# Supplementary material for: Multiplex base editing to convert TAG into TAA codons in the human genome
Source: Nat Commun. 2022 Aug 2;13:4482. doi: 10.1038/s41467-022-31927-8 (PMC9345975; doi:10.1038/s41467-022-31927-8)
Supplement: Supplementary file 3 — Dataset 1 [file 41467_2022_31927_MOESM3_ESM.xlsx]

## Sheet: gene name
	gene	ng be grna (w/pam)	ng be grna (without pam)	reference for pcr product
1	ORC3	CCAAACCTAGCCTATTATCCAG	CCAAACCTAGCCTATTATCC	CGTCTCAAAGAAAAAACAAAAAAAGAATAAGAGGACTAATAACTATTTGAATCCCTGGCAGTTTACATCTGAGTACCTTCTCCAAGTGACACATTAAGAGTTATGACTAATGAAGTTTGCTTCCAAAGTTATATGAAATAATGCCCTCTTTTTTGGTCTCCTGGATAATAGGCTAGGTTTGGCCTTCCTTGATATTCAGTTATTTGGAGCTCAAAGTGGACAAGAGCTGTTGCTGCCCCTATCCTGGGAAGCTAATCCTTCACATGCTGCTAACTTGGGTTAGATCTTCTGCCAGCAGAACCTCACCCGTCTTTCCCCTCCAAGCAAGTCAGTGCCGGTGATTCCTTGGA	CCCTGGCAGTTTACATCTGAGTACCTTCTCCAAGTGACACATTAAGAGTTATGACTAATGAAGTTTGCTTCCAAAGTTATATGAAATAATGCCCTCTTTTTTGGTCTCCTGGATAATAGGCTAGGTTTGGCCTTCCTTGATATTCAGTTATTTGGAGCTCAAAGTGGACAAGAGCTGTTGCTGCCCCTATCCTGGGAAGCTAATCCTTCACATGCTGCT
2	ORC3	AGCTCTAATAAACCGAGCACTG	AGCTCTAATAAACCGAGCAC	TGGATTCTAATTAATGTTTTCCAGTAACAGTTATAGTTTAATTTAGGAGTTTATATCTGAACTATCTACTTCATTTTACCAACTAGTATTTTAACATTGAGATTTTAATCCCTTTTTGTCAAAAATACAGCACGGCCAGTTTCCTTAATTAAAGCCTCCAGTGCTCGGTTTATTAGAGCTGTTTCTGAACTAGAACTTTTAGGATTTATAAAACCTACCAAACAGAAGACTGACCATGTGGCAAGACTAACATGGGGAGGCTGCTAGAAAGCAAATAAGCAAAGCCAGAACTATCACATTTAGCTTAAGAGAAAAAGGTGACCAGTCATATTTACATATATTAGAGGAGC
3	PTPA	CCCTCCTAGCCCGACGTGACAG	CCCTCCTAGCCCGACGTGAC	GCCCGGGATGGACACCTGGGAGCTGCTGCGGTTGTTGGGGTCCTGGCAGGGGTGTGGTGTGGCCCTCACCACTCTGCTCACCTGCTCCTTCCTCACAGTGCCTGGAGAAGTTCCCTGTGATCCAGCACTTCAAGTTCGGGAGCCTGCTGCCCATCCATCCTGTCACGTCGGGCTAGGAGGGGCCAAGCCGAAGAGCCACCCAGGCCACAGTTCCTGTGCCTGCCTTCCCCACCCCAGCAGTGGCCCCTCCCCATCCCCTCCCTCTGTTCGTCCCGTTTGATGAGAGGCTGTTTACTGGGGTGGGGTGGCGAGATGGGCTTGAGGGGGCTCAGAGCATAAGGCTTCAGGGC
4	PSMD13	GGCCCTAGGTGAGGATGTCATG	GGCCCTAGGTGAGGATGTCA	CCCATCAGGTGCTGTGCCGGCCGCTCGGCCTGTGTCTCCTGCGTGTCTTAACGTCCCTTGTGTCCGGATTTCCATTTCAGATCAAGGGAATGAAGGACCGCCTGGAGTTCTGGTGCACGGATGTGAAGAGCATGGAGATGCTGGTGGAGCACCAGGCCCATGACATCCTCACCTAGGGCCCCCTGGTTCCCCGTCGTGTCTCCTTTGACTCACCTGAGAGAGGCGTTTGCAGCCAATGAAGCTGGCTGCTCAGACGGTCGACATTGAATTTGGGTGGGGGTTGGGATCCTGTCTGAAGTACAGACTGTTCTTGCTCTAAAAACAGGACTGTCCCTGATGGGAGCCAGGCC
5	NOP2	CCATCTAAGATAGCAGCAGCTG	CCATCTAAGATAGCAGCAGC	TGAGAAGCAGCAGTTGCCAGAGCAGCCTTTTGAGAAAGCTGCCTTCCAGAAACAGAATGATACCCCCAAGGGGCCTCAGCCTCCCACTGTGTCTCCCATCCGTTCCAGCCGCCCCCCACCAGCAAAGAGGAAGAAATCTCAGTCCAGGGGCAACAGCCAGCTGCTGCTATCTTAGATGGTTGAAAACTAGACGGGTGGCTCACTGCCATTGTCACCAGGTTGGAACTCTTGCCTCTGTGAGGATGCCTTCTCTACTGTGCATACCCATGAAATTTAATACACATTTTAAAACCTCTGGCCACTGAGTATTTTTGAGGGAACTGGGTGCTGCCTTTGCCGCTTTAAGGGTA
6	NOP2	CCTAGCTACTTGGGAGTCTGAG	CCTAGCTACTTGGGAGTCTG	TCCTGTAGAAACCTTTTGGCCCAAGGATAGGCAGTGATTTTTTTTTTTTTTTTTTTTTTTTTGAGACGGTGTCTTGCTTTGTCGCTCAGGCTGGACTGCAGTGGTGCAATCTCAGCTCATTGCAACCTCCACCTTCCAGGTTCAAGCGATTCTTGTGCCTCAGACTCCCAAGTAGCTAGGATTACAGGTGTGTACCACCATCCCTGGCTAATTTTTGTATTTTTAGTAGAGATGGTTTCACCATGTGGGCTAGGCTGGTCTTGAACTCCTGGCCTCAAGCAATCCACTTGCCTTGGCCTCCCAAAGTGCTGGAATTACAGGTGTGAGCCACCACGCCTGGCCTATAGGCA
7	ANAPC5	TCTCTAGAGATGGTTTATCAAG	TCTCTAGAGATGGTTTATCA	GAACTATTTTGCAAAGGTTGACTGCAAAGAGCGCATCAGGGACGTCGTTTACTTCCAGGCCAGACTCTACCATACCCTGGGGAAGACCCAGGAGAGGAACCGGTGTGCGATGCTCTTCCGGCAGCTGCATCAGGAGCTGCCCTCTCATGGGGTACCCTTGATAAACCATCTCTAGAGAGGACATCCCTGCTGGGCTGCTGTGCAGAGTATAAGATTTTGGACTTGTTCATGTCCCCTCTCTCCCTATAAATGATGTATTTGTGACACCCTATCTTGTCAATAAACAGCATTCTGATTAGTTTGTCTTATTTTGTTGCTAGTAACTACGTATTTGTTTTATTCCCCTTTTC
8	KIAA0391	AGAATCTCTATGTCTTTTGGTG	AGAATCTCTATGTCTTTTGG	TTTAGTGTTGTTCTCAATGTTTTGTTCTCTTTTTAATTCAACAGCGTATTCTCAGCTATGACACAGTGGTGCAAACAACTGGAGACTCGTGGCACATACCATATGATGAAGACTTGGTAGAAAGATGTTCCTGTGAAGTACCAACCAAATGGCTTTGCCTCCACCAAAAGACATAGAGATTCTTACCTCTATGCTAAGTTTGTGTTTGGGTACCCTCTAGGTTGGCATCAGAGGCTCTTGAGCTGGTGTTTGTTTAGGGCATTGCCTCTGTCCTGAAGATAAAAGGATTCTATTAACAGCATTGACATTGATTTTTTAATGAAATGAGATATATCTTTTCATAACCAGCT
9	AQR	TTTGGCTACTTGGTCTCTTCCG	TTTGGCTACTTGGTCTCTTC	AGAAACTCCAGCCTTTCAAACTGACACCACCCCCAGTGAGACAGGAGCCACTTCCACTCCAGAAGCCATCCCTGCTTTATCTGAGACCACCCCTACTGTGGTAGGAGCTGTATCTGCACCGGCAGAAGCTAACACACCTCAGGATGCCACATCTGCCCCGGAAGAGACCAAGTAGCCAAACTGTAGTCCTTCTAAAGGAGGACATGGCAGTCAAAAAGTCTGAGTAAAGCTGTTTTTTGTATTTTATATTTGCTTCTGCCATTTTACTGTCACTAATTAATGTTTAGTTCTTATATTTGTTAACTGATTTCGGTGTCTTGAATATATTTTTTTAAATTATGTGTATGAAC
10	TBC1D3B	GATGCTTCTAGAAGCCTGGAGG	GATGCTTCTAGAAGCCTGGA	CTGGCAGGCTGAACACCCTGCGGAGCGGGTGAGATCGGCTTTCGCTGCACCCAGCACTGATTCCGACCAGGGCACCCCCTTCAGAGCTAGGGACGAACAGCAGTGTGCTCCCACCTCAGGGCCTTGCCTCTGCGGCCTCCACTTGGAAAGTTCTCAGTTCCCTCCAGGCTTCTAGAAGCATCTGGGCCAGGGCTCATGGCTGGATAATTTCCCTAGGCTTAACAACCCAAGCAAGCTTCGCGTCCTCGTTTTATTTTTGGTTAAACTTATGAATATGTATTAAGAAAGAGTGCAGCTTGAGAGACATTCAGAGATGGAACACACCAGACCCCAGATCACAAAGCCAACCA
11	TBC1D3F	TTCGTCCCTAGCTCTGAAGGGG	TTCGTCCCTAGCTCTGAAGG	TGGCAGGCCTGAACACCCTGCGGAGCGGGTGAGATCGGCTTTCGCTGCACCCAGCACTGATTCCGACCAGGGCACCCCCTTCAGAGCTAGGGACGAACAGCAGTGTGCTCCCACCTCAGGGCCTTGCCTCTGCGGCCTCCACTTGGAAAGTTCTCAGTTCCCTCCAGGCTTCTAGAAGCATCTGGGCCAGGGCTCATGGCTGGATAATTTCCCTAGGCTTAACAACCCAAGCAAGCTTCGCATCCTCGTTTTATTTTTGGTTAAACTTATGAAAATGTATTAAGAAAGAGTGCAGCTCGAGAGAGATTCAGAGATGGAACACACCAGACCCCAGATCACAAAGCCAACCA
12	TBC1D3C	GATGCTTCTAGAAGCCTGGAGG	GATGCTTCTAGAAGCCTGGA	CTGGCAGGCTGAACACCCTGCGGAGCGGGTGAGATCGGCTTTCGCTGCACCCAGCACTGATTCCGACCAGGGCACCCCCTTCAGAGCTAGGGACGAACAGCAGTGTGCTCCCACCTCAGGGCCTTGCCTCTGCGGCCTCCACTTGGAAAGTTCTCAGTTCCCTCCAGGCTTCTAGAAGCATCTGGGCCAGGGCTCATGGCTGGATAATTTCCCTAGGCTTAACAACCCAAGCAAGCTTCGCATCCTCGTTTTATTTTTGGTTAAACTTATGAAAATGTATTAAGAAAGAGTGCAGCTCGAGAGAGATTCAGAGATGGAACACACCAGACCCCAGATCACAAAGCCAACCA
13	TBC1D3	GATGCTTCTAGAAGCCTGGAGG	GATGCTTCTAGAAGCCTGGA	CTGGCAGGCTGAACACCCTGCGGAGCGGGTGAGATCGGCTTTCGCTGCACCCAGCACTGATTCCGACCAGGGCACCCCCTTCAGAGCTAGGGACGAACAGCAGTGTGCTCCCACCTCAGGGCCTTGCCTCTGCGGCCTCCACTTGGAAAGTTCTCAGTTCCCTCCAGGCTTCTAGAAGCATCTGGGCCAGGGCTCATGGCTGGATAATTTCCCTAGGCTTAACAACCCAAGCAAGCTTCGCATCCTCGTTTTATTTTTGGTTAAACTTATGAAAATGTATTAAGAAAGAGTGCAGCTCGAGAGAGATTCAGAGATGGAACACACCAGACCCCAGATCACAAAGCCAACCA
14	BIRC5	CCTTTCCTAAGACATTGCTAAG	CCTTTCCTAAGACATTGCTA	TAAGAAGAAAGAATTTGAGGAAACTGCGGAGAAAGTGCGCCGTGCCATCGAGCAGCTGGCTGCCATGGATTGAGGCCTCTGGCCGGAGCTGCCTGGTCCCAGAGTGGCTGCACCACTTCCAGGGTTTATTCCCTGGTGCCACCAGCCTTCCTGTGGGCCCCTTAGCAATGTCTTAGGAAAGGAGATCAACATTTTCAAATTAGATGTTTCAACTGTGCTCTTGTTTTGTCTTGAAAGTGGCACCAGAGGTGCTTCTGCCTGTGCAGCGGGTGCTGCTGGTAACAGTGGCTGCTTCTCTCTCTCTCTCTCTTTTTTGGGGGCTCATTTTTGCTGTTTTGATTCCCGGGCTT
15	MRPL12	TGGAGGCTACTCCAGAACCACG	TGGAGGCTACTCCAGAACCA	AGGCAGGTTCCGTTGTGGTGGCCAGGGCCCCCAGTCCCTGACTTTGCTCTCTCTGGCAGGCAAAGAAGCTGGTGGAGTCCCTGCCCCAGGAAATCAAAGCCAATGTCGCCAAAGCTGAGGCGGAGAAGATCAAGGCGGCCCTGGAGGCGGTGGGCGGCACCGTGGTTCTGGAGTAGCCTCCAGCTCGGAGGACTTGTGTTCAGGGGTCCTGGGCCCCGGGCGAGGTCCCGCCCTCCCGTGGTCACTGGCTCCGCCCCCAGCACCAGGCGCCCAGTGGAGCCGTTTGGGAGAATTGCCTGCGCCACGCAGCGGGGCCGGACAGGCCGCACAGACCTACTGTGGCGGGAGGG
16	NLGN4Y	GAAAAGCTATACTCTAGTGGTG	GAAAAGCTATACTCTAGTGG	ACTACACCCTCACGCTGCGCCGGTCGCCGGATGACATCCCATTTATGACGCCAAACACCATCACCATGATTCCAAACACATTGATGGGGATGCAGCCTTTACACACTTTTAAAACCTTCAGTGGAGGACAAAACAGTACAAATTTACCCCACGGACATTCCACCACTAGAGTATAGCTTTTCCCTATTTCCCCTCCTATCCCTCTGCCCCTACTGCTCAGCAATGTAAAAGAGACAAATAAGGAGAAAGAAAATCTCCAAACCAGGAATGTTTTTGTGCCACTGACTTTAGATAAAAATGCAAAAGGGCAGTCATCCTGTCCCAGCAGACCCTTCTCATTGGCATTTTCC
17	SRY	TGTCCTACAGCTTTGTCCAGTG	TGTCCTACAGCTTTGTCCAG	AGATCCCGCTTCGGTACTCTGCAGCGAAGTGCAACTGGACAACAGGTTGTACAGGGATGACTGTACGAAAGCCACACACTCAAGAATGGAGCACCAGCTAGGCCACTTACCGCCCATCAACGCAGCCAGCTCACCGCAGCAACGGGACCGCTACAGCCACTGGACAAAGCTGTAGGACAATCGGGTAACATTGGCTACAAAGACCTACCTAGATGCTCCTTTTTACGATAACTTACAGCCCTCACTTTCTTATGTTTAGTTTCAATATTGTTTTCTTTTCTCTGGCTAATAAAGGCCTTATTCATTTCAGTTTTACTGGTATTTCATTTTAAACTTAATTTCAAGACAAG
18	WDR3	TTCAGTTCTAAGTCAACGTTAG	TTCAGTTCTAAGTCAACGTT	TTTCTTGTATTGCACTCCAGGATGTTATCGGCTTCAATATGGCTGGTCTTGATTATCTCAAGAGGGAATGCGAGGCAAAAAGTGAAGTTATGTTTTTTGCTGATGCTACTAGCCACTTGGAAGAGAAGAAGAGGAAGAGGAAAAAGAGGGAGAAGTTGATTCTAACGTTGACTTAGAACTGAAATGTGGTATCTTTTTTTTTTTCAACTTTTTCCTTTAAAGGACTCCTAAACTAAGCACAGAAGAGTTGGCGTCATCTTAAAAATACCAAATAACAGAAGATCGCATTGCAGATGATATCAGGATGTGGTTTCCAGCTTTGCCTGAGGGAATTCCAACATGAGATTATG
19	ECT2	ATCTCCTAATTCTTCACAAATG	ATCTCCTAATTCTTCACAAA	ATGTTTATGTTCAGCGCCTAAACTCTACTGGTGGGCGCTCTCAGTACTCCTGGTTTCAATCTGTACGTCATTCTGCTTTCCGAGCTAGTTTTTCAGAGATACTAGAAGGAAATACTGATTTTTCAAATTTCAAAAAAGTTCTTTCCAAGTCATCTTTGACATTTGTGAAGAATTAGGAGATTTGCCAACCACTAATGGAAACAAGCCTCATGAAGTTTAATGTGAGCTTATTAGCTATTTAAAATTTGTATTTGCGGGAAAAAAAAAAGGAACATATTTTTTCTCCAAGGAATCACTTATTTGGTGGGTGGGAACTTTGGAATTCACAATGTTATGACTGCTTTGAATTA
20	RPL32	TGCCTACTCATTTTCTTCACTG	TGCCTACTCATTTTCTTCAC	GTGTTGAGGGCTGTCTTGCTCCTTACCTACTTGATTCTCTTGCAGATCTTACTGTGCCGAGATCGCTCACAATGTTTCCTCCAAGAACCGCAAAGCCATCGTGGAAAGAGCTGCCCAACTGGCCATCAGAGTCACCAACCCCAATGCCAGGCTGCGCAGTGAAGAAAATGAGTAGGCAGCTCATGTGCACGTTTTCTGTTTAAATAAATGTAAAAACTGCCATCTGGCATCTTCCTTCCTTGATTTTAAGTCTTCAGCTTCTTGGCCAACTTAGTTTGCCACAGAGATTGTTCTTTTGCTTAAGCCCCTTTGGAATCTCCCATTTGGAGGGGATTTGTAAAGGACACTCA
21	TFRC	ATGGTGGCTATCCACGATGGAG	ATGGTGGCTATCCACGATGG	ATAATGAGGGTTGACTGTCAATGTACAGATTTTAATCGACCCTCCTGTTTTCTGATGCCTGCCTCACTTCTCTGCCCCTCACCCCCAGGAAGGTCCACAGATGATGCTCCTTCTCACGGATGCGAGGCCATCAAATCACTTTTTGTCTCCGCTGCTCTCTCTCCATCGTGGATAGCCACCATGGTTTCTCAGGAGGGAAAGGACACAACTGGGTCAGTATTTCGTCTACCATCTTTAACTTGGAAGCTTCTTCTTCCAACTAAAGCTAGAATAGCAAAGCTTGAGAAAGGGTTTTGAAAATATTTAGTAACTCAAGTTTTTGGGATGATTTGAACATCTTAAGGCACTAA
22	POLR2B	ATAGCTAAACACTCATCATTCG	ATAGCTAAACACTCATCATT	TACCAGATCTTTGTCTTTTTCTGGGGTAGAGAAGTGGGGTCACTTCAATACAATTCTGCTAATTACCATTTGTTTTTTCTTTTCAGATTTCTTTGGTGCGAATGCCTTACGCATGCAAACTATTGTTTCAGGAACTTATGTCTATGAGTATTGCACCGCGAATGATGAGTGTTTAGCTATTTTACAGGAGTCAACAAGATAATTAAATATCTTGGTGTCTTGTTTCTATTGTGTGGCTTTTTAAAAATGACAAATATGTACTGTGTTGTGATAAAAAGTATTTTATTTGTTTAATGATATGCATGCTTTTCTTCTGTAAATATATAATAAATTTTTGTAGATAGTCTTGA
23	CDC23	GCCAACTATGGCGTGACAGAAG	GCCAACTATGGCGTGACAGA	GCAGACCCGGGAAGAAGGTAAGGCCTTACTCCGGCAAATCCTACAGCTTCGGAACCAAGGCGAGACTCCTACCACCGAGGTGCCTGCTCCCTTTTTCCTACCTGCTTCACTCTCTGCTAACAATACCCCCACACGCAGAGTTTCTCCACTCAACTTGTCTTCTGTCACGCCATAGTTGGCTACTCTCAAGCCAGCACATTGTTAGACCCATCTTAATTAAGCCTTACCTCCATGTAAAGAACAGCACGTCTGTTCCAAGGACCTCAGCTCTTCTTGTTTCTACAGATGGCAACAGCTCCATAGGGACAGCTTGTATAATTACCTTCAGAGGCCAACTGACAGAATCCTGG
24	RIOK1	TCATTCTATTTGCCTTTTTTCG	TCATTCTATTTGCCTTTTTT	AAACAAAAACAAAAAATGCATACTCCAAATGAATGAAAGTTGGCTTTTTTGTTTGTTTTTTACAGGAAAGAAAAAAGATGGTCAAGGAAGCCCAGAGAGAGAAAAGAAAAAACAAAATTCCTAAACATGTGAAAAAAAGAAAGGAGAAGACAGCCAAGACGAAAAAAGGCAAATAGAATGAGAACCATATTATGTACAGTCATTTTCCTCAGTTCCTTTTCTCGCCTGAACTCTTAAGCTGCATCTGGAAGATGGCTTATTGGTTTTAACCAGATTGTCATCGTGGCACTGTCTGTGAAGACGGATTCAAATGTTTTCATGTAACTATGTAAAAAGCTCTAAGCTCTAGA
25	ORC3	GCTTTCTAGCAGCCTCCCCATG	GCTTTCTAGCAGCCTCCCCA	TAACATTGAGATTTTAATCCCTTTTTGTCAAAAATACAGCACGGCCAGTTTCCTTAATTAAAGCCTCCAGTGCTCGGTTTATTAGAGCTGTTTCTGAACTAGAACTTTTAGGATTTATAAAACCTACCAAACAGAAGACTGACCATGTGGCAAGACTAACATGGGGAGGCTGCTAGAAAGCAAATAAGCAAAGCCAGAACTATCACATTTAGCTTAAGAGAAAAAGGTGACCAGTCATATTTACATATATTAGAGGAGCCTGTTTTGTTGAGAAGATAAATGTGTAACCCCCATTGATGTTTAACCAGAAAAGTACATTGCTAACCCCAAACAGGCATGTATCAAAACAC
26	MASTL	TTGTGCTACAGACTAAATCCAG	TTGTGCTACAGACTAAATCC	TTTTATATTTTTCCTAAGAGCTAAAACGTCATCCTCTCTTCAGTGATGTGGACTGGGAAAATCTGCAGCATCAGACTATGCCTTTCATCCCCCAGCCAGATGATGAAACAGATACCTCCTATTTTGAAGCCAGGAATACTGCTCAGCACCTGACTGTATCTGGATTTAGTCTGTAGCACAAAAATTTTCCTTTTAGTCTAGCCTTGTGTTATAGAATGAACTTGCATAATTATATACTCCTTAATACTAGATTGATCTAAGGGGGAAAGATCATTATTTAACCTAGTTCAATGTGCTTTTAATGTACGTTACAGCTTTCACAGAGTTAAAAGGCTGAAAGGAATATAGTC
27	ATP2A2	ACAACTAAAGTTCTGAGCTAAG	ACAACTAAAGTTCTGAGCTA	CAGACATTGTTTTGCCAACATTGCCTATTTCAGTGGCACGTCATCTAGTTTTAAAAAAATAAAACATTTTAAATGGACAGAGAAAAATAACTGTCTTGTCTTTAACTCGTAAGTGGCTTACCTGGGACTAACAGACATGTCCAACTTTCTCTCCAGTTCTTAGCTCAGAACTTTAGTTGTACTCTGCTTGAGGGGAAGAAGGCTCCTGCTCTGCTGTGTAGGTAGTCATAGGAATTGTATTCTTAATGTACAGGCACTAATTGTCATCTGTGATGTACATTTTATGCAAGTTTCTGCTGGCCTGGTATAGAGAACATAAGGGCAAGTGTGTATGTGTGTGTATGTGTGTG
28	AURKA	GATTCCTAAGACTGTTTGCTAG	GATTCCTAAGACTGTTTGCT	CACATTCCCTGACTTTGTAACAGAGGGAGCCAGGGACCTCATTTCAAGACTGTTGAAGCATAATCCCAGCCAGAGGCCAATGCTCAGAGAAGTACTTGAACACCCCTGGATCACAGCAAATTCATCAAAACCATCAAATTGCCAAAACAAAGAATCAGCTAGCAAACAGTCTTAGGAATCGTGCAGGGGGAGAAATCCTTGAGCCAGGGCTGCCATATAACCTGACAGGAACATGCTACTGAAGTTTATTTTACCATTGACTGCTGCCCTCAATCTAGAACGCTACACAAGAAATATTTGTTTTACTCAGCAGGTGTGCCTTAACCTCCCTATTCAGAAAGCTCCACATC
29	RBX1	CTTTTCCTAGTGCCCATACCTG	CTTTTCCTAGTGCCCATACC	ATCACAGCGACAGCCAAGCTAGTGTCAGTGTCGTCACCTAATCCTGGAGCACACTGTGATCACTTAGGTTCTAACTAAAGTTGCTTATGTGTTTAAGCAGGTTTTATGTCTCAAACAGGAAATTATCTTGGAATTAATCAGAGTAATTTACTTTGTCTTTCAGGTATGGGCACTAGGAAAAGACTTCTTCCATCAAGCTTAATTGTTTTGTTATTCATTTAATGACTTTCCCTGCTGTTACCTAATTACAAATTGGATGGAACTGTGTTTTTTTCTGCTTTGTTTTTTCAGTTTGCTGTTTCTGTAGCCATATTGTATTCTGTGTCAAATAAAGTCCAGTTGGATTCTGG
30	LOC105373102	CAAGGCTAAGTCCCACGTGCAG	CAAGGCTAAGTCCCACGTGC	GGGTGGATGGATGCATGGATAGATGGATGTGCTCACTCAGCAAATGCTTCTGGAATGAATGGATGATGGATGGATGAATAGATGGATGGATGGATGAATGGATGGATGGATGGATGGATGAATGAATTGCTAATTGGGGCTGTTTTTCCATACAGAGTGCTGCACGTGGGACTTAGCCTTGGACACTAACTCCTTTGCCCCTCGTATCTGGGAGGGAACAACACAGTTGCTATGCCTGACTAGGGCATGACCTGGGAGGCCTTTGGGGCCACACAGCCTCCTTGGGAAAGGAGGATCAGGTGGGCCTCACACCCAGGAATTGGAAGTGGGAGAGACAACAGCTGCTGGGT
31	CD99	CAATCTTCTATTTCTCTAAAAG	CAATCTTCTATTTCTCTAAA	GATTTAGGGTTTTGCTTTCTCGTGATGAGTTTTGGGCCCATTTTTCTTATGCAGAAATAAAACCACTGGCTCCTGAAAGTTGTAGGAACTGTGTCCACGTGAGTGCTCAGGGACCTGGGAATGACTTTCTTTTGTCTCTGTCTCCCACAGTTCAGCGTACTCTTTTAGAGAAATAGAAGATTGTCGGCAGAAACAGCCCAGGCGTTGGCAGCAGGGTTAGAACAGCTGCCTGAGGCTCCTCCCTGAAGGACACCTGCCTGAGAGCAGAGATGGAGGCCTTCTGTTCACGGCGGATTCTTTGTTTTAATCTTGCGATGTGCTTTGCTTGTTGCTGGGCGGATGATGTTTAC
32	ZBED1	TCCTCGCTACAGGAAGCTGCTG	TCCTCGCTACAGGAAGCTGC	TCCCGCGCACGTGGACGAGCAGGTGTTTCTGTATGAGAACGCCCGGAGTGGGGCAGAGGCGGAACCCGAGGACCAGGACGAGGGGGAGTGGGGCCTGGACCAGGAGCAGGTGTTCTCCTTGGGGGATGGCGTCAGCGGCGGTTTCTTTGGCATTAGGGACAGCAGCTTCCTGTAGCGAGGAAGCGTGTTGTCTTACAAGTCATCCCCGCAGCAGCCCATTGGATGCTTTGCTGTAAATACTTACCCGGTCAGCTTGGTTTTGAACCTCAGAGACCATCCACTGTCTTTGACACCTAGAAGGTGGAAAAAGGAAAGAGATTTGAGAAGTGAGAGAGGGTCGGGGGCGGTGG
33	VAMP7	TCTTTCCTATTTCTTCACACAG	TCTTTCCTATTTCTTCACAC	TAATGGAATCAGAAGTATTTCTTAATAAGGCTCTACTTTCCTATATATATTATTTAGAATAATATGATTGATTCAAGAAAATAAAATTGCTCTCCTCGTCCCTCCAGGTGTTCATCTATATCATTGTTTCACCTCTCTGTGGTGGATTTACATGGCCAAGCTGTGTGAAGAAATAGGAAAGAAGAAGTTACCATTAACCAAGGATATGAGAGAACAAGGAGTTAAAAGCAATCCATGTGACTCAAGCCTTTCACATACTGACAGATGGTATCTGCCAGTCTCTTCAACCCTCTTCTCACTTTTTAAAATCTTGTTCCATGCCTCCAGGTTTATCTTTGTCTTATCTACCA
34	UTY	GAAACAGCTACAAAACCAGTGG	GAAACAGCTACAAAACCAGT	AAAGGCTGTCTTTTATAGTCATAAGCTAGCAAACACTATTAAGGATTTATATAACAAAATCTTAACTTTTATTTCTAGGCTCTTTCATTATCATCCTCATCTTGATATAGTTCCATGAATATTAAATGAGATTATTTCTGCTCTTCAGGAAATTTCTGCACCACTGGTTTTGTAGCTGTTTCATAAAACTGTTGACTAAAAGCTATGTCTATGCAACCTTCCAAGAATAGTATGTCAAGCAACTGGACACAGTGCTGCCTCTGCTTCAGGACTTAACATGCTGATCCAGCTGTACTTCAGAAAAATAATATTAATCATATGTTTTGTGTACGTATGACAAACTGTCAAAG
35	PPIE	GAGCTCTACGTCAGCTTCCAGG	GAGCTCTACGTCAGCTTCCA	TTGAAGTCACCATGATTCTATGTCCTCCCTGCAGATTCACTTCTGATCTACAGGTGGTGATTGTCATTTCAGAAACAAGAAGAGTCAGCAATTACCAGCCAGCCGAGGTCCTGGAAGCTGACGTAGAGCTCGTGCCGACGGCAGACCTGCCGGCCGTGGGAGCCGTGGACGTCATCTGCAGGGACAGAAGGGGCAAGGTCTTTTCTGGGGTTCCTACTGTGTGCAGCTACTATGGGGTACCAGGGTGGGG
36	NUDC	GGGCTAGTTGAATTTAGCCTTG	GGGCTAGTTGAATTTAGCCT	CACGGGGGTGCTGGGAGAAGGGACAGCTTTAGAAGAGAAGGATGAGCTGTTTCATCTTGCTTCCGTTTCTCCAGGTTCATGGATCAACATCCGGAGATGGATTTTTCCAAGGCTAAATTCAACTAGCCCCTGTTTTTTCCTCCCTGAACTCTTGGGGCTGAGCTGCAACCACCCAACTTTCTTTCCCACTCTTCTCTGGGACTTGTGGGCCTCAGGGCTTGGGGCAGGCATGGGACTGGCCCAGGCACAC
37	WDR77	CCAATCTACTCAGTAACACTTG	CCAATCTACTCAGTAACACT	ATGCGACTTGGTCCCCGCTCAATCACTCCCTGCTTACCACAGTGGGCTGGGACCATCAGGTCGTCCACCACGTTGTGCCCACAGAACCTCTCCCAGCCCCTGGACCTGCAAGTGTTACTGAGTAGATTGGATTTAAGACAAAAAGCAAGTCCCCCATGAGTGTCCACTTCTTTGCCCTGCCCTCTCAGCTTGTGAGACAACACAGGAGCCTTCTATAGTATGTTGATATGCTAGATCTGTGCCGTTAATA
38	SFPQ	CATCTAAAATCGGGGTTTTTTG	CATCTAAAATCGGGGTTTTT	TTGGGCAGGGAGGTGCGGGGCCTGTGGGTGGACAGGGTCCTAGAGGAATGGGGCCTGGAACTCCAGCAGGATATGGTAGAGGGAGAGAAGAGTACGAAGGCCCAAACAAAAAACCCCGATTTTAGATGTGATATTTAGGCTTTCATTCCAGTTTGTTTTGTTTTTTTGTTTAGATACCAATCTTTTAAATTCTTGCATTTTAGTAAGAAAGCTATCTTTTTATGGATGTTAGCAGTTTATTGACCTAATA
39	SFPQ	ACACACCTAAGTTGTGAAAATG	ACACACCTAAGTTGTGAAAA	GCATAGGTTATGAAGCTAATCCTGGCGTTCCACCAGCAACCATGAGTGGTTCCATGATGGGAAGTGACATGGTAATGTATCCTGTGGGACGTAGTACCAAGGAAATTCTCATTTTCACAACTTAGGTGTGTTTGTTTTGTTTTGTTTTGTTTTTTTAAGTAGGTGACTGGACCTCTTTTAGTTTCCCCTACCAATTTCATACATAAATATGTAATATTGAGGAATACTTTGGCAACATAGAAGAACTCGG
40	NSL1	CTCTCCTAAACTGCCCCTAGAG	CTCTCCTAAACTGCCCCTAG	GAGTCTCAAGGCAAGTCTTGAAAGCCATATATAGTTTTCAGAAAAAGAGATCTTCTAAATTCCATTCACCCCCATTTAACACATTAGGAGCCAAGCCTGGTGGACTAGCTCTAGGGGCAGTTTAGGAGAGAAGGGGATCGGGGAACCTTCATCCCTTCTGCCTCTGGTGAACTGGCAAGATGAAGAGGATGAAGCTGGGTGACCCAGAGCCCGCCCTCCCTCTCTCGGCAGTCATCTCCAAGGCCGGAGT
41	RABGGTB	TGAATCTAGCTCACTAGCTCAG	TGAATCTAGCTCACTAGCTC	ACCTTATTTGGAATTGCTGGATTGTCACTTTTGGGAGAAGAACAGATTAAACCTGTTAATCCTGTCTTTTGCATGCCTGAAGAAGTGCTTCAGAGAGTGAATGTTCAGCCTGAGCTAGTGAGCTAGATTCATTGAATTGAAAGTTGCATAGTATAGTTTTGCCATTTTAACATTTCTGTATTTGAAGTGCTTATCGAATCTAAAAGTGACTACTGTTAATATTTTGTATATTGTGTTAAATTAATTTTAA
42	ISG20L2	ACTGCCACTAGTCTGTAGGGGG	ACTGCCACTAGTCTGTAGGG	TGCTTGCTCAGGTTGGGAAGAGCGGACATTCCTCTGTGGAAGATGCCCAGGCCACCATGGAGCTATATAAGTTGGTTGAAGTCGAGTGGGAAGAGCACCTAGCCCGGAATCCCCCTACAGACTAGTGGCAGTGGGGACGCTGGTGATATGAGGAGGCAGAGGCAGCACCCAGGAGAAACAGGGCAGTGGACCAATGGACAGCTCCACCAGCTCCACATCTTTGGAAGCTAGATTTGGGGAGAGAGAAGCT
43	DTL	TAGAATCTATAATTCTGTTGAG	TAGAATCTATAATTCTGTTG	TCTGAAATCTAAACTTTCTTCTTCTAGGTCACCATCACGCCCAGCTCCATGAGGAAAATCTGCACATACTTCCATAGAAAGTCCCAGGAGGACTTCTGTGGTCCTGAACACTCAACAGAATTATAGATTCTAATCTGAGTGAGTTACTGAGCTTTGGTCCACTAAAACAAGCTGAGCTTTGGTCCACTAAAACAAGATGAAAAATACAAGAGTGACTCTATAACTCTGGTCTTTAAGAAAGCTGCCTTTT
44	MAGOH	AGTCTAGATTGGTTTAATCTTG	AGTCTAGATTGGTTTAATCT	AAACTTTTTTCCTTTTGTATTTTAGGGATCCAGAAGGCTTACGAGTATTTTATTATCTTGTCCAGGACCTGAAGTGTTTGGTCTTCAGTCTTATTGGATTACACTTCAAGATTAAACCAATCTAGACTGAATATTGGTGTGGACATGGGGGGTGGGTGGGAGTAGAAAATTTTGTGTATATCAGGGCAGTATTTTTTTATGAACTATAAATGATTGTCTTTAATAAATATGTGATAAAATCCAATTTTTA
45	ZBTB8OS	GAAGCTAGGAGTTCAAGACTAG	GAAGCTAGGAGTTCAAGACT	TTTGTCACTAATCAGGATTGTGTGATAAAAATGTACCTACAGTTTTCATCCACATTTTTTTCTGTTTTTGTTTTTGATAGAGACAGGGTGTTGCTATGTTGTCGAGGCTAGTCTTGAACTCCTAGCTTCCGGCAATCCTCCTGCCTCAATTTTGCAAAGTGCTGGGATTACAGGTGTGAGCATTGCACGCAGCCTCATCCACACTTTTTATGTTTCCCAAGTTTGAGCTATATTTATGTCCATCCATTTT
46	TRNAU1AP	GCCTGGCTACATCATGGCAGGG	GCCTGGCTACATCATGGCAG	CAGCTGGATGTGACTGAGGCCAACAAGGAGTTCATGGAACAGAGTGAGGAGCTGTATGACGCTCTGATGGACTGTCACTGGCAGCCCCTGGACACAGTGTCTTCAGAGATCCCTGCCATGATGTAGCCAGGCCAAAGGACAAGCCAGGTTGCATGATGTGAGGGAGATGAGAGACTCCTTTTTAAAAATTGTGAAACCTTTTTGGAAATATGATTTGTAAGATTTTAATAATGACTGTTTTTGGAGATCA
47	SNRPE	ATTTCTAGTTGGAGACACTTTG	ATTTCTAGTTGGAGACACTT	TACAAAATTCTGAGAGTAAAACATCTGAGTGTGTGGCTATTAATAGCTTTTTGTTGTTTTTGTGTTGCAGGTCGGATCATGCTAAAAGGAGATAATATTACTCTGCTACAAAGTGTCTCCAACTAGAAATGATCAATGAAGTGAGAAATTGTTGAGAAGGATACAGTTTGTTTTTAGATGTCCTTTGTCCAATGTGAACATTTATTCATATTGTTTTGATTACCCTCGTGTTACTACAAGATGGCAATAA
48	MTOR	GCACTCTAGCCTGAACAGAGTG	GCACTCTAGCCTGAACAGAG	GCCACTTCTATCAAAGAATGTGTCCTGAACCTATTAGAAGTCTTTTCTCTCAGGCCTTCTCTTAGAGTCCTGTTTTGTTTTGTTCTGTTTTGTTTTGTGACAGGGTTTCACTCTGTTCAGGCTAGAGTGCAATGGGGCAACCATGGCTCATTGCAGCCTCAACCTCCCAGTCTCAAGTGATCCATCCACCTCAGCCTCCCGAGTAGCTAGGACTGCAGGTATGCACCACCACACCCAACTATCTTTTTTT
49	POLR1A	GTAGCTGCTATCTCAGAGGCTG	GTAGCTGCTATCTCAGAGGC	CACATGTTTTTGTGTCTCTGTCAGGATCCCACGATGAGCTGAGGTCTCCTTCTGCCTGCCTTGTGGTCGGGAAGGTCGTCAGGGGCGGGACAGGCCTGTTCGAGCTCAAGCAGCCTCTGAGATAGCAGCTACCCCGGCACCATCTGCCCAGCTCCAAGGACCCTTGGTGAGGGCGTGGCCCAGCCTGCCTTCTGCATGAGAGGACCAGGAGACTGGAATCCAGGGCAGTTCCAAGTGACAGTACAGAGCA
50	ATL2	TACTGTCTAATTTTTCTTCTTG	TACTGTCTAATTTTTCTTCT	ATCACTTCATGTTTTAGGTGTTTTCCAAACTGTTTGAAGTTACTAGACGTCGAATGGTTCACCGTGCTCTTTCATCAGCACAGCGACAGAGACTGTCATCCAACAATAACAAGAAGAAAAATTAGACAGTATTTTTAACCTTTTTCTCTATCTGAAGTGTTCACACTTACACATGTAGGACAATAAGCAGGACCGTCTGGGCCGGTCTGCATAAATGCTGTATACATACCAGATTTGATGCTGCATATAG
51	WDR33	CTCCGTCTAAGGAGCTGGAACG	CTCCGTCTAAGGAGCTGGAA	ACTGGGAGTTACTGACAAACAGTTGCTAATACAAAAAGTCCCATGTGAAATTTTCTTTGTTTCAGGCCGAGGGGGCCCAGGACCTGCTCAGAGAGTGCCCAAATCTGGGCGTTCCAGCTCCTTAGACGGAGAGCACCACGATGGATACCACAGAGATGAACCTTTTGGGGGCCCTCCAGGCAGTGGCACCCCTTCTCGAGGGGGCCGGAGTGGCAGTAACTGGGGTAGAGGGAGTAACATGAACTCTGGC
52	UQCRC1	TCCCGCCTAGAAGCGCAGCCAG	TCCCGCCTAGAAGCGCAGCC	GGCCAGGTGTCCCTGTGCAGGCCAGGTACCCCACCCTGACGCTCCACCCTATCCCCACAGGCCCCATTGAGCAGCTCCCAGACTACAACCGGATCCGTAGCGGCATGTTCTGGCTGCGCTTCTAGGCGGGAAGCCTATGTAAGCAAGAGGGCAGGGCCGGGGTTTGTGGTCCCCCCCCCACCACAAACACAGCACTTCGGCTCCTCTAACCTGTGCCACAGGTGACCACCAATAAAATCCTCTGCTGAGA
53	THOC7	CCTGTCTATGGCTTAGGATCTG	CCTGTCTATGGCTTAGGATC	CGAATATAAAATATAGGCAAACTTGACTAAGGTTTTATGTTTCCTTCTCAATTACAGATGATGAAAAACTCTCAGAGGTAGAAGAAGCTCAGGAAGCAAGCATGGAAACAGATCCTAAGCCATAGACAGGCTAATTGCCCACCACTCCCAGGAATATTGAAATAGCTACATGACCATAATGTGTTTAAAATGTGGTATGCTCTTGAGATATTTAAAGTTTTGGCAGTAAAATACTCTGTTTTTAAGTATG
54	PSMD6	CTTTATCTATTTTGCAGTGTAG	CTTTATCTATTTTGCAGTGT	ACAGTATTTTAATGCCGTTTGCATTTTTCTAAGAATTTTCTATAAAGCTAATTCTGTTATTTTTTGTCTCTAAATTAGGGAACTGTCCAGGTTTATTGCTGCCGGGAGACTACACTGCAAAATAGATAAAGTGAATGAAATAGTAGAAACCAACAGGTACTCTCATTTCTCAGAATAAGGGGCATTCCTAAATTTTAAAAGTAGGTCAACTATTGTCATGGAATAATGTGACTGGTAAATAATTCATTTT
55	RPN1	CAGGGGCTACAGGGCATCCAGG	CAGGGGCTACAGGGCATCCA	TGGAGGCTGAGCGCCTGGTGGCTGGCAAGCTCAAGAAAGACACGTACATTGAGAATGAGAAGCTCATCTCAGGAAAGCGCCAGGAGCTGGTCACCAAGATCGACCACATCCTGGATGCCCTGTAGCCCCTGCCCGCATCCTCCAGGGGGCCCAGGGTGCCTGCACTTTGCTGTGGCAGGCAGATTGGGTGGTAGTGGGAGGTTGTGCATGGAGGCCAGTGAAAGCTGACATCTGTAAAAGGCCTTCAAGG
56	RUVBL1	TGGTCATCTATTTCCAGGTGTG	TGGTCATCTATTTCCAGGTG	TCGTTTCAACACAATATGATGACAGTGCACCCCACAGAGTGGGGGACTGCACACAAGGCATTCTGAAACTTAAATCCAGACCATGGAAACTCCCTGGGGTTGGATCTGGACACACCTGGAAATAGATGACCACTGCAAAGACAAAGATGGTGGCGATGAGATTCATGAGGTTGGGAAGATTCTGGCGGTAGAACGCCTCCCGAAGGGCTCGGACCTTGTCTGTGCGTGTGGCCAGCAGATGGAAAAGTGC
57	FIP1L1	CATGCCTATTCTGCAGGTGTAG	CATGCCTATTCTGCAGGTGT	AGTGAAGAAGGAGATAGTCACAGGAGACACAAACACAAAAAATCTAAAAGAAGCAAAGAAGGAAAAGAAGCGGGCAGTGAGCCTGCCCCTGAACAGGAGAGCACCGAAGCTACACCTGCAGAATAGGCATGGTTTTGGCCTTTTGTGTATATTAGTACCAGAAGTAGATACTATAAATCTTGTTATTTTTCTGGATAATGTTTAAGAAATTTACCTTAAATCTTGTTCTGTTTGTTAGTATGAAAAGTTA
58	ETF1	GACTACCTAGTAGTCATCAAGG	GACTACCTAGTAGTCATCAA	CCCATGAACACAGGTAATTTACCTTTTGGTTTGTTTCCCCAGGTATCTTGCGGTACCGAGTAGATTTCCAGGGAATGGAATACCAAGGAGGAGACGATGAATTTTTTGACCTTGATGACTACTAGGTAGTCGACATGGGTCCGGCAAAACGTGCCTCACCCTCCAGCATCCAACCCAAGGAGCATACCCATGGTGGAATCCAAACAGATCCCTGCCTTACAATTGGAACATTTCCAGAACTTAATCCATG
59	NSA2	AGGCTAAGGCGGGCGGATCACG	AGGCTAAGGCGGGCGGATCA	CCCGAGTAGCTGGGACTATAGGTGCCCGCTACCACGCCCGGCTAATTTTTTTGTATTTTTTTGTAGAGACGGGGTTTCACCGTGTTAGCCAGGATGGTCTCGATCTCCGTGATCCGCCCGCCTTAGCCTCCCAAAGTGTTGGAATTACAGGCATGAGCCACCGTGCCCGGCCAACGTGAGTAATTTTTAATAGATTAAAATATTGGCAAATAGCCTGTTTCTGTAAATAAAATTTTAATGGAACACAGTC
60	PRELID1	AGACTGGCTACACAAACTGTTG	AGACTGGCTACACAAACTGT	GTTGAGACAGCCAAGGAAGCCAAGGAGAAGGCAAAGGAGACGGCACTGGCAGCTACAGAGAAGGCCAAGGACCTCGCCAGCAAGGCGGCCACCAAGAAGCAGCAGCAGCAGCAACAGTTTGTGTAGCCAGTCTACCACCACCACAGCACCCCAGACAGCTAGGCTTAGCCTCTCTGCCCTCCCTTCATTGTACTTTATCATTAAAAATCAACTTCCAGCCCTGTCTGCTGTCTACGTGGTGGGTTGTGGG
61	SRSF3	GTCTTCTATTTCCTTTCATTTG	GTCTTCTATTTCCTTTCATT	TAAATTTTTTACCTTAAAGTTCTATTTCGATATGTCACTAAAGTGTCACCAAGTTACAGATGTAATGTTTTGTTTTCTTTTTTTTTTTTTTTTTTTAGTCGATCTAGGTCAAATGAAAGGAAATAGAAGACAGTTTGCAAGAGAAGTGGTGTACAGGAAATTACTTCATTTGACAGGAGTATGTACAGAAAATTCAAGTTTTGTTTGAGACTTCATAAGCTTGGTGCATTTTTAAGATGTTTTAGCTGTT
62	MDN1	CTGTTCTATGGGTGGTCAGAGG	CTGTTCTATGGGTGGTCAGA	CCTACATGGAAGAGTTCCCATTCCCATACTATATCATTCTTCGAGATGTAAACGCACTTCCTGAGACACTCAGCGATGCCCTCAGACAGTGGTTTGAGTTGGTGACAGCCTCTGACCACCCATAGAACAGAAAGAAGAGTCCAAAGTGAGACTTAACTGTGGTCAGAAGGTCACATTGCTTACCCAGGTGCTCCCTTTTGGACAACTACAAAAAATTTTATTGTAATATTTTTATTTTACAACGTGATCT
63	FARS2	CACCTCTAGCATCTCAGCTCTG	CACCTCTAGCATCTCAGCTC	CCCTAACCCGATTCTGCTCATAGACTCACTCCTTGTTCCGGGGACTGCTGGCCTGCCACTTCCTGCTCACAGTCGCAGATGGGGCTTCCTGAGTCTGTGCACTGTCAGTCAGAGCTGAGATGCTAGAGGTGAGCTCCTCCCTCAACCCCAGGTCACTAAAGGGGCCTCTCAGTTCTCTTCATCCCTACTTGAACTTCCTCATGGTTATATTCCCTTTTGTGATCTATCACTTGCCATTTTTTATAATTTG
64	RPL7L1	CTGGGTCTAGTTCAGCTGACGG	CTGGGTCTAGTTCAGCTGAC	TTGTGCCCTTTCCACCTCTCAGTGGCCCGTCATGCTACCAAAAATAGAGTGGGCTTCCTCAAGGAGATGGGCACACCTGGCTATCGGGGTGAACGCATCAATCAGCTCATCCGTCAGCTGAACTAGACCCAGGTGAGGCAGGGCTGAAAACTGCCCTTGGGCTGACTTTTGATAGGCCATGCCTTGCCACTTTACAAGTTCTTTTTGCATTTACTAGTATTTAAGAGTAACCTTGAGATTGGGAGGAATA
65	RARS2	AAAGTCTAGAGGCAGAAGGCAG	AAAGTCTAGAGGCAGAAGGC	TCAGCATCTTCTCAGGTATGATGTTTTCCAGGGATCATCAAGTGTGCTTCTGCTTATCAAAATGGCTATTAGCATTTTTGCTGCCCAGTAGAGTCAACAGTCCAGTAGCTGCCTTCTGCCTCTAGACTTTTCCCAAAGGTATGCCTTAAAAAGTGATTATTTGCATTTTGAGGACAGAGGGCATAGATTAAGCCAATGCCCAAGGAGGACAGTCTTTGGGTCTTCAGAATATTATCACTGATGAATAGCG
66	VPS52	CCAGCCTAGGTGACAGAGCAAG	CCAGCCTAGGTGACAGAGCA	TGGCGAGAGATAGGGGTATAGTTTCATTCTTCTGTGTAATGGATAGCCAGTTTTCCCAGCACCATTATTGAAGAGACTATCTCTCTTTTTTTTTTTTTCAGACGGAGTCTTGCTCTGTCACCTAGGCTGGAGTGCAGTGGTGCAGTATTGGCTCACTGCAACCTCTGCCTCCTTGGTTCAAGTGATTCTCCTGCCTCAGCCTCCTGAATAGTTGGGATTACTGATGCCTGCCACCACGCCGGGCTAGTTT
67	WDR46	GCCCCTAAAAGGCAAAGCTAAG	GCCCCTAAAAGGCAAAGCTA	CTTGTGGACCTGTTCCCCTCCCCCTTGCCAAGCATGAGGCCATTCTAGGATCGGAGGGGTCAGTGTCCTGCCTCTACCCCCACCCCATACCTTGTGGCTGCTGTGGCCTTAGCTTTGCCTTTTAGGGGCCTTCCTCCTCAGAGAGGCTGTCCTCTCTCCCATGTCCCTGGAGATGTCCTTCCCATGCAGCAGGGTCTGGCAGCCTCTGGGCTCTCCAGGTTTGTGGTGTTCTGGGGGTCCTGGTGAAGAC
68	RFC2	CTGCTCTAACTGGCCACCGGGG	CTGCTCTAACTGGCCACCGG	GGTTTGTTTTTCAGGAAATTGGATACACTCACATGAAAATAGCGGAAGGAGTGAACTCTCTTTTGCAGATGGCAGGCCTCCTGGCAAGGCTGTGTCAGAAGACAATGGCCCCGGTGGCCAGTTAGAGCAGAGACTTCACTGACTGACTTACAGGTGCCCTATTCTGAGGTACAGGAGCCGCGGCTTTCTGATGGGGGAAAATGCCGCCTTAGGCTGGAGCCAACATGACTGTCCTTTAAACTCCAGTGGC
69	TNPO3	GTGAGCTATCGAAACAACCTGG	GTGAGCTATCGAAACAACCT	GTTGTTTTTCAGCATATTCTGTCTTTCTCCTCAGTCAAGGACCAACCTACCTTTTCTTTTCTAGTGCTGAGGAATGTAAACAAGTTTGCTGGGCCTTGCGAGACTTCACCAGGTTGTTTCGATAGCTCACACTCCTGCACTGTGCCTGTCACCCAGGTGAGGATACATAGTTCCCAGCTTTTGTCCGGACTGTCGGACTGTTGGGGATGCCTGGGAATGGGGATAGGTTTTAATGCCTATCATGGGACCA
70	OGDH	CAGCATCTACGAGAAGTTCTTG	CAGCATCTACGAGAAGTTCT	CTCAGGTATGCCGGCCGGGACCCAGCGGCTGCTCCAGCCACCGGCAACAAGAAGACCCACCTGACGGAGCTGCAGCGCCTCCTGGACACGGCCTTCGACCTGGACGTCTTCAAGAACTTCTCGTAGATGCTGCCTAGGGTTGCTTGGGCCACTGCCCTCTCCACACCCATGACTGCCCCTTGCTTCTCAACTAAAGAATAGTGCCTCAGCGCTGCCCACACCACCGCCCTCCTCGCTGTGCCACCACCCC
71	BUD31	AGTCGACTAAGGCAGAATTTTG	AGTCGACTAAGGCAGAATTT	TGCATTCAGACACGGGACACCAACTTCGGGACGAACTGCATCTGCCGCGTGCCCAAAAGCAAGCTGGAAGTGGTAATGTCTGACACTCAAGCTTGGTGTTGTTTTCAGCTCAAAATTCTGCCTTAGTCGACTGCAAGGGATCTTATGTTATTTGGTTGGGCTGGAATGTCGTTTTGTCCCTGGATGTCCTGCTGGCTCTCCCTCGTGGGAGTGGGTCCCTGTATTCAGGAATCCATGTGAGGCAGCGTGT
72	NUP188	CACTGCCCTATCTTTGCATATG	CACTGCCCTATCTTTGCATA	TCCCCTGCCACTGGTGTCCTCCCCTCGCCGCAGGGCAAGTCCACCTCTCTCTCCAAAGCCAGCCCTGAGAGTCAGGAGCCTCTGATCCAGTTGGTGCAGGCGTTTGTCCGGCATATGCAAAGATAGGGCAGTGCTGTTCTGCCCACCTACCCCTCTCCACCAGCCTACACTGCACCCTGGCTGGCAGGGGTGCTGCTGGCTGCTAGGGCCTATACAATGGAGGGCACCTCCTGTCACCCCCCTCCCGGAG
73	SMC2	CAAAATCTATTTTCCTTCCTTG	CAAAATCTATTTTCCTTCCT	TGATGAGTTTGTAGTTAGTTACATTTGGCTTAGAACTGTTAATTTTGTTCAGTAGTATTGGATCATTTATTCTGCAGAATTGAATTCTTTGCTATTTGTGACACTGAGGTCAAGGAAGGAAAATAGATTTTGAAAAAAATGAGAATGGTGGAAGAATCAGCTAAAGCCATTGTTTCACACCATATCAGGAAAGTAACATCTTTTAAACAAATATTTCTACATTCCACATTTTTAAATTAATTTGAAGTTA
74	POLR1E	GCGTCTAGGTAATCTTCCTCCG	GCGTCTAGGTAATCTTCCTC	ATCTCCAAAAGAAGGGTGTCTGTGGCCGCCGGCAGTGAAGAAGATCACAAGCTGGGCACCCTGTCCCTCCCGCTGCCTCCAGCCCAGACCTCAGACCGCCTGGCAAAGCGGAGGAAGATTACCTAGACGCATGCTTTCCAGACAGGGCGTTTTGGCTGCATCACAGCCACTGGCTGGTCCTATTCATTTCCATTTTTATGTATGTTTTGAAAAGAAAAGGTCCGGGGATGGTGGCTCACACCTGAAATCC
75	MED22	CAGCGCTATTTATACCTGGACG	CAGCGCTATTTATACCTGGA	AGCGCAACCAGCAGCTGCGCACACTGCAGGAGGAGTGCGACCGGAAGCTCATCACGCTGCGAGACGAGATCTCCATTGACCTCTACGAGCTGGAGGAGGAGTATTACTCGTCCAGGTATAAATAGCGCTGGACTCCCCATGCAGAGCGGGAGCCTGCCTACCTGGGCCTGGCCAGCAGGCAGGGCTGCCTTCTGCTTTTTCAAATTCTTGCTGGTCTTAGCAGTGGAGCCATGCCTGGGTTTCAGAGCAG
76	MED27	TGGGGGCTACTGCCGGCAGGTG	TGGGGGCTACTGCCGGCAGG	GAAGTTACATAAAGCTGTTCCAGGCCCCGTGCCAGCGCTGCGGGAAGTTTCTGCAGGACGGCCTTCCCCCGACATGGAGGGATTTCCGAACCCTCGAAGCCTTCCATGACACCTGCCGGCAGTAGCCCCCACGCTGGCCCCAGCCTCAGACCCCACCCAGCACCTTCCCAGACACGCAGGAAGCCCACAGAAGGCTCAGCTGGTTCCTCACTGCCCAGATGTGTACAGCTGCTCCTCCCTTTCATAAAGC
77	IARS	ACATGCTAGAAGTCTGCTGTTG	ACATGCTAGAAGTCTGCTGT	GTAAAATACTGATTTTTTTTCAACTTTTTCTTTCCATTCTAGAAATTACAGAAGACATCCCCGTGAAGACTTTGAATATGAAGACTGTGTATGTTTCTGTGTTACCAACAACAGCAGACTTCTAGCATGTACTTATCAATGTTGTTCGGTCAGCCCTTCCCTAATTACACCTATCCCCTACACATACATGCACATAGACACACACATGAACACACTGAAGATATTTCCTTCAGGTGTGTGTAAAATATGC
78	POLR3A	TTTGGACTATGTGACAAGGGGG	TTTGGACTATGTGACAAGGG	GAATCCCAATGAACATTGGAACCGGGCTCTTCAAGCTGCTTCACAAGGCTGACAGGGACCCGAACCCTCCCAAGAGGCCCCTGATCTTCGACACAAATGAATTCCACATCCCCCTTGTCACATAGTCCAAAGAAAGAGGGGACCATGCCTGACCTTGACTCCTTGTCCTGTCTCCAGCTGATGTATAAAGAGTTTTGTGCTCCCTGGGACGGGGGTCCTGAGGTCCCCACCTATGCCAGCAATCAGAGAA
79	PDCD11	TGCCACTAGTCCTCTAGCACTG	TGCCACTAGTCCTCTAGCAC	ATGAAGTTCTTCTTCAAGCGCTACCTGGACTACGAGAAGCAGCATGGCACTGAGAAGGATGTGCAGGCAGTCAAGGCCAAGGCCCTGGAGTATGTGGAGGCCAAGAGCTCAGTGCTAGAGGACTAGTGGCAGGCTGGCTCTGTGGGACACTGTCAACAATGGGCCAGCCCGGCCCCGCCTCGAGTGCCTGGGCACTCGGAAAACTGTTACCTCAGGACTCTATTTAAATGCTGCTTTTTCTGCAGCACGC
80	PRPF19	GGCCTACAGGCTGTAGAACTTG	GGCCTACAGGCTGTAGAACT	ACAGTTGCCTCTTATCTTTCTCCTCAGAGCATAGCGGCCTGACCACAGGGGTGGCCTTCGGGCATCACGCCAAGTTCATCGCTTCAACAGGCATGGACAGAAGCCTCAAGTTCTACAGCCTGTAGGCCCTGGCCCTTCTGATGGAAGCTGGGCCTCATCTCAGTAGAGGGGTAGAATTAGGGTTTGGGGGGGGGGGTGGGGGGAATCTATGGGGGGAGGGGGCTCTGTGGGGTGGGACATTCACATCATT
81	NAT10	TTCACTATTTCTTCCGCTTCAG	TTCACTATTTCTTCCGCTTC	TTTTGATTTTTCTCTAGTGACAAGAAAAGGAAGTTAGAGGCCAAACAAGAACCCAAACAGAGCAAGAAGTTGAAGAACAGAGAGACAAAGAACAAAAAAGATATGAAACTGAAGCGGAAGAAATAGTGAAGAGAAACTCGGGCATCTGTGTTTGATCATGGGAAGATACTCTCACTAACTGAACCCTCTCTGGCTGGACTGTTAAAAGCAACGAGAGGCCCCGGCACACCTGGAAGCTGGCCGCGAATTC
82	NARS2	CCAGCTATAAAAGGCATGAATG	CCAGCTATAAAAGGCATGAA	TTGGATCTGTGCCACATGGAGGTTTTGGGATGGGATTTGAACGCTACCTGCAGTGCATCTTGGGTGTTGACAATATCAAAGATGTTATCCCTTTCCCAAGGTTTCCTCATTCATGCCTTTTATAGCTGGAAGATTGGTTAAGGAAAAGCACCCCCCATGGCAGAGACACTGCACATGATTGTGCATACAGCAGAATGCATGTTTGGATTTTAGAAATGCAGATTTCAATATGTAATTGTTGTGCCATAAG
83	SSRP1	CGTTTCTACTCATCGGATCCTG	CGTTTCTACTCATCGGATCC	GGGTGGGGCACCCAGGACTCCAGCTTTTCCCTTAAGACACCTTTGGTTTTCAGGACTCTGAAGAAGAAGAACTAGCCAGTACTCCCCCCAGCTCAGAGGACTCAGCGTCAGGATCCGATGAGTAGAAACGGAGGAAGGTTCTCTTTGCGCTTGCCTTCTCACACCCCCCGACTCCCCACCCATATTTTGGTACCAGTTTCTCCTCATGAAATGCAGTCCCTGGATTCTGTGCCATCTGAACATGCTCTCC
84	PSMC3	GTGTGCCCTAGGCGTAGTATTG	GTGTGCCCTAGGCGTAGTAT	TGTCCCGGCTGTAGGGCATGATCGCACTGCGCAGGGGTGCCACGGAGCTCACCCACGAGGACTACATGGAAGGCATCCTGGAGGTGCAGGCCAAGAAGAAAGCCAACCTACAATACTACGCCTAGGGCACACAGGCCAGCCCCAGTCTCACGGCTGAAGTGCGCAATAAAAGATGGTTTAGGGTCCCTGCCGCTGCTTGTCTGCCTTCCCTGGGCTCTGGCTGGAGGAGTGGGGGCGTGTGTGGGAGGCA
85	MRPL16	ACACTCACTACACACGTTTGGG	ACACTCACTACACACGTTTG	ACCCCTGGACATTTGAGCGAATAGCCACTGCCAACATGCTGGGCATACGGAAAGTACTGAGCCCATATGACTTGACCCACAAGGGGAAATACTGGGGCAAGTTCTACATGCCCAAACGTGTGTAGTGAGTGTAGGAGATAACTGTATATAGGCTACTGAAAGAAGGATTCTGCATTTCTATTCCCCTCAGCCTACCCACTGAAGTCTTTGGGTAGCTCTTAAGCCATAACTAAGGAGCAGCATTTGAGTA
86	DDB1	TTGGCTAATGGATCCGAGTTAG	TTGGCTAATGGATCCGAGTT	CCCTCTTGGTCCTCACAGCCCCGCCCATCTTCTCATTGCAGTATGACGATGGCAGCGGTATGAAGCGAGAGGCCACTGCAGACGACCTCATCAAGGTTGTGGAGGAGCTAACTCGGATCCATTAGCCAAGGGCAGGGGGCCCCTTTGCTGACCCTCCCCAAAGGCTTTGCCCTGCTGCCCTCCCCCTCCTCTCCACCATCGTCTTCTTGGCCATGGGAGGCCTTTCCCTAAGCCAGCTGCCCCCAGAGCC
87	SF1	CAAGTCTAGTTCTGTGGTGGAG	CAAGTCTAGTTCTGTGGTGG	CGCCCCCTCCTCCTCCGCCTCCCATGGACCCTTCTAACTTTGTCACCATGATGGGCATGGGGGTGGCGGGCATGCCGCCCTTCGGGATGCCTCCAGCTCCCCCACCGCCTCCACCACAGAACTAGACTTGTTTTTTAAGAAAATATATATTATATATAGAGAGAATTGGTCTCGTTTAAACACGCCGAACCTCACCATATGGAGCCAGACATTGGGACGCACGCATGTGATTGTGTGTGCACGCATGTGT
88	HINFP	TCAGCTCTACACTCTCGTAGCG	TCAGCTCTACACTCTCGTAG	GCCAGCCTCGGCCATTTCTGTATCCCCCTGCCTGGGTTTGCTGCCCTTTATGCTCCTACCTCACCAGGTACAAGGAACATGAAGATGGCTATATGCGGCTGCAGCTGGTTCGCTACGAGAGTGTAGAGCTGACACAGCAACTGCTGCGGCAACCACAAGAGGGATCGGGCCTGGGAACGTCGCTGAACGAGAGCAGCCTGCAGGGCATTATTCTAGAAACAGTGCCAGGGGAGCCAGGACGTAAGGAAGA
89	CLP1	TGATCTCTACTTCAGATCCATG	TGATCTCTACTTCAGATCCA	GGCTTCATTGTGGTGACCAGTGTGGACCTGGAGCATCAGGTGTTTACTGTTCTGTCTCCAGCCCCTCGCCCACTGCCTAAGAACTTCCTTCTCATCATGGATATCCGGTTCATGGATCTGAAGTAGAGATCAGCAGGAAGCCTTGCTGCCTGGGACATAGAGATCATCTGGCCACCCCTAGAGGCAGATGGGCTGAGATAAAAGACTGTTGGGGCCACCTGACCAGTAAACTGTGGACTAGTAGAAAGTT
90	INTS5	AAGGCTACGTCCCCTGTCGAAG	AAGGCTACGTCCCCTGTCGA	GTGAGGGTGGACCCCATCTGGCTGTGCTGCACAGTGTCCTCCACCGCAACATCGACCGCCTAGGTCTTTTCTCTGGCCGTTTCCAGGCACCTTCACCGTCCACTCTCCTTCGACAGGGGACGTAGCCTTTTCTTGCTCTGGAAGCCCAGGGAGGTTGAGCAGTGAGAGAGGGAAGGGACTAACGTGCTCCGGAAGGGTGGAGGTTTCTCTTCTAAGTCCTTGGTCTAAAGAGCGCTGTCACTTTTTTCTC
91	NCAPD2	GACTTCCTAGGATCTGTGCCTG	GACTTCCTAGGATCTGTGCC	GTGACTCAGCTTTTTCTTATTCCTTTAATTCTTTGCATAGATCTTTCAGCAGAGATGACAGAAGACGAGACACCCAAGAAAACAACTCCCATTCTCAGAGCATCGGCTCGCAGGCACAGATCCTAGGAAGTCTGTTCCTGTCCTCCCTGTGCAGGGTATCCTGTAGGGTGACCTGGAATTCGAATTCTGTTTCCCTTGTAAAATATTTGTCTGTCTCTTTTTTTTAAAAAAAAAAAAGGCCGGGCACTGT
92	RFC5	AAGCAGGCTACCTTCTCCACAG	AAGCAGGCTACCTTCTCCAC	CTAGATATTACAGAGTTGAAAACTCTGAAGGGGTTGGCACTGCATGATATCCTGACAGAGATACACTTGTTTGTGCATAGAGGTAACTTACATTATCCCCCAGCTGAGAAGCTGTGGAGAAGGTAGCCTGCTTTGGGGTTAAGGATGGTTAGGACAGGAGGCTTCATTCTTGAAGCAAAGAAACTAATGAATTGTAAATCAGACCCTTCTTGTTAGCAGTTCTGTCTTGCCACTGTTTAAAATTTTGTTC
93	POLE	GCTGGCTAATGGCCCAGCTGTG	GCTGGCTAATGGCCCAGCTG	TATTCCTGCAGGTCTTCATGGAACAGATCGGAATATTCCGGAACATTGCCCAGCACTACGGCATGTCGTACCTCCTGGAGACCCTGGAGTGGCTGCTGCAGAAGAACCCACAGCTGGGCCATTAGCCAGCCCCGGGCCCCGGGTGCCTCTGCGTCCGTGCCAGGCCTCCTGATGCCAAGGCCACATCCCCGTGCTTCCAGTGACCAGACCACTGACCACCCTGACTGTCCAAACCTGTGACCCCAGGCCA
94	POLE	GCCTTCCCTACACCCACCCTCG	GCCTTCCCTACACCCACCCT	CGCCAAGCTGCCGTGTGGTGGTGCACGGCGTTCAGGCCTGCAGGATGGAGGGAGTGAGCAGGGCCTGGAGGAGGCCTCAGGACTGGGCATCTGGGGTGGAACATCCACAGCGAGGGTGGGTGTAGGGAAGGCGCTGGCACCGTGGGATGAGGTCGTGCATTTTACTCATAACCGAGGGCTGGCTGCACACAGCAGGGGCTCGAGGCTTACTGATGGGCCCACGAATGTGTCTCGCGAGCCTGTGAAGAAG
95	DDX51	CCCCAGCCTAGGCCGCCCTCTG	CCCCAGCCTAGGCCGCCCTC	GGCTTCCTGTCCTCAGGGTTCCAGGGGCAGAGCCCGGGGCCCCACAGACGATGAGGGGACAGAGTGTGTGGTGCTGAGCCCTCCCCTTTCCTCCACAGGAAGAGCGCAAGCAGAGGGCGGCCTAGGCTGGGGCTCAGAGGGCCGGAGGGACTGAACGCTCACCACCCTGACCCTCCTTCCAGAGCAGTGCTGATCACTGGATCCTGTATGTGAGGAAAGGAATCCCCCAGTGGACACAGCCTTCCTCCCC
96	DDX51	AAGAGCCTAGGCAGAGAGAAGG	AAGAGCCTAGGCAGAGAGAA	CTCGAGGGTTCTCTGCTTCACTAACTCCCGAGAGAACTCCCACAGGTGAGGCCCCGGCTGGGCGGGGGTGGCAGAGGTGGCCTCTGGTCCCAGCATCACTTGGCCGCAGCCTTCTCTCTGCCTAGGCTCTTCCTGCTGGTGCAAGCTTTTGGGGGTGTGGACGTGGCTGAGTTCTCCTCGCGCTACGGGCCTGGCCAGAGGAGGATGATCCTGAAGCAGTTTGAACAGGGGAAGATCCAGCTGTGAGTTC
97	RFC3	CTTCTACTGGGATACAGCCTAG	CTTCTACTGGGATACAGCCT	ACGCCTGGCTAATTTTTGTGTTTTTAGTAGAGATGGGGTTTTACCATGTTGGCCAGGCTGGTCTGCAACTCCTGACATCAGGTGACCTGCAACCTCTCTTTTTGTTTCTAGGCTGTATCCCAGTAGAAGACTCAAAGGCACCTCTGATTGTCTCTCCAGCATAGTAATTCTGGAAACCAAGATCTGTATTTTGTTCTTTCCCATAGGCCATGTGCTCTAAGGGCCGAGATACAGGACTGGCAGTAACAGT
98	POLE2	GATTAACTACATTCTTACAGGG	GATTAACTACATTCTTACAG	ATTGGGCATATGACTATGCTTTGAGAGTGTATCCTGTGCCCGATCTACTTGTCATTGCAGACAAATATGATCCTTTCACTACGACAAATACCGAATGCCTCTGCATAAACCCTGTAAGAATGTAGTTAATCTTATATAGTCATTATTTATCAAGATTAGAGTGCATTTTTTAATTTAAAAATATATATTTAATAAGATTATTGTCGAAGTAAAAATATGCTATTAGTGAAACACTGAATTAAGTTTCTAT
99	PABPN1	GCCCATCTATCCTGACCTGTAG	GCCCATCTATCCTGACCTGT	ACAACAGACCGGGGTTTTCCACGAGCCCGCTACCGCGCCCGGACCACCAACTACAACAGCTCCCGCTCTCGATTCTACAGTGGTTTTAACAGCAGGCCCCGGGGTCGCGTCTACAGGTCAGGATAGATGGGCTGCTCCTCTTTCCCCCGCCTCCCGTGAGCCCCGTATGCTTCCTCCTCTCTGGTCTGAGGAACCTCCCTCCCCCCACCCCTCCCCGTGGTCTTCAGGAACTTTGTCTCCTGCCTGTGCA
100	DLST	TTCCTCCTAAAGATCCAGGAGG	TTCCTCCTAAAGATCCAGGA	CGGCCCATGATGTACGTGGCACTGACCTATGATCACCGGCTGATTGATGGCAGAGAGGCTGTGACTTTCCTCCGCAAAATCAAGGCAGCGGTAGAGGATCCCAGAGTCCTCCTCCTGGATCTTTAGGAGGAACCCACACACCCTACAAGTTGATCATGCAGGAACTGAAAACCAGTCTTCTCCCTGTCCCCTCATGGGTCCCGGGTTAGCCTGGTGACAGGCAGACACATGCTGTTGGCCTCAAGCAAGG
101	WARS	GAGTGCTACTGAAAGTCGAAGG	GAGTGCTACTGAAAGTCGAA	AGAAGGCACTCATAGAGGTTCTGCAGCCCTTGATCGCAGAGCACCAGGCCCGGCGCAAGGAGGTCACGGATGAGATAGTGAAAGAGTTCATGACTCCCCGGAAGCTGTCCTTCGACTTTCAGTAGCACTCGTTTTACATATGCTTATAAAAGAAGTGATGTATCAGTAATGTATCAATAATCCCAGCCCAGTCAAAGCACCGCCACCTGTAGGCTTCTGTCTCATGGTAATTACTGGGCCTGGCCTCTGT
102	MFAP1	TTGGACCCTAGGTAGTTTTCCG	TTGGACCCTAGGTAGTTTTC	CCACCTCCTTTGACTCAGCTTGGGGCCAAGAGAGTGCCCAGAACACAAAGTTCTTCAAACAAAAGGCAGCTGGGGTACGAGATGTATTTGAGCGGCCATCTGCCAAGAAGCGGAAAACTACCTAGGGTCCAACTGCTTATTCTTCCAACTGTGGAACACAAGGGGAGTCTCAGCATCTGGTCCTTGATTTGGTTTTTTCATTGTTTCCTTGGCCCCTGTATCCAGATATTGGACTTACTGCTATACTTGT
103	GTF3C1	GTCCTAGAGGTGGATCCACTTG	GTCCTAGAGGTGGATCCACT	TGGAAGTGCCCTCCAGCCTGGACGAGAGCCCCATGGCTTTCTATGAGCCCACCTTGGACTGTACCCTCCGGCTGGGCCGTGTGTTCCCCCACGAGGTCAACTGGAACAAGTGGATCCACCTCTAGGACCCCTGTGGGCGTCCCCTCCCTCCCAGCCACCGCCTGCCACACCACTCCTGCCTGGTGCTCGGCAGACCCCACTGTGCCCTGGCCTTGGGTCTGCCGAGCCTCCTGCAGCAGGGGACGGGTGC
104	COG4	CAGCTACAGGCGCAGCCTCTTG	CAGCTACAGGCGCAGCCTCT	TCCTCGATTACTGGGGACCCAATTCCGGCCCATTGACGTGGCGCCTCACCCCTGCTGAAGTGCGCCAGGTGCTGGCCCTGCGGATAGACTTCCGCAGTGAAGATATCAAGAGGCTGCGCCTGTAGCTGCCTGGATGAGCACACCTGGCTCATCACACTTGCAGGCCTGTTCCCTAAGGGGCCCCAGCCAAGGAGCTGAGCGAGGCTGTCTGGCTTGGGGGAGATCTGACAGCCCAGACCTTTCTACGGCT
105	NUBP1	CTGTAGGCTAACGTGGCTGGGG	CTGTAGGCTAACGTGGCTGG	GATCTTGTGGCCATTCTGTTTTCCTCTTGGACTGAATTGTCTTCCGTTTGTTTCTTTTTTAAGGTAAGAATTGTGACAAAGGCCAGTCTTTTTTCATTGACGCCCCAGATTCCCCAGCCACGTTAGCCTACAGAAGTATAATTCAGAGTAAGTATTTCCATGAGTACTAAATGCAGATGCCTGTGGGGCAGGAAGCAACATAAAGGAGCCAGGGGTGTGGAAGGACAGGTGGGTGGTGGGGTCTGTGATG
106	GINS2	TTCTCTAGAAGTCCTGAGACTG	TTCTCTAGAAGTCCTGAGAC	TGGATAACTTGACCTTGATGGAGATCAACACCAGCGGGACTTTCCTCACACAAGCGCTCAACCACATGTACAAACTCCGCACGAACCTCCAGCCTCTGGAGAGTACTCAGTCTCAGGACTTCTAGAGAAAGGCCTGGTGCAGGCGGCTTGCTGGGGGATGTGAGCGCTCAGGACGTGATGAGGTACTCGTGGTTCTGGAGCTCTAGAAACACTTCTGATGCATGAAAAATGTGTGATGGTGCAAGGAATG
107	RPS15A	ATCCCTAGAAAAAGAATCCCAG	ATCCCTAGAAAAAGAATCCC	CTTACCAGCACTTTCTTTTTCCACTCCATAGTTTCATTGTACTGACAACCTCAGCTGGCATCATGGACCATGAAGAAGCAAGACGAAAACACACAGGAGGGAAAATCCTGGGATTCTTTTTCTAGGGATGTAATACATATATTTACAAATAAAATGCCTCATGGACTCTGGTGCTTCCACTTGGTCGTTTTGAGCCTTTACAGCAGTGTAGCCACAGCTTCTGCGGCAGCATGCAGTTGCTTCGTTTATC
108	RPS2	AAACCCTATGTTGTAGCCACAG	AAACCCTATGTTGTAGCCAC	CCGACCTCTGGAAGGAGACTGTATTCACCAAGTCTCCCTATCAGGAGTTCACTGACCACCTCGTCAAGACCCACACCAGAGTCTCCGTGCAGCGGACTCAGGCTCCAGCTGTGGCTACAACATAGGGTTTTTATACAAGAAAAATAAAGTGAATTAAGCGTGTTACTGTTTTTTTCCCGTGTCCTGCATGGTTAGTGGTGGTTTGAATCTGGGGCGTGGGGCCAATAGATCACACCAGACACACAGGCAG
109	DCTN5	AGCTCTAAGGAGCTTGAAGAAG	AGCTCTAAGGAGCTTGAAGA	GCAAGCACTGGACCAGAACAGCCTCAGCGATTATTTAAGTGATTGTCAGACATGCATCTGATTGAGGTGAGAAGGATATTGCCAGAGAAATATCTTAACTTCTTGTAACTTCTTCAAGCTCCTTAGAGCTGGGTCTTTCTTTCCCCAGGACTCTTCTCAGGGGAGCTCCCGGAGTGCACTCAGGAGCTGATGATTGACGTCACCAAGAGCTACTACCAGAAGTTTTTGCCCCTGACGCAAGTCTAGCATC
110	DCTN5	AGATGCTAGACTTGCGTCAGGG	AGATGCTAGACTTGCGTCAG	CCTTAGAGCTGGGTCTTTCTTTCCCCAGGACTCTTCTCAGGGGAGCTCCCGGAGTGCACTCAGGAGCTGATGATTGACGTCACCAAGAGCTACTACCAGAAGTTTTTGCCCCTGACGCAAGTCTAGCATCTCTGCCTCATGTCTTGAATCTGCTTGAGCTCTAAGATGAACCTGGGGACAAAGTGAGCCAGTCAGCACCTACAAAGAGCTTTTGTGTCTTTGACATCTACCACCCTCCTCCTTTTAAAAA
111	ATP6V0C	GAGGGTCTACTTTGTGGAGAGG	GAGGGTCTACTTTGTGGAGA	GACGCTGGCGTGCGGGGCACCGCCCAGCAGCCCCGACTATTCGTGGGCATGATCCTGATTCTCATCTTCGCCGAGGTGCTCGGCCTCTACGGTCTCATCGTCGCCCTCATCCTCTCCACAAAGTAGACCCTCTCCGAGCCCACCAGCCACAGAATATTATGTAAAGACCACCCCTCCTCATTCCAGAACGAACAGCCTGACACATACGCACGGGGCCGCCGCCCCCAGTAGTTGGTCTTGTACATGCGCA
112	SMG6	GTCTTCTACTCCAAAAACTCAG	GTCTTCTACTCCAAAAACTC	TCCTTTTGCTCTTCTTCCTTCTGTTACATATCATTATCTATTTTATTTATTTGCATAATGTCTTTTTTCAGGACTTGTTCAGGTCTGGAGAATTTAATGCAGTTGCCCCTGAGTTTTTGGAGTAGAAGACCATGTTCTGGGCTCAGTGCTTAAGTAGACTAAAGTTTACCTGTTCTGTTGTGCCAGTTTTGTGCTAGGATTGTAAAGATGAATACACTATTGTTACTTTCTCTGATTGTGTAGTCTAGTG
113	PSMD11	CTCACCTATGTCAGTTTCTTGG	CTCACCTATGTCAGTTTCTT	GAGGGTGTCCTGATTATTTTCGATGAACCCCCAGTAGATAAAACTTACGAAGCTGCTCTGGAAACAATTCAGAACATGAGCAAAGTAGTGGATTCCCTCTACAACAAAGCCAAGAAACTGACATAGGTGAGTGCTGGCTTCAGGACCCCAGGGCTGGGCAGCTCTGTCTTCTGCGTGTCGAGACTGAAAACCTCCTCCTGGTGTCCTCATGGCTTCCTGATTGACACTGCTCTGTCTTCTCTTGCAGAGT
114	SUPT6H	GGCCCCCTACCGATCCATCTCG	GGCCCCCTACCGATCCATCT	GAGGCAGAACGGCGGAAACAGAAGCAGCGGCTGACACCTCGGCCCTCCCCCAGCCCCATGATCGAAAGCACCCCCATGTCCATTGCTGGCGATGCCACCCCACTCCTGGACGAGATGGATCGGTAGGGGGCCTGCTCCTCGGACTCTGGTTACCTCTGAGGCTGGGAAAGGCCTGGCTGCCCACTGCCTCCCTCCCTGCCCCTCCTTTTATGTCCATAAAGTGGCGTGAAGTGAGACGTTCTCTTTGGTG
115	RPL27	GCATCTAAAACCGCAGTTTCTG	GCATCTAAAACCGCAGTTTC	TTGGTAGTGAATGGTGGAGTATGGTTTCACTATTTCCATTCCTTTCCTCATTGGTGTCCTCTTTTTTTCCCTTCTAGATACAAGACAGGCAAGAACAAGTGGTTCTTCCAGAAACTGCGGTTTTAGATGCTTTGTTTTGATCATTAAAAATTATAAAGAAAAAAAGCCTGTGTCTGCATGCTGTATGTATTACCAGACTGTGAAAAGGAGAACATTATTGAATAGGAAACACTGGGTGGGCTGGGCACGG
116	VPS25	TCCCTGCTAGAAGAACTTGACG	TCCCTGCTAGAAGAACTTGA	TCTCCCTGTTCAGAGTTCCACGGGCTGGATGAAGCCACTCTACTGCGGGCTCTGCAGGCCCTACAGCAGGAGCACAAGGCCGAGATCATCACTGTCAGCGATGGCCGAGGCGTCAAGTTCTTCTAGCAGGGACCTGTCTCCCTTTACTTCTTACCTCCCACCTTTCCAGGGCTTTCAAAAGGAGACAGACCCAGTGTCCCCCAAAGACTGGATCTGTGACTCCACCAGACTCAAAAGGACTCCAGTCCTG
117	MRPL10	GCTGGCTACGAGTCCGGAACAG	GCTGGCTACGAGTCCGGAAC	TGCTCCAGCACCAGCCCCTCCAGCTGACCACCCTGTTGGACCAGTACATCAGAGAGCAACGCGAGAAGGATTCTGTCATGTCGGCCAATGGGAAGCCAGATCCTGACACTGTTCCGGACTCGTAGCCAGCCTGTTTAGCCAGCCCTGCGCATAAATACACTCTGCGTTATTGGCTGTGCTCTCCTCAATGGGACATGTGGAAGAACTTGGGGTCGGGGAGTGTGTTTGTCACTTGGTTTTCACTAGTAAT
118	U2AF2	CCGCCTCTACCAGAAGTCCCGG	CCGCCTCTACCAGAAGTCCC	GAGTTCACCTCTGTGTTTGACTGCCAGAAAGCCATGCAGGGCCTGACGGGCCGCAAGTTCGCCAACAGAGTGGTTGTCACAAAATACTGTGACCCCGACTCTTATCACCGCCGGGACTTCTGGTAGAGGCGGCTGGGGGAGGGTGGGGGCAGGGCTGGCTGGGGGCTTCTCCCCACTCCCGCCCCCCCCTTATCCCCCTCTGAAGACGATGGGCAGAGGAGTGACAGCCGCAGACACACGACAGCCGGCA
119	DNM2	GAGGCCTAGTCGAGCAGGGATG	GAGGCCTAGTCGAGCAGGGA	TGCTCCCGGCCTCACTGCCGTCTCCCCCTCCCCACCTGTCTTTATTCTCTTTGCAGCAGAAGACCCCCTGCTGCGCCCAGCCGGCCCACCATTATCCGCCCAGCCGAGCCATCCCTGCTCGACTAGGCCTCGAGGGGGGCGTGCTCTCGGGGGGGCCTCACGCACCCGCGGCGCAGGAGCTTCAGTGGTCTGGGGCCCTCCGCCGCCCCTATGCTGGGACCAGGCTCCCAGTGGGCAGCCCTGGCCTCTT
120	FBXO17	TCGCTAGGACAGACGGATCCTG	TCGCTAGGACAGACGGATCC	ACTTTGGCAAGGGCATCCGCTACGTATCTTTTGAGCAGTACGGGAGAGACGTGAGTTCCTGGGTGGGGCACTATGGCGCCCTTGTGACCCACTCCAGTGTGAGGGTCAGGATCCGTCTGTCCTAGCGACTGGACTACTGCCTGACGTTGTCAGTCAAGACCAGCCTTGCAGCCAGGTGCAGTGGCTCACACCTGTGGAATCCCAGCACTTCAGGAGGCCGAGGTGGGAGGATCACTGGAGCTCGGGAGTT
121	CLASRP	TCTGCCTAATGTCGGTAATGGG	TCTGCCTAATGTCGGTAATG	CCCGATCACTGAAGCATCCACGGCCCCAGGTGTGTTGATGTGTGTATGCCCCATCCTCACGGCCCCTCCCTTTCTCTTTCCAGGCGCTCAAGGTCCCGATCCCGAAGCCCCCATTACCGACATTAGGCAGAAGAGTGGGGGGTGGGGAGGACAAGGGGGTGGGTAAGGGGCTCAAGCTGTGATGCTGCTGGTTTTATCTCTAGTGAAATAAAGTCAAAAGTTATTTAATTCCCGTCACCTGTCTCAGTGT
122	RPS16	GTCAGCTACCAGCAGGGTCCGG	GTCAGCTACCAGCAGGGTCC	TCAAGTCAAGGACTCTGTGTGATTATCTAAATCCTCGTCCCTGCTCTTCTTGCCAGATGTGGATGAGGCTTCCAAGAAGGAGATCAAAGACATCCTCATCCAGTATGACCGGACCCTGCTGGTAGCTGACCCTCGTCGCTGCGAGTCCAAAAAGTTTGGAGGCCCTGGTGCCCGCGCTCGCTACCAGAAATCCTACCGATAAGCCCATCGTGACTCAAAACTCACTTGTATAATAAACAGTTTTTGAGGG
123	MRPL4	GTGATTCTAACAGCGGAGCCTG	GTGATTCTAACAGCGGAGCC	CACGAGGAGATGCCACAGAGCATCGTGGAGGCCACCTCTAGGCTTAAGACCTTCAACTTGATCCCGGCTGTTGGTGAGCAAAGAGCCCAGGCCCCTAGAGTGCGCATGTGCAGGCTCCGCTGTTAGAATCACAGCGGTTCAAATCCGGCATCTGGTCGCTGAGTGGCCTCAGGCAGTGACCACGCTCCCGGACCCAACCTTCAGCTTGCCCAAAGCAATAATCTTTCCTAAAGAAGTGCTTGGCTGGGGA
124	MRPL4	TGTGGTCTAGTGTGACTTTGTG	TGTGGTCTAGTGTGACTTTG	GGACCGAGCCTGGCTCTCGGTCAGCAGGTGATGAGCTGGGAGCAGCTCCTTGGCCAGAGGCTTACAGGCAACAAGCGGCCAGGCAGGGTCTGGCCCCGGGCTGCTGGGCTCACAAAGTCACACTAGACCACAGTGACGATCTCTGTAAGCACAAAGGGACTCCGATGTGGGTGGGGTGAGGAGAGAGGCAGCCCCGGCCTGACCGGCCCCCCGCCCCGCCCCCACCCCGCCCCCAGGCCTAAATGTGCAC
125	RPS19	TTGTTCTAATGCTTCTTGTTGG	TTGTTCTAATGCTTCTTGTT	TCGGGGTGCCCACCTGTGGTGGGTAGTTAGGTAGCTGTTACAAAGTGCCCCAGCAGAGACCCCCTTGACTAACTTTTATTCTTCCATCTTTTCCCACAGGTGGCAGCTGCCAACAAGAAGCATTAGAACAAACCATGCTGGGTTAATAAATTGCCTCATTCGTAATCCTGGTCTGGGTCTCTTTTTTGAGTCTCTTGCTCTGTCGCCCAGGCTGGAGTGCAGTGGCGCCATCTCAGCTCACTGCAATCTC
126	RPL18A	TGCACCTAGAAGAAGGTGTTGG	TGCACCTAGAAGAAGGTGTT	CCAACCCCCTCAACATGCCTCCCTTCCTCACAGGACTCCAAGATCAAGTTCCCGCTGCCCCACCGGGTCCTGCGCCGTCAGCACAAGCCACGCTTCACCACCAAGAGGCCCAACACCTTCTTCTAGGTGCAGGGCCCTCGTCCGGGTGTGCCCCAAATAAACTCAGGAACGCCCCGGTGCTCGCCGCATGTTTTCTTTGCACACTGCAGAGCTCAAAGGGGTGCTATGAGAGGCCGGCCCAGTCAGCTCC
127	ELL	GCGGCTAGGGCCAAGCCTGCAG	GCGGCTAGGGCCAAGCCTGC	TCCCACAGACCAACACCAACTACAGCCAGGAGAAGCACCGCTGCGAGTACCTGCACAGCAAGCTGGCCCACATCAAGAGGCTCATCGCCGAGTACGACCAGCGGCAGCTGCAGGCTTGGCCCTAGCCGCCCTCCCCGATGGCGGGGATCTGGGAGGGTCGGGGGAGCAAAAGGCGGTGAGAGAGGATTTATTTAAAAAAATAAACCCGAGGAAGATGCTCATCTGAGCCAGCACCGCCGGCTTTCAGGGC
128	SNRPD2	CGGCCCCTACTTGCCGGCGATG	CGGCCCCTACTTGCCGGCGA	CCAAGAGTGGCAAGGGCAAGAAGAAGTCCAAGCCAGTCAACAAAGACCGCTACATCTCCAAGATGTTCCTGCGCGGGGACTCAGTCATCGTGGTCCTGCGGAACCCGCTCATCGCCGGCAAGTAGGGGCCGCCTGTCTGTTGACAGAACTCACTCCTCTGTCCTATGAAGACCGCTGCCATTGGTGTTGAGAATAATAAAGCTCTGTGTTTTTTTCTAGTGGTATCTGTTTCCAGAGCCTTGGGAGTGGG
129	DOHH	GGGGCCCTAGGAGGGGGCCCCG	GGGGCCCTAGGAGGGGGCCC	CGGACGACCCAGAGCGCGTGGTGCGTGAGAGCTGCGAGGTGGCTCTGGACATGTATGAGCACGAGACCGGGCGGGCCTTCCAGTACGCGGACGGCCTGGAGCAGCTGCGCGGGGCCCCCTCCTAGGGCCCCACCCTCACCCGGAGCTCCCGGAGGACTCTTGAGGGCCGCTCCTCCCCCGCAGAGCTTTGGCGTCTAAACCGGGTGTGTGTAAATCGGTGTCATCGCTTGTGTCTTGCTGGGCGCATGGT
130	UBE2M	GCCAACCCTATTTCAGGCAGCG	GCCAACCCTATTTCAGGCAG	ACCCACTGAACAAGGAGGCCGCAGAGGTCCTGCAGAACAACCGGCGGCTGTTTGAGCAGAACGTGCAGCGCTCCATGCGGGGTGGCTACATCGGCTCCACCTACTTTGAGCGCTGCCTGAAATAGGGTTGGCGCATACCCACCCCCGCCACGGCCACAAGCCCTGGCATCCCCTGCAAATATTTATTGGGGGCCATGGGTAGGGGTTTGGGGGGCGGCCGGTGGGGGAATCCCCTGCCTTGGCCTTGCCT
131	ZC3H4	GGACACTACTGGCAAAAGGGGG	GGACACTACTGGCAAAAGGG	CCAAGACGGGCTCAGGAAGCCCATTTGCTGGGAACAGTCCGGCCCGCGAGGGTGAGCAGGATGCGGCATCCCTGAAGGATGTTTTTAAAGGCTTCGACCCCACGGCCTCCCCCTTTTGCCAGTAGTGTCCAGCCAGAGCTGCGGCTCCAGCCACCCTTCCTAGGGTGGCATTCAGGGCAGCACCCAGGGTAGGGAACTTGGGGGCAAGGGGAGGCAGGCTGGGTGTTCCTTTTTTCTTTTCTTTTTCTTT
132	SAE1	ATGGACTAGTGTCTCGGCTTAG	ATGGACTAGTGTCTCGGCTT	GTGGTTGTATATTCACATATCCACAGTTTTTTCTATAAATAACGTGAAACCGTGCTTGGTTTCTCTTTTCCAAAGTTTGCCTTTTCCATTACATGGGCAAGTCCTGAACCTAAGCCGAGACACTAGTCCATCATCTCCAGCAATGAATGTCATCCCCCCAGACTTCAGCATCCTGAGTTAATTAAAAGGTGCAGATGAAGTTAATCAAGTTTGGAACTCTAATTTTGTGCAGTGTTTTGATACGATTTGA
133	LENG8	GGTCTCTATGGTGGGAGCACAG	GGTCTCTATGGTGGGAGCAC	CCCCATCTGTGTGTCTCTTCCTCCTGTTCTCTCCTGCCTGGACCCCCTAGTTCACTCCTTGCCCTGGGCTTCCTCAGAACCCTGAGGTCTCTGCTTTCTCAGCTTGTCGCTGTGCTCCCACCATAGAGACCATCTAGACAGCCTCTGGTCTACCAGGACAAGGCCCAGTCCCACTCAGCTCCTTTGAGAGCACCAGAAACGCTTAGGGAGACACCTGTGTTGAGGCCACACTGGGCGCGGTGCCAGAGGC
134	EEF2	GGCCGCCTACAATTTGTCCAGG	GGCCGCCTACAATTTGTCCA	AGATCCTGCCCGGAGACCCCTTCGACAACAGCAGCCGCCCCAGCCAGGTGGTGGCGGAGACCCGCAAGCGCAAGGGCCTGAAAGAAGGCATCCCTGCCCTGGACAACTTCCTGGACAAATTGTAGGCGGCCCTTCCTGCAGCGCCTGCCGCCCCGGGGACTCGCAGCACCCACAGCACCACGTCCTCGAATTCTCAGACGACACCTGGAGACTGTCCCGACACAGCGACGCTCCCCTGAGAGGTTTCTGG
135	UBL5	TTCTCATCTATTGATAATAAAG	TTCTCATCTATTGATAATAA	AGGCCACCTGACCCGGCTGTGAATGGATGAGAGGGGTGGGGACGGAAGTCAGAGTCAGGATTCCTTAACACCTTTCCTTCAGATGAAATCCACGATGGGATGAACCTGGAGCTTTATTATCAATAGATGAGAATCCTCATCTTCCTGCCCCGCTTTCCTCTCCCATCCTCATCCCCCACACTGGGATAGATGCTTGTTTGTAAAAACTCACCTTAATAAAGACTTAGATGTTGCTTTGTTGTTGTCTCTG
136	RAE1	AGCCACTACTTCTTATTCCTGG	AGCCACTACTTCTTATTCCT	TTGAATAATAAGATCATTGGTGTTTTTTGCTCTCTTTAGGGACATGAATTTTATAATCCCCAGAAAAAAAATTACATTTTCCTGCGTAATGCAGCCGAAGAGCTAAAGCCCAGGAATAAGAAGTAGTGGCTGGAGACTCTGGCTCAGCCAGAGTTGTTTCTCTCCACTCTGCCTCATCTCTGTACGAATTTGGGTCCCAGCCTTGTTGGGTTGTCAGCCATGGACATGGATTTCAACCCCTGGAGAAAAC
137	TTI1	AGGCTCTAAGCACTGCCAGGGG	AGGCTCTAAGCACTGCCAGG	GATGTGCTGGATCTGTGTGTGGTTGTTCTTCAGTCCCACAAAAACCAGCTGCTTCCCTTGGCTCATCAGGCCTGGCCCTCGCTCGTTCACCGACTCACACGGGACGCCCCCCTGGCAGTGCTTAGAGCCTTCAAGGTACTGCACCAGCATCCCCCATGGTCTGTTGTGAGGGTAGAGTTAGTAGGCACAGAGCTCACCGGGGCCTTTTGGATTGGTTCTCTTCACCCGATTGCAATGTCACATACTGTGA
138	ZNF335	AGGTTCTAGGAGAAGATGGAGG	AGGTTCTAGGAGAAGATGGA	CAGGGCAGAGCCACAGTTGAACCCTGGGCCCTTCTGACTTGAGTCCATCTGTGGTGACAGTCACTCCTCAGTTGATGCCTGTTGCTTGGGGAAGGGGGCTCCTGTGGCCCTCCATCTTCTCCTAGAACCTTCTCCATGCCCACAGCGAGGAGCCCGCAGGAGAGGCAGCCCAGGCTGTGGTTGTGAGTGACACCCTAAAAGAAGCTGGCACCCACTACATCATGGCTACTGATGGTACCCAGTTGCACCA
139	NFS1	CTTCTAGTGTTGGGTCCACTTG	CTTCTAGTGTTGGGTCCACT	GCCAATGTTGTCGACTTCCTATCTAAGCCCTCACTCATTTAATGCCTCTTCTCTTTGGCAGCCCTCTCTGGGAGATGGTTCAGGATGGCATTGACCTCAAGAGCATCAAGTGGACCCAACACTAGAAGAATAGGGCCCTGACTTTGTGCTGGTCTGGCCCCTCCTGCCTCACCAACCCGTGCACAACCAGACACCTTGTTACACCTAGTGGATGCTCTAGATTGGTATAGACCAGTTGACTTCAGCATCA
140	SON	ATTTGCTACCACCAAAATCTAG	ATTTGCTACCACCAAAATCT	AACAGTGTTATCACATCCCTACCCAACATTGGGCCCTCCCTGCACTTGTGGGAAGGTAGTCCAAGGTACAACTATTTAGCTTCCCGATTTGCTTCAAGGCTCTATAGCTCTAGATTTTGGTGGTAGCAAATTTATCGGGTGGAGGGATTGATCGGAGAGGGCAGATCCTCAGGTTCAACACAAGAACTGGATTGGAAAAGGTCATTGTAGGTTGATGTGAGCATCTTGGGTACATAGCCCATTGCCCTTA
141	SF3A1	TCTTGTCTACTTCTTCCTCCCG	TCTTGTCTACTTCTTCCTCC	AAGGCACGCTGTCTGTTTTCCAGGGTATCTTCATCAAAGATTCCAACTCACTGGCTTACTACAACATGGCCAATGGCGCAGTCATCCACCTGGCCCTCAAGGAGAGAGGCGGGAGGAAGAAGTAGACAAGAGGAACCTGCTGTCAAGTCCCTGCCATTTTGCCTCTCCTGTCTCCCACCCCCTGCCCCAGACCCAGGAGCCCCCCTGAGGCTTTGCCTTGCCTGCATATTTGTTTCGCTCTTACTCAGTT
142	PPIL2	CTGCTGCTACCAGGAGCTGAAG	CTGCTGCTACCAGGAGCTGA	GGGCTCCCAGCGGCTTCTTCTCTTCCCAGGAAGCGAGCAGCAGAGGAAGAGCCCTCAACCAGTGCCACTGTCCCCATGTCCAAGAAGAAGCCCAGTCGGGGTTTTGGGGACTTCAGCTCCTGGTAGCAGCAGGTTGGCCGCTGTGGACCTTGGTGGGGTTGCAGGGCTGGGGGCCCATGTCCACATCTCCATTTCCAGCCTTTCTAGCCTGCCCTCTGCTGCCAGCCAATAAATTGCTTGCCTGCTGCCT
143	PPIL2	ACCTCTAGTGGTCATCAGGCAG	ACCTCTAGTGGTCATCAGGC	TTCTCATCAATCACTGATGCTGAAGCTGCAGGCCTGAGCCCTTTGTCTCCCTGGATGCTGGGTGGCGCCTCATCTGCATCTCTGCCTCACCCCATCCACTGCCACAGGCTGCCTGATGACCACTAGAGGTATGTCTGCCCCTCGTCACCCTGCTGCACACCAATCTGTGGCCCTTCATCATGCTAAGAACAAGAACTGCGCCATGGCTGGCTCCTTCTCTTCTCCAGCCCATCCCTCTGCAGCCTGTCAT
144	EP300	TGTCTCTAGTGTATGTCTAGTG	TGTCTCTAGTGTATGTCTAG	TCTCAGCTTGCTAGCAATCCAGGCATGGCAAACCTCCATGGTGCAAGCGCCACGGACCTGGGACTCAGCACCGATAACTCAGACTTGAATTCAAACCTCTCACAGAGTACACTAGACATACACTAGAGACACCTTGTAGTATTTTGGGAGCAAAAAAATTATTTTCTCTTAACAAGACTTTTTGTACTGAAAACAATTTTTTTGAATCTTTCGTAGCCTAAAAGACAATTTTCCTTGGAACACATAAGAA
145	RANGAP1	TGAGTCTAGACCTTGTACAGCG	TGAGTCTAGACCTTGTACAG	TTGGAAAACAGGCCAAGAGGCATCCACCGACCTGCTGACCCCTCTTTCCCCGCAGGCCCAACAGCGCCCTGGAATCCTGCTCCTTCGCCCGCCACAGTCTGCTGCAGACGCTGTACAAGGTCTAGACTCAAAGCCTCTCCCATCCCTTGGCCTGGACCAGTGAGCTGGGGAGGGACTCGGATGAACTGAGGCGCAGCCTACGCCATTGCCTTGGACAGGACTCTGGCCACAGGCAGGGCGGGTCTGTGTC
146	POLR3H	GGGCTAGTTGCTGGTCCACCAG	GGGCTAGTTGCTGGTCCACC	CCTTCACCTCCTGTCCAGGTTGGTTCAAGCCAGCATGTCAGTGAAATGTGCGTGTTCTTTATCCCTGGCAGGGATCCATCAGTGAGCCAGGCCTGGGCCTTCTCTCCTGGTGGACCAGCAACTAGCCCTGGGGCTGGACAGTGGACCCTACCAGCCTGCGGGAAGGTGGTATGGCCGGCTGTGAAGACAACAGCAGCTGAGGCCGATGCTAAGGAGATAGTGTCTCGAGCTGGACAGTGAGGCAAGGCCA
147	ADSL	CAACTCTACAGACATAATTCTG	CAACTCTACAGACATAATTC	AACATTTTCTTTTGTCTTGTATTTGCTTTCCTCTGGCAGGTGCAGAGATTCTTAGAAGAGGAGGTGTATCCCCTGTTAAAACCATATGAAAGCGTGATGAAGGTGAAAGCAGAATTATGTCTGTAGAGTTGGAAGAGAATTAAACGAAAATCATTGTTAATTGCTGAGGCATGAAAATTGTGTTACTATAATGCCTTATTTTACCTCGAGAATTGTTACCTTAAATTAGTACAGCACTTTCTTCTTCCCA
148	SMC1A	ATACTGCTACTGCTCATTGGGG	ATACTGCTACTGCTCATTGG	TCCTTACAATTTTATTTTTCTTTTTCTCCCTCCTCCTTCAGCAAGGGGACTGTGTGATCAGCAAAGTCCTGACCTTCGACCTCACCAAGTACCCAGATGCCAACCCCAACCCCAATGAGCAGTAGCAGTATTTTTGCCCTCCCGCCCTGTCTGGATCCCTAAGCTGTCCCTCTCCCAATCTCTGGATATTTGACTCCCAACCTTCCCCCTACCTCCTGGCCCTTTTTGGTGTAGTCATGGGATTTAGGCA
149	PGK1	AAGTACTAAATATTGCTGAGAG	AAGTACTAAATATTGCTGAG	TTATTGGGAAGATAAAGTGGGGGAAATCTGGCTTACTGGGCCCTATAGTAATGCTGTCTATGTATGTGTGCTCTCTCAAAAACAGGTAAAGTCCTTCCTGGGGTGGATGCTCTCAGCAATATTTAGTACTTTCCTGCCTTTTAGTTCCTGTGCACAGCCCCTAAGTCAACTTAGCATTTTCTGCATCTCCACTTGGCATTAGCTAAAACCTTCCATGTCAAGATTCAGCTAGTGGCCAAGAGATGCAGTG
150	RBMX	TTATCTACTGTGAATCAATCAG	TTATCTACTGTGAATCAATC	GGGCAGTAATAGGCAAGTTTTAAAAGAATTTCCTTAAGAGAGATAACTAGTTTTCATTTATTTAACTTTTGCAGGTTGGTGATTTTGCTCATTATGGTCGTGGAGTGCTGATTGATTCACAGTAGATAAAGCTGGCAGTAAGAAATGCTAAGGTAAGTGTTGAAAGCAATGGCCTTTGAAGGTTTAAATGTTGTGTAACTACCATTTAGTTTAGCTGTGACATTGGCAAGTTATTGTGGTCCTCACTTCA
151	RBMX	TTGTTTCTAGTATCTGCTTCTG	TTGTTTCTAGTATCTGCTTC	CTTCTATGGAAAGGGGGTACCCTCCTCCACGTGATTCCTACAGCAGTTCAAGCCGCGGAGCACCAAGAGGTGGTGGCCGTGGAGGAAGCCGATCTGATAGAGGGGGAGGCAGAAGCAGATACTAGAAACAAACAAAACTTTGGACCAAAATCCCAGTTCAAAGAAACAAAAAGTGGAAACTATTCTATCATAACTACCCAAGGACTACTAAAAGGAAAAATTGTGTTACTTTTTTTAAATTCCCTGTTAA
152	SKI	GGAATCTACGGCTCCAGCTCCG	GGAATCTACGGCTCCAGCTC	AGGTGAAGCTGCAGCACGCGGAGGCGGACCGGGAGCAGCTGCGGGCCGACCTGCTGCGGGAGCGCGAGGCCCGGGAGCACCTGGAGAAGGTGGTGAAGGAGCTGCAGGAACAGCTGTGGCCGCGGGCCCGCCCCGAGGCTGCGGGCAGCGAGGGCGCTGCGGAGCTGGAGCCGTAGATTCCGTGCCTGCCGCCGCAGCGCCGCCGACAACGCGGGTGCAGGGGGGCGCGGCTGGGCGGTGCAGCTCCGCCCGGCTCCGCCCCTGCAGCCCACACAGCACAACGTCTTACCGTGCCTATTACCAAGCGAGTGTTTGTAACCATGTAGTTTTGGAACCCACTGCAAAATTTTC

## Sheet: Sheet1
NO.	gene name	sgRNA sequence	10 gBlocks	20 gBlocks	30 gBlocks
1	ORC3	CCAAACCTAGCCTATTATCC
2	ORC3	AGCTCTAATAAACCGAGCAC
3	PTPA	CCCTCCTAGCCCGACGTGAC
4	PSMD13	GGCCCTAGGTGAGGATGTCA
5	NOP2	CCATCTAAGATAGCAGCAGC
6	NOP2	CCTAGCTACTTGGGAGTCTG
7	ANAPC5	TCTCTAGAGATGGTTTATCA
8	KIAA0391	AGAATCTCTATGTCTTTTGG
9	AQR	TTTGGCTACTTGGTCTCTTC
10	TBC1D3B	GATGCTTCTAGAAGCCTGGA
11	TBC1D3F	TTCGTCCCTAGCTCTGAAGG
12	TBC1D3C	GATGCTTCTAGAAGCCTGGA
13	TBC1D3	GATGCTTCTAGAAGCCTGGA
14	BIRC5	CCTTTCCTAAGACATTGCTA
15	MRPL12	TGGAGGCTACTCCAGAACCA
16	NLGN4Y	GAAAAGCTATACTCTAGTGG
17	SRY	TGTCCTACAGCTTTGTCCAG
18	WDR3	TTCAGTTCTAAGTCAACGTT
19	ECT2	ATCTCCTAATTCTTCACAAA
20	RPL32	TGCCTACTCATTTTCTTCAC
21	TFRC	ATGGTGGCTATCCACGATGG
22	POLR2B	ATAGCTAAACACTCATCATT
23	CDC23	GCCAACTATGGCGTGACAGA
24	RIOK1	TCATTCTATTTGCCTTTTTT
25	ORC3	GCTTTCTAGCAGCCTCCCCA
26	MASTL	TTGTGCTACAGACTAAATCC
27	ATP2A2	ACAACTAAAGTTCTGAGCTA
28	AURKA	GATTCCTAAGACTGTTTGCT
29	RBX1	CTTTTCCTAGTGCCCATACC
30	LOC105373102	CAAGGCTAAGTCCCACGTGC
31	CD99	CAATCTTCTATTTCTCTAAA
32	ZBED1	TCCTCGCTACAGGAAGCTGC
33	VAMP7	TCTTTCCTATTTCTTCACAC
34	UTY	GAAACAGCTACAAAACCAGT
35	PPIE	GAGCTCTACGTCAGCTTCCA
36	NUDC	GGGCTAGTTGAATTTAGCCT
37	WDR77	CCAATCTACTCAGTAACACT
38	SFPQ	CATCTAAAATCGGGGTTTTT
39	SFPQ	ACACACCTAAGTTGTGAAAA
40	NSL1	CTCTCCTAAACTGCCCCTAG
41	RABGGTB	TGAATCTAGCTCACTAGCTC
42	ISG20L2	ACTGCCACTAGTCTGTAGGG
43	DTL	TAGAATCTATAATTCTGTTG
44	MAGOH	AGTCTAGATTGGTTTAATCT
45	ZBTB8OS	GAAGCTAGGAGTTCAAGACT
46	TRNAU1AP	GCCTGGCTACATCATGGCAG
47	SNRPE	ATTTCTAGTTGGAGACACTT
48	MTOR	GCACTCTAGCCTGAACAGAG
49	POLR1A	GTAGCTGCTATCTCAGAGGC
50	ATL2	TACTGTCTAATTTTTCTTCT
51	WDR33	CTCCGTCTAAGGAGCTGGAA
52	UQCRC1	TCCCGCCTAGAAGCGCAGCC
53	THOC7	CCTGTCTATGGCTTAGGATC
54	PSMD6	CTTTATCTATTTTGCAGTGT
55	RPN1	CAGGGGCTACAGGGCATCCA
56	RUVBL1	TGGTCATCTATTTCCAGGTG
57	FIP1L1	CATGCCTATTCTGCAGGTGT
58	ETF1	GACTACCTAGTAGTCATCAA
59	NSA2	AGGCTAAGGCGGGCGGATCA
60	PRELID1	AGACTGGCTACACAAACTGT
61	SRSF3	GTCTTCTATTTCCTTTCATT
62	MDN1	CTGTTCTATGGGTGGTCAGA
63	FARS2	CACCTCTAGCATCTCAGCTC
64	RPL7L1	CTGGGTCTAGTTCAGCTGAC
65	RARS2	AAAGTCTAGAGGCAGAAGGC
66	VPS52	CCAGCCTAGGTGACAGAGCA
67	WDR46	GCCCCTAAAAGGCAAAGCTA
68	RFC2	CTGCTCTAACTGGCCACCGG
69	TNPO3	GTGAGCTATCGAAACAACCT
70	OGDH	CAGCATCTACGAGAAGTTCT
71	BUD31	AGTCGACTAAGGCAGAATTT
72	NUP188	CACTGCCCTATCTTTGCATA
73	SMC2	CAAAATCTATTTTCCTTCCT
74	POLR1E	GCGTCTAGGTAATCTTCCTC
75	MED22	CAGCGCTATTTATACCTGGA
76	MED27	TGGGGGCTACTGCCGGCAGG
77	IARS	ACATGCTAGAAGTCTGCTGT
78	POLR3A	TTTGGACTATGTGACAAGGG
79	PDCD11	TGCCACTAGTCCTCTAGCAC
80	PRPF19	GGCCTACAGGCTGTAGAACT
81	NAT10	TTCACTATTTCTTCCGCTTC
82	NARS2	CCAGCTATAAAAGGCATGAA
83	SSRP1	CGTTTCTACTCATCGGATCC
84	PSMC3	GTGTGCCCTAGGCGTAGTAT
85	MRPL16	ACACTCACTACACACGTTTG
86	DDB1	TTGGCTAATGGATCCGAGTT
87	SF1	CAAGTCTAGTTCTGTGGTGG
88	HINFP	TCAGCTCTACACTCTCGTAG
89	CLP1	TGATCTCTACTTCAGATCCA
90	INTS5	AAGGCTACGTCCCCTGTCGA
91	NCAPD2	GACTTCCTAGGATCTGTGCC
92	RFC5	AAGCAGGCTACCTTCTCCAC
93	POLE	GCTGGCTAATGGCCCAGCTG
94	POLE	GCCTTCCCTACACCCACCCT
95	DDX51	CCCCAGCCTAGGCCGCCCTC
96	DDX51	AAGAGCCTAGGCAGAGAGAA
97	RFC3	CTTCTACTGGGATACAGCCT
98	POLE2	GATTAACTACATTCTTACAG
99	PABPN1	GCCCATCTATCCTGACCTGT
100	DLST	TTCCTCCTAAAGATCCAGGA
101	WARS	GAGTGCTACTGAAAGTCGAA
102	MFAP1	TTGGACCCTAGGTAGTTTTC
103	GTF3C1	GTCCTAGAGGTGGATCCACT
104	COG4	CAGCTACAGGCGCAGCCTCT
105	NUBP1	CTGTAGGCTAACGTGGCTGG
106	GINS2	TTCTCTAGAAGTCCTGAGAC
107	RPS15A	ATCCCTAGAAAAAGAATCCC
108	RPS2	AAACCCTATGTTGTAGCCAC
109	DCTN5	AGCTCTAAGGAGCTTGAAGA
110	DCTN5	AGATGCTAGACTTGCGTCAG
111	ATP6V0C	GAGGGTCTACTTTGTGGAGA
112	SMG6	GTCTTCTACTCCAAAAACTC
113	PSMD11	CTCACCTATGTCAGTTTCTT
114	SUPT6H	GGCCCCCTACCGATCCATCT
115	RPL27	GCATCTAAAACCGCAGTTTC
116	VPS25	TCCCTGCTAGAAGAACTTGA
117	MRPL10	GCTGGCTACGAGTCCGGAAC
118	U2AF2	CCGCCTCTACCAGAAGTCCC
119	DNM2	GAGGCCTAGTCGAGCAGGGA
120	FBXO17	TCGCTAGGACAGACGGATCC
121	CLASRP	TCTGCCTAATGTCGGTAATG
122	RPS16	GTCAGCTACCAGCAGGGTCC
123	MRPL4	GTGATTCTAACAGCGGAGCC
124	MRPL4	TGTGGTCTAGTGTGACTTTG
125	RPS19	TTGTTCTAATGCTTCTTGTT
126	RPL18A	TGCACCTAGAAGAAGGTGTT
127	ELL	GCGGCTAGGGCCAAGCCTGC
128	SNRPD2	CGGCCCCTACTTGCCGGCGA
129	DOHH	GGGGCCCTAGGAGGGGGCCC
130	UBE2M	GCCAACCCTATTTCAGGCAG
131	ZC3H4	GGACACTACTGGCAAAAGGG
132	SAE1	ATGGACTAGTGTCTCGGCTT
133	LENG8	GGTCTCTATGGTGGGAGCAC
134	EEF2	GGCCGCCTACAATTTGTCCA
135	UBL5	TTCTCATCTATTGATAATAA
136	RAE1	AGCCACTACTTCTTATTCCT
137	TTI1	AGGCTCTAAGCACTGCCAGG
138	ZNF335	AGGTTCTAGGAGAAGATGGA
139	NFS1	CTTCTAGTGTTGGGTCCACT
140	SON	ATTTGCTACCACCAAAATCT
141	SF3A1	TCTTGTCTACTTCTTCCTCC
142	PPIL2	CTGCTGCTACCAGGAGCTGA
143	PPIL2	ACCTCTAGTGGTCATCAGGC
144	EP300	TGTCTCTAGTGTATGTCTAG
145	RANGAP1	TGAGTCTAGACCTTGTACAG
146	POLR3H	GGGCTAGTTGCTGGTCCACC
147	ADSL	CAACTCTACAGACATAATTC
148	SMC1A	ATACTGCTACTGCTCATTGG
149	PGK1	AAGTACTAAATATTGCTGAG
150	RBMX	TTATCTACTGTGAATCAATC
151	RBMX	TTGTTTCTAGTATCTGCTTC
152	SKI	GGAATCTACGGCTCCAGCTC
