# Supplementary material for: Multiplex base editing to convert TAG into TAA codons in the human genome
Source: Nat Commun. 2022 Aug 2;13:4482. doi: 10.1038/s41467-022-31927-8 (PMC9345975; doi:10.1038/s41467-022-31927-8)
Supplement: Supplementary file 4 — Dataset 2 [file 41467_2022_31927_MOESM4_ESM.gz]

Archive with 1 entries (1 files):
- 41467_2022_31927_MOESM4_ESM
