# Supplementary material for: Multiplex base editing to convert TAG into TAA codons in the human genome
Source: Nat Commun. 2022 Aug 2;13:4482. doi: 10.1038/s41467-022-31927-8 (PMC9345975; doi:10.1038/s41467-022-31927-8)
Supplement: Supplementary file 5 — Dataset 3 [file 41467_2022_31927_MOESM5_ESM.csv]

chr	pos	ref	alt	mutect2_af	A	C	G	T	spname	strelka2_af
chr1	804536	C	T	0.368	0	26	0	14	colony_10	0.35
chr1	854345	C	T	0.397	0	31	0	19	colony_10	0.38
chr1	984151	G	A	0.45	19	0	25	0	colony_10	0.432
chr1	1047669	G	A	0.346	8	0	19	0	colony_10	0.296
chr1	1095050	C	T	0.327	1	33	0	18	colony_10	0.353
chr1	1109457	C	T	0.333	0	23	0	12	colony_10	0.343
chr1	1175830	G	A	0.314	12	0	28	0	colony_10	0.3
chr1	1282300	C	T	0.3	0	35	0	14	colony_10	0.286
chr1	1436026	C	A	0.522	13	15	0	1	colony_10	0.464
chr1	1487779	G	A	0.361	16	0	30	0	colony_10	0.348
chr1	1540748	G	A	0.263	7	0	17	0	colony_10	0.292
chr1	1557616	G	A	0.344	9	0	19	0	colony_10	0.321
chr1	1685344	G	A	0.563	7	0	6	0	colony_10	0.538
chr1	1738127	C	T	0.19	0	22	0	4	colony_10	0.154
chr1	1819091	G	A	0.357	9	0	20	0	colony_10	0.31
chr1	1846154	G	A	0.545	18	0	16	0	colony_10	0.529
chr1	1902003	C	T	0.478	1	11	0	8	colony_10	0.421
chr1	1908267	C	T	0.366	0	27	0	16	colony_10	0.372
chr1	1997315	G	A	0.391	8	0	13	0	colony_10	0.381
chr1	2004765	C	T	0.258	1	27	0	6	colony_10	0.182
chr1	2035272	C	T	0.305	0	28	0	9	colony_10	0.243
chr1	2286102	G	A	0.273	8	0	26	0	colony_10	0.235
chr1	2748957	T	C	0.32	0	8	1	18	colony_10	0.308
chr1	2999689	G	A	0.36	12	0	17	0	colony_10	0.414
chr1	3152189	A	G	0.281	31	0	10	0	colony_10	0.244
chr1	3160620	G	A	0.306	9	0	21	0	colony_10	0.3
chr1	3198579	G	A	0.33	12	0	32	0	colony_10	0.273
chr1	3398702	G	A	0.275	11	0	30	0	colony_10	0.268
chr1	3554812	C	A	0.576	20	11	0	0	colony_10	0.645
chr1	3645905	G	A	0.289	11	0	33	0	colony_10	0.25
chr1	3902335	C	T	0.483	0	19	0	19	colony_10	0.5
chr1	4165309	C	T	0.214	0	26	0	7	colony_10	0.212
chr1	4265372	C	T	0.152	0	28	0	6	colony_10	0.176
chr1	4297871	C	T	0.194	0	34	0	8	colony_10	0.19
chr1	4428167	A	G	0.25	29	0	9	0	colony_10	0.237
chr1	4524295	C	T	0.483	0	15	0	13	colony_10	0.464
chr1	4566573	C	A	0.358	10	23	0	0	colony_10	0.303
chr1	4651638	G	A	0.439	15	0	18	0	colony_10	0.455
chr1	4712882	G	A	0.249	10	0	31	0	colony_10	0.244
chr1	4774394	G	T	0.428	0	0	19	16	colony_10	0.457
chr1	4880569	T	G	0.319	0	0	16	34	colony_10	0.32
chr1	4903292	C	T	0.353	1	21	0	10	colony_10	0.323
chr1	4936696	G	A	0.737	27	0	11	1	colony_10	0.711
chr1	4954636	C	T	0.285	0	22	0	8	colony_10	0.267
chr1	4963384	C	T	0.397	0	17	0	11	colony_10	0.393
chr1	5082169	T	A	0.355	11	0	0	21	colony_10	0.344
chr1	5520036	G	A	0.226	7	0	25	0	colony_10	0.219
chr1	5549489	C	T	0.238	0	38	0	10	colony_10	0.208
chr1	5573430	C	T	0.433	0	18	0	11	colony_10	0.379
chr1	5728270	G	A	0.316	12	1	27	0	colony_10	0.308
chr1	5797231	C	A	0.31	13	31	1	0	colony_10	0.295
chr1	6118135	G	A	0.42	11	0	16	1	colony_10	0.407
chr1	6127565	G	A	0.476	12	0	18	0	colony_10	0.4
chr1	6212083	G	A	0.431	13	0	24	0	colony_10	0.351
chr1	6231012	G	A	0.36	10	0	15	0	colony_10	0.4
chr1	6301713	G	A	0.244	10	0	35	0	colony_10	0.222
chr1	6333472	C	T	0.325	0	29	0	16	colony_10	0.356
chr1	6355249	C	T	0.394	0	24	0	16	colony_10	0.4
chr1	6433891	C	T	0.467	0	16	0	19	colony_10	0.543
chr1	6900043	C	T	0.277	0	30	0	11	colony_10	0.268
chr1	7211270	G	A	0.406	13	0	22	0	colony_10	0.371
chr1	7387392	C	T	0.312	0	22	0	9	colony_10	0.29
chr1	7422702	C	T	0.341	0	27	0	17	colony_10	0.386
chr1	7458640	G	A	0.297	12	0	33	0	colony_10	0.267
chr1	7575999	C	T	0.31	0	21	0	8	colony_10	0.276
chr1	7616406	G	A	0.464	18	0	20	0	colony_10	0.474
chr1	7616637	G	A	0.324	13	0	25	0	colony_10	0.342
chr1	7709576	C	T	0.343	0	32	1	17	colony_10	0.347
chr1	7721001	C	T	0.377	0	33	0	21	colony_10	0.389
chr1	7920700	G	A	0.159	4	0	23	1	colony_10	0.148
chr1	8223700	C	T	0.393	0	17	0	9	colony_10	0.346
chr1	8329039	G	A	0.291	7	0	17	0	colony_10	0.292
chr1	8536096	C	T	0.333	0	19	0	9	colony_10	0.321
chr1	8566904	C	A	0.188	6	26	0	1	colony_10	0.188
chr1	8621340	C	T	0.276	0	38	0	16	colony_10	0.296
chr1	8706042	G	A	0.443	8	0	10	0	colony_10	0.444
chr1	8718316	G	A	0.35	15	0	29	0	colony_10	0.341
chr1	8779196	G	A	0.384	12	0	23	0	colony_10	0.343
chr1	8827101	G	A	0.394	12	1	20	0	colony_10	0.375
chr1	8867444	C	A	0.297	11	26	0	0	colony_10	0.297
chr1	8928001	G	A	0.305	14	0	25	0	colony_10	0.359
chr1	9028000	C	T	0.393	0	15	0	8	colony_10	0.348
chr1	9174596	C	T	0.327	1	29	0	14	colony_10	0.326
chr1	9423398	C	T	0.178	0	41	0	7	colony_10	0.146
chr1	9504468	G	A	0.399	19	0	29	0	colony_10	0.396
chr1	9534964	C	T	0.294	0	25	0	9	colony_10	0.265
chr1	9843743	C	T	0.469	0	22	0	19	colony_10	0.463
chr1	9985333	G	A	0.44	14	0	18	0	colony_10	0.438
chr1	9986651	G	A	0.45	19	0	24	0	colony_10	0.442
chr1	9987811	G	A	0.206	8	0	26	0	colony_10	0.235
chr1	10016681	G	A	0.222	9	0	26	0	colony_10	0.257
chr1	10122130	G	A	0.474	20	0	25	1	colony_10	0.444
chr1	10181118	G	A	0.298	13	0	32	0	colony_10	0.289
chr1	10213540	C	T	0.295	1	37	0	15	colony_10	0.288
chr1	10240882	C	T	0.4	0	15	0	10	colony_10	0.4
chr1	10245760	C	T	0.304	0	33	0	14	colony_10	0.298
chr1	10296449	T	C	0.31	0	18	0	38	colony_10	0.321
chr1	10537929	G	A	0.226	10	0	36	0	colony_10	0.217
chr1	10567882	C	T	0.312	0	23	0	11	colony_10	0.324
chr1	10627375	G	A	0.397	15	0	25	0	colony_10	0.375
chr1	10668002	C	A	0.381	8	17	0	0	colony_10	0.32
chr1	10679941	C	T	0.275	0	40	0	14	colony_10	0.259
chr1	10963276	C	T	0.489	0	24	1	17	colony_10	0.415
chr1	11085615	C	T	0.538	0	19	0	21	colony_10	0.525
chr1	11534611	G	A	0.546	28	1	23	0	colony_10	0.549
chr1	11732012	C	T	0.425	0	24	0	17	colony_10	0.415
chr1	11741208	C	T	0.308	0	18	0	7	colony_10	0.28
chr1	11748636	C	T	0.512	0	18	0	19	colony_10	0.514
chr1	11752648	G	A	0.242	9	0	28	0	colony_10	0.243
chr1	11899801	T	G	0.278	1	0	9	29	colony_10	0.237
chr1	11917351	C	T	0.285	0	10	1	3	colony_10	0.231
chr1	11961545	A	G	0.772	12	0	40	0	colony_10	0.769
chr1	11988666	G	A	0.977	40	0	0	0	colony_10	1
chr1	12014449	C	T	0.372	0	37	0	20	colony_10	0.351
chr1	12140298	C	T	0.305	0	25	0	11	colony_10	0.306
chr1	12275463	G	A	0.512	24	0	20	0	colony_10	0.545
chr1	12276435	G	A	0.326	17	0	30	0	colony_10	0.362
chr1	12283206	C	T	0.371	0	23	0	12	colony_10	0.343
chr1	12464324	C	T	0.271	0	35	0	13	colony_10	0.271
chr1	12521411	G	A	0.317	12	0	27	0	colony_10	0.308
chr1	12536103	C	T	0.48	0	15	0	16	colony_10	0.516
chr1	12571908	C	T	0.436	0	29	0	21	colony_10	0.42
chr1	12574597	G	T	0.402	0	0	28	18	colony_10	0.391
chr1	12727238	C	T	0.436	0	22	0	16	colony_10	0.421
chr1	12730254	C	T	0.389	0	22	0	13	colony_10	0.371
chr1	12730641	A	G	0.379	19	1	11	0	colony_10	0.367
chr1	12757830	C	T	0.36	1	18	0	8	colony_10	0.308
chr1	12835892	C	T	0.333	0	19	0	7	colony_10	0.269
chr1	13341321	C	T	0.382	0	27	0	18	colony_10	0.4
chr1	13391760	G	A	0.32	13	0	27	0	colony_10	0.325
chr1	13404480	G	A	0.4	13	0	16	0	colony_10	0.448
chr1	13404499	C	T	0.323	0	23	0	10	colony_10	0.303
chr1	13431289	G	A	0.297	11	1	28	0	colony_10	0.282
chr1	13464271	C	T	0.608	0	10	0	17	colony_10	0.63
chr1	13520145	G	A	0.371	12	0	22	0	colony_10	0.353
chr1	13535890	C	T	0.475	0	21	0	19	colony_10	0.475
chr1	13587490	G	A	0.375	16	0	29	0	colony_10	0.356
chr1	13597059	G	A	0.375	22	0	38	0	colony_10	0.367
chr1	13737668	C	T	0.295	0	37	0	17	colony_10	0.315
chr1	13743722	C	G	0.342	0	26	13	0	colony_10	0.333
chr1	13848240	G	A	0.267	13	0	36	0	colony_10	0.265
chr1	13901149	C	T	0.371	0	28	0	16	colony_10	0.364
chr1	13993753	G	A	0.291	11	0	28	0	colony_10	0.282
chr1	14042319	G	A	0.421	8	0	13	0	colony_10	0.381
chr1	14048630	C	T	0.337	0	27	0	14	colony_10	0.341
chr1	14164249	A	T	0.6	18	0	0	25	colony_10	0.581
chr1	14210791	G	A	0.475	19	0	21	0	colony_10	0.475
chr1	14242169	T	G	0.333	0	0	12	28	colony_10	0.3
chr1	14278064	G	A	0.261	6	0	21	0	colony_10	0.222
chr1	14312105	G	A	0.173	4	0	25	0	colony_10	0.138
chr1	14420745	G	A	0.451	16	0	18	0	colony_10	0.471
chr1	14469275	C	T	0.3	0	29	0	10	colony_10	0.256
chr1	14544649	G	C	0.351	0	9	18	0	colony_10	0.333
chr1	14682629	A	T	0.5	18	0	0	16	colony_10	0.471
chr1	14800489	C	T	0.415	0	27	0	17	colony_10	0.386
chr1	15311594	C	T	0.333	0	25	0	11	colony_10	0.306
chr1	15320466	G	A	0.424	16	0	22	0	colony_10	0.421
chr1	15419107	C	T	0.353	0	24	0	11	colony_10	0.314
chr1	15602298	G	A	0.234	12	0	41	0	colony_10	0.226
chr1	15764849	G	A	0.341	16	0	31	0	colony_10	0.34
chr1	15842961	C	T	0.43	0	27	0	19	colony_10	0.413
chr1	15842965	C	T	0.977	1	0	0	44	colony_10	1
chr1	15865747	G	A	0.214	5	0	22	1	colony_10	0.185
chr1	15994942	G	A	0.98	48	0	0	0	colony_10	1
chr1	15994945	G	A	0.98	47	0	0	0	colony_10	1
chr1	16029770	G	T	0.187	0	0	34	8	colony_10	0.19
chr1	16094286	C	T	0.317	0	26	0	12	colony_10	0.316
chr1	16204095	G	A	0.368	20	0	42	0	colony_10	0.323
chr1	16409655	C	T	0.417	0	20	0	12	colony_10	0.375
chr1	16410879	C	T	0.361	0	26	0	16	colony_10	0.381
chr1	16856085	C	T	0.411	1	19	0	15	colony_10	0.441
chr1	16889501	C	T	0.128	1	75	0	9	colony_10	0.107
chr1	16896339	C	T	0.34	0	35	0	13	colony_10	0.271
chr1	17477845	G	A	0.346	9	0	21	0	colony_10	0.3
chr1	17519083	G	A	0.379	13	0	20	0	colony_10	0.394
chr1	17543450	G	A	0.265	9	1	26	1	colony_10	0.257
chr1	17564227	C	T	0.413	0	36	1	22	colony_10	0.379
chr1	17676728	C	T	0.335	0	31	0	16	colony_10	0.34
chr1	17779682	C	T	0.511	0	24	0	25	colony_10	0.51
chr1	17864801	G	T	0.282	0	0	32	10	colony_10	0.238
chr1	18175699	C	T	0.412	0	22	0	12	colony_10	0.353
chr1	18432497	C	T	0.504	0	17	1	16	colony_10	0.485
chr1	18477274	C	T	0.39	0	27	0	15	colony_10	0.357
chr1	18497124	G	A	0.379	10	0	19	0	colony_10	0.345
chr1	18542280	G	A	0.233	6	0	24	0	colony_10	0.2
chr1	18543269	A	G	0.381	26	0	17	0	colony_10	0.395
chr1	18649861	G	A	0.266	13	0	39	0	colony_10	0.25
chr1	18860953	G	A	0.378	11	0	17	0	colony_10	0.393
chr1	19178784	G	A	0.366	16	0	27	0	colony_10	0.372
chr1	19192680	C	T	0.258	0	24	0	6	colony_10	0.2
chr1	19224361	C	G	0.319	0	20	8	0	colony_10	0.286
chr1	19351442	G	A	0.214	9	0	35	0	colony_10	0.205
chr1	19546623	T	C	0.1	0	4	0	29	colony_10	0.121
chr1	19818269	C	T	0.304	0	28	0	13	colony_10	0.317
chr1	19826876	C	T	0.27	0	30	0	9	colony_10	0.231
chr1	20217827	G	A	0.293	12	0	30	0	colony_10	0.286
chr1	20222833	G	A	0.156	4	0	29	0	colony_10	0.121
chr1	20354394	G	A	0.272	10	0	29	0	colony_10	0.256
chr1	20572331	G	A	0.382	20	0	35	0	colony_10	0.364
chr1	20610216	T	C	0.636	0	6	0	3	colony_10	0.667
chr1	20631575	G	A	0.369	12	0	22	0	colony_10	0.353
chr1	20663797	G	A	0.262	14	0	37	0	colony_10	0.275
chr1	20667747	C	T	0.263	0	26	0	11	colony_10	0.297
chr1	20893446	G	T	0.391	0	0	21	12	colony_10	0.364
chr1	20911853	G	A	0.419	12	0	19	0	colony_10	0.387
chr1	20977455	G	A	0.333	12	0	27	0	colony_10	0.308
chr1	20996856	G	A	0.503	19	0	22	0	colony_10	0.463
chr1	21003571	C	T	0.322	0	39	0	16	colony_10	0.291
chr1	21005201	G	A	0.246	13	0	43	0	colony_10	0.232
chr1	21023891	G	A	0.278	4	0	15	0	colony_10	0.211
chr1	21141717	C	T	0.558	0	22	0	31	colony_10	0.585
chr1	21355103	C	T	0.424	0	22	0	15	colony_10	0.405
chr1	21426464	C	T	0.542	0	12	0	11	colony_10	0.478
chr1	21603319	C	T	0.314	0	27	0	10	colony_10	0.27
chr1	21635663	C	T	0.41	0	23	0	17	colony_10	0.425
chr1	21692337	C	T	0.305	0	37	0	14	colony_10	0.275
chr1	21836728	G	A	0.305	13	0	26	0	colony_10	0.333
chr1	21880717	G	A	0.379	10	0	20	0	colony_10	0.333
chr1	22006047	A	G	0.207	49	0	11	0	colony_10	0.183
chr1	22170300	C	T	0.394	0	25	0	16	colony_10	0.39
chr1	22197668	G	T	0.452	0	0	22	20	colony_10	0.476
chr1	22517750	G	A	0.343	12	0	22	0	colony_10	0.353
chr1	22614924	A	G	0.326	32	0	13	0	colony_10	0.289
chr1	22620950	G	A	0.491	22	0	23	0	colony_10	0.489
chr1	22647712	G	A	0.307	12	0	29	0	colony_10	0.293
chr1	22655295	G	A	0.524	25	0	26	0	colony_10	0.49
chr1	22826507	C	T	0.297	0	31	0	13	colony_10	0.295
chr1	22951688	C	T	0.31	0	18	0	10	colony_10	0.357
chr1	23165953	G	A	0.173	4	0	23	0	colony_10	0.148
chr1	23261684	G	A	0.625	23	0	12	0	colony_10	0.657
chr1	23427267	C	T	0.333	0	26	0	12	colony_10	0.316
chr1	23451759	C	T	0.444	1	37	0	29	colony_10	0.439
chr1	23520797	G	A	0.299	10	0	25	0	colony_10	0.286
chr1	23605160	C	T	0.06	0	31	0	3	colony_10	0.088
chr1	23677253	C	A	0.349	10	21	0	0	colony_10	0.323
chr1	23835024	G	A	0.319	13	0	30	1	colony_10	0.302
chr1	23862096	C	T	0.352	0	40	0	20	colony_10	0.333
chr1	23919871	G	A	0.469	15	0	18	0	colony_10	0.455
chr1	23989956	G	A	0.348	16	0	34	0	colony_10	0.32
chr1	24067971	C	T	0.329	0	33	0	15	colony_10	0.312
chr1	24073029	C	T	0.333	0	39	0	21	colony_10	0.35
chr1	24155930	A	G	0.658	20	0	44	0	colony_10	0.688
chr1	24221752	G	T	0.395	0	0	22	14	colony_10	0.389
chr1	24343317	C	T	0.257	0	33	0	12	colony_10	0.267
chr1	24365172	G	A	0.298	15	0	34	0	colony_10	0.306
chr1	24576735	C	T	0.364	0	23	0	13	colony_10	0.361
chr1	24579523	C	T	0.37	0	25	0	15	colony_10	0.375
chr1	24652516	G	A	0.4	15	0	24	0	colony_10	0.385
chr1	24652527	G	A	0.455	18	0	22	0	colony_10	0.45
chr1	24657696	C	T	0.38	0	36	0	20	colony_10	0.357
chr1	24700570	C	T	0.386	0	37	0	24	colony_10	0.393
chr1	24879469	C	T	0.333	0	40	0	18	colony_10	0.31
chr1	24945729	C	T	0.344	0	20	0	11	colony_10	0.355
chr1	24951015	G	A	0.455	15	0	19	0	colony_10	0.441
chr1	25222458	G	A	0.289	10	0	30	0	colony_10	0.25
chr1	25655777	G	A	0.427	16	0	20	0	colony_10	0.444
chr1	25919305	G	A	0.333	8	0	19	0	colony_10	0.296
chr1	25923332	C	T	0.333	0	24	0	12	colony_10	0.333
chr1	26255611	G	A	0.297	12	0	27	0	colony_10	0.308
chr1	26344108	C	T	0.245	0	37	0	12	colony_10	0.245
chr1	26346915	C	T	0.244	0	36	0	11	colony_10	0.234
chr1	26705919	G	A	0.318	14	0	29	0	colony_10	0.326
chr1	26737054	G	A	0.381	14	1	28	0	colony_10	0.333
chr1	26757545	G	A	0.263	4	0	17	0	colony_10	0.19
chr1	27135074	G	A	0.322	11	0	22	0	colony_10	0.333
chr1	27352455	C	T	0.394	0	22	0	15	colony_10	0.405
chr1	27352462	C	T	0.394	0	22	0	14	colony_10	0.389
chr1	27357002	C	T	0.285	0	29	0	9	colony_10	0.237
chr1	27423222	G	A	0.391	18	0	26	0	colony_10	0.409
chr1	27451635	G	A	0.275	10	0	35	0	colony_10	0.222
chr1	27515746	C	T	0.25	0	31	0	9	colony_10	0.225
chr1	27536235	G	A	0.417	17	0	25	0	colony_10	0.405
chr1	27618546	C	T	0.282	0	32	0	13	colony_10	0.289
chr1	27759993	G	A	0.269	18	0	62	1	colony_10	0.225
chr1	27883983	C	T	0.177	0	100	0	20	colony_10	0.167
chr1	27900037	G	A	0.086	5	0	70	0	colony_10	0.067
chr1	27900577	G	A	0.105	9	0	89	0	colony_10	0.092
chr1	27913865	G	A	0.218	15	0	61	0	colony_10	0.197
chr1	27942891	G	A	0.169	20	0	74	2	colony_10	0.213
chr1	27951140	C	T	0.116	0	100	0	12	colony_10	0.107
chr1	27968335	C	T	0.139	0	99	0	14	colony_10	0.124
chr1	28061692	C	T	0.134	0	56	1	7	colony_10	0.111
chr1	28076902	G	A	0.143	9	0	57	0	colony_10	0.136
chr1	28123352	C	T	0.274	0	33	0	11	colony_10	0.25
chr1	28195909	G	A	0.224	14	0	56	0	colony_10	0.2
chr1	28208777	C	T	0.146	0	117	0	18	colony_10	0.133
chr1	28274941	C	T	0.088	0	89	0	8	colony_10	0.082
chr1	28288673	G	A	0.147	10	0	67	0	colony_10	0.13
chr1	28333208	G	T	0.258	0	0	56	19	colony_10	0.253
chr1	28335251	A	C	0.309	60	23	0	0	colony_10	0.277
chr1	28335259	C	T	0.208	0	63	0	18	colony_10	0.222
chr1	28441743	C	T	0.19	0	102	0	22	colony_10	0.177
chr1	28506519	C	T	0.151	0	75	1	13	colony_10	0.148
chr1	28513992	C	A	0.209	19	79	0	1	colony_10	0.194
chr1	28544806	G	A	0.108	11	0	97	0	colony_10	0.102
chr1	28544809	G	A	0.11	11	0	96	0	colony_10	0.103
chr1	28598313	C	T	0.133	0	68	1	9	colony_10	0.117
chr1	28613230	G	A	0.136	13	0	89	0	colony_10	0.127
chr1	28723583	G	T	0.128	0	0	74	10	colony_10	0.119
chr1	28726894	C	T	0.125	0	85	0	10	colony_10	0.105
chr1	28763319	G	A	0.38	32	0	53	0	colony_10	0.376
chr1	28763641	G	A	0.163	7	0	43	0	colony_10	0.14
chr1	28791111	G	A	0.168	16	0	91	0	colony_10	0.15
chr1	28791362	T	G	0.191	0	1	18	89	colony_10	0.168
chr1	28798607	C	T	0.149	0	89	0	15	colony_10	0.144
chr1	28803863	C	T	0.136	0	99	1	15	colony_10	0.132
chr1	28863844	G	A	0.186	23	0	98	0	colony_10	0.19
chr1	28895476	C	T	0.139	0	91	0	15	colony_10	0.142
chr1	28907212	C	T	0.171	0	65	0	12	colony_10	0.156
chr1	29014616	A	T	0.167	70	0	0	13	colony_10	0.157
chr1	29154290	C	T	0.13	0	96	0	14	colony_10	0.127
chr1	29186205	C	T	0.226	0	63	0	20	colony_10	0.241
chr1	29428269	C	T	0.151	0	95	0	16	colony_10	0.144
chr1	29469913	C	T	0.186	0	73	0	16	colony_10	0.18
chr1	29497694	G	A	0.306	34	0	72	0	colony_10	0.321
chr1	29690551	C	A	0.189	14	64	1	0	colony_10	0.179
chr1	29736704	C	T	0.105	0	100	0	9	colony_10	0.083
chr1	29754337	G	A	0.151	10	0	69	0	colony_10	0.127
chr1	29777639	G	A	0.155	13	0	81	0	colony_10	0.138
chr1	29839457	C	T	0.174	0	47	0	8	colony_10	0.145
chr1	29852115	C	A	0.093	7	78	0	0	colony_10	0.082
chr1	29888993	C	T	0.17	0	86	0	15	colony_10	0.149
chr1	29958591	C	A	0.182	19	111	0	0	colony_10	0.146
chr1	29960432	G	A	0.176	16	0	81	0	colony_10	0.165
chr1	30003766	G	A	0.118	9	0	87	0	colony_10	0.094
chr1	30028028	T	C	0.069	1	4	0	84	colony_10	0.045
chr1	30033848	G	A	0.207	17	0	79	0	colony_10	0.177
chr1	30037007	G	A	0.182	15	0	70	0	colony_10	0.176
chr1	30089954	G	A	0.145	11	0	60	0	colony_10	0.155
chr1	30125601	C	T	0.122	0	89	1	10	colony_10	0.101
chr1	30130529	G	A	0.277	28	0	74	0	colony_10	0.275
chr1	30132291	C	G	0.217	0	55	16	0	colony_10	0.225
chr1	30294245	G	A	0.154	14	0	76	0	colony_10	0.156
chr1	30467602	C	A	0.125	11	74	0	0	colony_10	0.129
chr1	30511269	G	A	0.16	14	0	86	0	colony_10	0.14
chr1	30540616	C	A	0.231	27	90	0	0	colony_10	0.231
chr1	30646556	G	A	0.114	15	0	121	0	colony_10	0.11
chr1	30849660	C	T	0.129	0	92	0	11	colony_10	0.107
chr1	30884657	C	T	0.101	1	73	0	8	colony_10	0.099
chr1	30893365	C	T	0.15	0	38	0	8	colony_10	0.174
chr1	30902504	C	T	0.138	1	68	0	10	colony_10	0.128
chr1	30978795	G	A	0.134	16	0	100	0	colony_10	0.138
chr1	30985993	C	T	0.15	0	67	0	12	colony_10	0.152
chr1	30992596	C	T	0.192	0	86	0	18	colony_10	0.173
chr1	31045871	C	T	0.234	0	71	0	15	colony_10	0.174
chr1	31137249	G	A	0.16	17	0	93	0	colony_10	0.155
chr1	31144431	G	A	0.179	11	0	59	0	colony_10	0.157
chr1	31414191	C	T	0.217	0	42	0	10	colony_10	0.192
chr1	31423349	G	A	0.146	14	0	84	1	colony_10	0.143
chr1	31423438	G	A	0.15	14	1	82	0	colony_10	0.146
chr1	31426332	C	T	0.15	0	82	0	12	colony_10	0.128
chr1	31457500	C	T	0.11	0	65	0	7	colony_10	0.097
chr1	31477394	A	C	0.188	76	16	0	0	colony_10	0.174
chr1	31525691	C	G	0.168	0	94	17	0	colony_10	0.153
chr1	31553402	G	A	0.242	17	1	59	0	colony_10	0.224
chr1	31592686	C	T	0.174	0	92	0	16	colony_10	0.148
chr1	31670742	G	A	0.21	14	0	69	0	colony_10	0.169
chr1	31728424	G	A	0.149	14	2	97	0	colony_10	0.126
chr1	31757234	C	T	0.096	0	123	0	16	colony_10	0.115
chr1	31773693	C	T	0.15	0	101	0	14	colony_10	0.122
chr1	31805828	G	A	0.157	12	0	64	0	colony_10	0.158
chr1	31806301	G	A	0.118	5	0	48	0	colony_10	0.094
chr1	31814618	G	A	0.158	15	0	98	0	colony_10	0.133
chr1	31877873	C	T	0.287	0	92	0	36	colony_10	0.281
chr1	31879823	G	A	0.179	16	0	80	0	colony_10	0.167
chr1	32007574	C	T	0.25	0	72	0	22	colony_10	0.234
chr1	32133873	C	T	0.155	0	79	0	13	colony_10	0.141
chr1	32198803	G	A	0.173	17	0	87	0	colony_10	0.163
chr1	32200040	G	A	0.15	13	0	83	0	colony_10	0.135
chr1	32218822	C	T	0.133	0	67	0	10	colony_10	0.13
chr1	32244700	G	C	0.22	1	8	40	0	colony_10	0.167
chr1	32274244	C	T	0.112	0	105	0	13	colony_10	0.11
chr1	32275974	A	G	0.129	81	2	9	1	colony_10	0.1
chr1	32287559	C	T	0.099	0	86	0	8	colony_10	0.085
chr1	32305904	C	T	0.194	0	76	0	14	colony_10	0.156
chr1	32318168	C	G	0.072	0	117	8	0	colony_10	0.064
chr1	32422578	G	A	0.151	15	0	82	0	colony_10	0.155
chr1	32423791	G	A	0.152	18	0	96	0	colony_10	0.158
chr1	32501250	C	T	0.181	0	67	0	12	colony_10	0.152
chr1	32580224	C	G	0.136	0	83	11	0	colony_10	0.117
chr1	32580257	T	G	0.112	0	0	13	97	colony_10	0.118
chr1	32581536	G	A	0.12	7	0	61	0	colony_10	0.103
chr1	32610967	G	A	0.127	17	2	118	0	colony_10	0.126
chr1	32633310	C	T	0.877	0	13	2	100	colony_10	0.885
chr1	32633319	C	T	0.127	0	98	0	14	colony_10	0.125
chr1	32644793	C	T	0.126	0	50	0	6	colony_10	0.107
chr1	32648204	G	A	0.086	5	0	58	0	colony_10	0.079
chr1	32667284	G	A	0.173	19	0	96	0	colony_10	0.165
chr1	32680803	G	A	0.092	9	0	110	0	colony_10	0.076
chr1	32685199	G	A	0.113	14	0	121	0	colony_10	0.104
chr1	32709318	C	T	0.17	1	106	0	19	colony_10	0.152
chr1	32725356	C	T	0.078	0	91	0	9	colony_10	0.09
chr1	32755997	G	A	0.164	18	0	105	1	colony_10	0.146
chr1	32778652	C	T	0.114	1	38	0	5	colony_10	0.116
chr1	32858254	G	A	0.152	17	0	87	0	colony_10	0.163
chr1	32899565	G	A	0.123	13	0	89	0	colony_10	0.127
chr1	32901643	G	A	0.174	7	0	54	0	colony_10	0.115
chr1	32932425	C	T	0.154	0	110	0	19	colony_10	0.147
chr1	32940913	G	A	0.091	9	0	103	0	colony_10	0.08
chr1	32951287	C	T	0.11	0	108	1	17	colony_10	0.136
chr1	32985410	C	T	0.101	0	117	0	13	colony_10	0.1
chr1	32987236	C	T	0.171	1	111	1	22	colony_10	0.165
chr1	32994579	G	A	0.113	13	0	101	0	colony_10	0.114
chr1	33013513	C	T	0.12	1	88	0	13	colony_10	0.129
chr1	33057217	C	T	0.135	0	72	0	10	colony_10	0.122
chr1	33113018	G	A	0.202	10	0	54	0	colony_10	0.156
chr1	33166654	G	A	0.07	8	0	108	0	colony_10	0.069
chr1	33207619	C	T	0.138	0	115	0	18	colony_10	0.135
chr1	33274471	G	A	0.127	15	0	95	0	colony_10	0.136
chr1	33318562	C	T	0.158	0	58	0	8	colony_10	0.121
chr1	33351279	C	T	0.123	0	88	1	13	colony_10	0.129
chr1	33426647	T	G	0.238	0	0	26	87	colony_10	0.23
chr1	33468538	A	G	0.262	74	1	25	0	colony_10	0.253
chr1	33583710	T	C	0.24	0	28	0	81	colony_10	0.257
chr1	33587712	C	T	0.286	0	79	0	26	colony_10	0.248
chr1	33685411	T	A	0.122	12	0	0	91	colony_10	0.117
chr1	33715389	C	T	0.205	0	58	0	15	colony_10	0.205
chr1	33720167	C	T	0.295	0	39	0	14	colony_10	0.264
chr1	33804905	C	A	0.312	14	39	0	0	colony_10	0.264
chr1	33825291	G	A	0.326	18	0	33	0	colony_10	0.353
chr1	33968312	G	A	0.37	20	0	38	0	colony_10	0.345
chr1	34064942	C	T	0.262	0	33	1	10	colony_10	0.233
chr1	34206983	G	A	0.3	13	0	40	0	colony_10	0.245
chr1	34220645	C	T	0.318	0	36	1	14	colony_10	0.28
chr1	34261514	G	A	0.237	9	0	34	0	colony_10	0.209
chr1	34309096	A	C	0.369	14	9	0	0	colony_10	0.391
chr1	34427222	G	A	0.257	8	0	27	0	colony_10	0.229
chr1	34472685	C	G	0.256	0	32	9	1	colony_10	0.22
chr1	34495967	G	T	0.271	0	0	30	9	colony_10	0.231
chr1	34558971	T	C	0.263	0	20	0	50	colony_10	0.286
chr1	34572777	G	A	0.282	19	0	50	0	colony_10	0.275
chr1	34634823	G	A	0.178	7	0	29	0	colony_10	0.194
chr1	34654290	G	A	0.282	12	0	37	0	colony_10	0.245
chr1	34661927	G	A	0.298	9	0	21	0	colony_10	0.3
chr1	34900302	G	A	0.333	11	0	27	0	colony_10	0.289
chr1	34932736	G	A	0.468	9	0	12	0	colony_10	0.429
chr1	34936155	G	C	0.403	0	20	31	0	colony_10	0.392
chr1	34960457	G	A	0.333	3	0	9	0	colony_10	0.25
chr1	35020388	G	A	0.16	9	0	50	0	colony_10	0.153
chr1	35048831	C	T	0.088	0	71	0	7	colony_10	0.09
chr1	35090404	G	A	0.225	9	0	33	0	colony_10	0.214
chr1	35126294	C	T	0.208	0	21	0	4	colony_10	0.16
chr1	35211081	C	T	0.244	0	29	0	7	colony_10	0.194
chr1	35407339	G	A	0.255	12	0	38	0	colony_10	0.24
chr1	35686934	G	A	0.211	9	0	38	0	colony_10	0.191
chr1	35855839	G	A	0.292	14	0	38	0	colony_10	0.269
chr1	35878286	C	T	0.158	0	32	0	6	colony_10	0.158
chr1	35932167	G	A	0.288	14	0	38	0	colony_10	0.269
chr1	35950508	C	T	0.292	0	45	0	18	colony_10	0.286
chr1	35982005	G	A	0.356	12	0	26	0	colony_10	0.316
chr1	36141630	G	A	0.286	14	0	35	0	colony_10	0.286
chr1	36184574	G	A	0.27	9	0	28	0	colony_10	0.243
chr1	36226488	G	A	0.196	13	0	45	0	colony_10	0.224
chr1	36226495	G	A	0.196	12	0	47	0	colony_10	0.203
chr1	36308772	C	T	0.289	0	41	0	16	colony_10	0.281
chr1	36352380	G	A	0.211	14	1	56	0	colony_10	0.2
chr1	36570732	G	A	0.219	13	0	47	0	colony_10	0.217
chr1	36657906	C	T	0.289	0	34	0	14	colony_10	0.292
chr1	36774456	C	T	0.217	0	51	0	13	colony_10	0.203
chr1	36930947	C	G	0.249	0	41	13	0	colony_10	0.241
chr1	37028462	G	A	0.124	8	0	54	0	colony_10	0.129
chr1	37073898	G	A	0.29	26	0	54	0	colony_10	0.325
chr1	37266061	G	A	0.266	18	0	50	0	colony_10	0.265
chr1	37278272	G	A	0.232	12	0	44	0	colony_10	0.214
chr1	37292107	G	A	0.211	12	0	50	0	colony_10	0.194
chr1	37554152	C	A	0.235	9	33	0	0	colony_10	0.214
chr1	37800652	G	A	0.3	21	0	45	1	colony_10	0.318
chr1	37804139	G	A	0.278	12	0	36	0	colony_10	0.25
chr1	37887738	C	T	0.181	0	45	0	11	colony_10	0.196
chr1	37909271	G	A	0.349	9	0	20	0	colony_10	0.31
chr1	37930347	G	A	0.273	11	0	33	0	colony_10	0.25
chr1	37996834	C	T	0.268	0	33	0	11	colony_10	0.25
chr1	38049692	C	T	0.265	0	42	1	14	colony_10	0.25
chr1	38114429	C	T	0.245	0	40	0	12	colony_10	0.231
chr1	38271450	C	T	0.243	0	31	0	10	colony_10	0.244
chr1	38335255	G	A	0.212	16	0	54	0	colony_10	0.229
chr1	38390776	C	T	0.132	0	38	0	4	colony_10	0.095
chr1	38442554	G	A	0.289	12	0	31	0	colony_10	0.279
chr1	38559572	C	T	0.316	0	27	0	12	colony_10	0.308
chr1	38593258	G	A	0.213	11	0	41	0	colony_10	0.212
chr1	38726113	G	T	0.309	0	0	30	12	colony_10	0.286
chr1	38739253	G	A	0.213	15	0	50	0	colony_10	0.231
chr1	38756860	G	A	0.222	16	0	55	0	colony_10	0.225
chr1	38785908	C	T	0.29	0	47	0	19	colony_10	0.288
chr1	38985278	C	T	0.155	0	47	0	10	colony_10	0.175
chr1	39013955	C	T	0.259	0	45	0	15	colony_10	0.25
chr1	39079019	C	T	0.301	0	46	0	18	colony_10	0.281
chr1	39226301	T	C	0.235	0	8	0	30	colony_10	0.211
chr1	39256209	G	A	0.374	17	0	28	0	colony_10	0.378
chr1	39357776	G	A	0.241	12	1	44	0	colony_10	0.214
chr1	39364446	C	A	0.35	7	16	0	1	colony_10	0.304
chr1	39368466	G	A	0.228	12	0	44	0	colony_10	0.214
chr1	39381628	C	T	0.303	0	30	0	11	colony_10	0.268
chr1	39675471	C	T	0.188	0	47	0	10	colony_10	0.175
chr1	39785607	G	A	0.293	14	0	38	0	colony_10	0.269
chr1	40013732	G	A	0.243	14	0	50	0	colony_10	0.219
chr1	40013996	C	T	0.971	0	0	0	38	colony_10	1
chr1	40114368	C	T	0.251	1	39	0	14	colony_10	0.264
chr1	40272610	C	T	0.269	0	21	0	6	colony_10	0.222
chr1	40287289	G	A	0.305	11	0	33	0	colony_10	0.25
chr1	40295680	T	G	0.3	0	0	16	40	colony_10	0.286
chr1	40354565	C	T	0.339	0	20	0	10	colony_10	0.333
chr1	40438436	G	A	0.364	18	0	33	0	colony_10	0.353
chr1	40533612	C	T	0.422	0	17	0	12	colony_10	0.414
chr1	40610585	C	T	0.193	0	49	0	10	colony_10	0.169
chr1	40649886	G	C	0.255	0	13	44	0	colony_10	0.228
chr1	40773997	G	A	0.203	13	1	63	0	colony_10	0.171
chr1	40893921	C	T	0.235	0	30	1	8	colony_10	0.211
chr1	40940908	T	C	0.458	0	8	0	14	colony_10	0.364
chr1	41060770	G	A	0.187	8	0	36	0	colony_10	0.182
chr1	41206749	C	G	0.242	0	29	7	0	colony_10	0.194
chr1	41222834	C	T	0.372	0	37	0	20	colony_10	0.351
chr1	41483585	G	C	0.298	0	19	41	0	colony_10	0.317
chr1	41511622	C	T	0.226	0	49	0	17	colony_10	0.258
chr1	41637849	G	A	0.204	11	0	48	0	colony_10	0.186
chr1	41722242	C	T	0.241	0	24	1	6	colony_10	0.2
chr1	41807168	C	T	0.232	0	49	0	13	colony_10	0.21
chr1	41877455	G	A	0.305	17	0	43	0	colony_10	0.283
chr1	41974651	G	A	0.199	8	1	31	0	colony_10	0.205
chr1	41992182	T	A	0.425	14	0	0	22	colony_10	0.389
chr1	41999899	C	T	0.289	0	37	0	14	colony_10	0.275
chr1	42011853	C	T	0.37	0	34	0	21	colony_10	0.382
chr1	42145031	G	A	0.208	10	0	39	0	colony_10	0.204
chr1	42183729	C	T	0.245	0	39	0	13	colony_10	0.25
chr1	42214672	C	T	0.206	0	58	0	13	colony_10	0.183
chr1	42338218	A	C	0.326	37	15	0	0	colony_10	0.288
chr1	42482084	G	A	0.187	9	0	43	0	colony_10	0.173
chr1	42577475	G	A	0.275	10	0	32	0	colony_10	0.238
chr1	42702028	G	A	0.361	23	0	41	0	colony_10	0.359
chr1	42767970	G	A	0.189	16	0	67	1	colony_10	0.193
chr1	42804441	G	A	0.228	14	0	45	0	colony_10	0.237
chr1	42810730	C	T	0.3	0	34	0	13	colony_10	0.277
chr1	42823962	G	A	0.215	11	0	41	0	colony_10	0.212
chr1	42986776	C	T	0.283	0	28	0	9	colony_10	0.243
chr1	43043714	C	T	0.319	0	32	1	14	colony_10	0.304
chr1	43275072	C	T	0.269	0	39	0	15	colony_10	0.278
chr1	43312737	G	A	0.226	13	1	41	0	colony_10	0.241
chr1	43350027	C	T	0.17	0	42	0	8	colony_10	0.16
chr1	43373132	G	A	0.217	12	0	45	0	colony_10	0.211
chr1	43380062	C	T	0.277	0	23	0	7	colony_10	0.233
chr1	43504257	G	A	0.349	13	0	23	0	colony_10	0.361
chr1	43602267	G	A	0.407	21	0	33	0	colony_10	0.389
chr1	43626600	G	A	0.177	13	0	53	0	colony_10	0.197
chr1	43885335	G	A	0.3	15	0	36	1	colony_10	0.294
chr1	44004974	C	T	0.304	0	50	0	21	colony_10	0.296
chr1	44542636	G	A	0.274	14	0	44	0	colony_10	0.241
chr1	44596321	G	A	0.25	9	0	33	0	colony_10	0.214
chr1	44644936	G	A	0.169	9	1	53	0	colony_10	0.145
chr1	44839531	A	G	0.115	38	0	5	0	colony_10	0.116
chr1	44846313	G	A	0.298	18	0	46	0	colony_10	0.281
chr1	44896870	C	T	0.259	0	46	0	13	colony_10	0.22
chr1	45007948	C	T	0.313	0	42	0	17	colony_10	0.288
chr1	45103035	A	C	0.25	54	17	0	0	colony_10	0.239
chr1	45109139	A	T	0.2	38	0	0	9	colony_10	0.191
chr1	45110051	G	A	0.34	15	0	36	0	colony_10	0.294
chr1	45110749	G	A	0.212	14	0	56	0	colony_10	0.2
chr1	45135991	G	A	0.388	17	0	32	0	colony_10	0.347
chr1	45135995	G	A	0.408	16	0	30	0	colony_10	0.348
chr1	45146159	G	C	0.257	0	9	28	0	colony_10	0.243
chr1	45213882	G	A	0.338	23	0	48	0	colony_10	0.324
chr1	45498278	G	A	0.25	9	0	32	0	colony_10	0.22
chr1	45503252	G	A	0.317	12	0	32	0	colony_10	0.273
chr1	45573015	T	C	0.209	0	8	0	41	colony_10	0.163
chr1	45601900	C	T	0.143	0	20	0	4	colony_10	0.167
chr1	45635382	G	C	0.339	0	22	41	0	colony_10	0.349
chr1	45643146	G	A	0.299	19	0	46	0	colony_10	0.292
chr1	45693480	C	T	0.27	0	45	0	15	colony_10	0.25
chr1	45718177	G	A	0.196	12	0	55	0	colony_10	0.179
chr1	45852134	C	T	0.354	0	35	0	17	colony_10	0.327
chr1	45918370	G	A	0.172	11	0	58	0	colony_10	0.159
chr1	45919303	G	A	0.262	9	0	29	0	colony_10	0.237
chr1	45929461	C	T	0.198	0	50	0	13	colony_10	0.206
chr1	45977584	G	A	0.215	8	0	29	1	colony_10	0.216
chr1	46037514	G	A	0.231	15	0	55	0	colony_10	0.214
chr1	46112149	T	C	0.301	0	17	0	47	colony_10	0.266
chr1	46153928	G	A	0.281	22	0	53	0	colony_10	0.293
chr1	46366582	G	A	0.375	16	0	28	0	colony_10	0.364
chr1	46420452	C	T	0.268	0	60	0	21	colony_10	0.259
chr1	46447738	C	T	0.249	0	54	0	18	colony_10	0.25
chr1	46450674	C	T	0.396	0	31	0	21	colony_10	0.404
chr1	46525259	G	A	0.286	13	0	31	0	colony_10	0.295
chr1	46561806	C	T	0.286	0	40	0	18	colony_10	0.31
chr1	46855517	C	T	0.242	0	54	0	15	colony_10	0.217
chr1	46868261	C	A	0.129	8	49	1	0	colony_10	0.14
chr1	46933233	A	G	0.364	38	0	21	0	colony_10	0.356
chr1	46978297	G	A	0.243	9	0	31	0	colony_10	0.225
chr1	46986630	G	A	0.352	14	1	29	0	colony_10	0.326
chr1	47084566	G	A	0.27	15	0	49	0	colony_10	0.234
chr1	47131290	A	C	0.236	22	7	0	0	colony_10	0.241
chr1	47227475	C	T	0.237	0	51	0	18	colony_10	0.261
chr1	47521462	C	T	0.266	0	32	0	12	colony_10	0.273
chr1	47575869	C	T	0.212	0	59	0	15	colony_10	0.203
chr1	47596995	G	A	0.231	11	0	37	0	colony_10	0.229
chr1	47756695	C	T	0.302	0	38	0	16	colony_10	0.296
chr1	47902153	T	C	0.303	0	19	0	40	colony_10	0.322
chr1	47953767	G	A	0.302	19	0	51	0	colony_10	0.271
chr1	47970510	C	T	0.438	0	23	0	18	colony_10	0.439
chr1	48000837	G	T	0.208	0	0	39	10	colony_10	0.204
chr1	48011286	C	T	0.233	0	21	0	5	colony_10	0.192
chr1	48281039	C	A	0.246	15	43	0	0	colony_10	0.259
chr1	48344629	G	A	0.283	9	0	29	0	colony_10	0.237
chr1	48374499	T	G	0.263	0	0	10	31	colony_10	0.244
chr1	48446484	G	T	0.194	0	0	46	10	colony_10	0.179
chr1	48553978	C	T	0.215	0	51	0	12	colony_10	0.19
chr1	48641562	C	T	0.263	0	51	0	17	colony_10	0.25
chr1	48661146	G	A	0.303	17	0	38	0	colony_10	0.309
chr1	48666161	T	C	0.193	0	11	0	49	colony_10	0.183
chr1	48708349	C	T	0.187	0	36	0	8	colony_10	0.182
chr1	48821316	C	T	0.17	0	35	0	6	colony_10	0.146
chr1	48848111	C	T	0.241	0	50	0	16	colony_10	0.242
chr1	48995176	C	T	0.275	0	33	0	14	colony_10	0.298
chr1	48997796	C	A	0.254	15	52	0	0	colony_10	0.224
chr1	49088487	G	C	0.34	0	17	35	0	colony_10	0.327
chr1	49106547	T	C	0.326	0	14	0	33	colony_10	0.298
chr1	49106636	G	A	0.287	15	1	36	0	colony_10	0.294
chr1	49119256	C	A	0.217	5	22	0	0	colony_10	0.185
chr1	49208018	A	G	0.286	37	0	15	0	colony_10	0.288
chr1	49305101	G	A	0.251	16	0	48	0	colony_10	0.25
chr1	49309465	T	A	0.343	11	0	0	21	colony_10	0.344
chr1	49343009	G	A	0.306	15	0	39	0	colony_10	0.278
chr1	49350775	C	T	0.238	0	33	0	9	colony_10	0.214
chr1	49401677	C	T	0.231	0	43	0	13	colony_10	0.232
chr1	49436877	T	A	0.217	11	0	0	37	colony_10	0.229
chr1	49457938	T	C	0.382	0	13	0	22	colony_10	0.371
chr1	49465876	C	T	0.153	0	36	0	5	colony_10	0.122
chr1	49521767	G	T	0.23	0	0	34	8	colony_10	0.19
chr1	49525242	A	G	0.289	30	0	11	0	colony_10	0.268
chr1	49603719	C	T	0.192	0	24	0	4	colony_10	0.143
chr1	49675828	C	T	0.288	0	31	0	14	colony_10	0.311
chr1	49731685	A	G	0.323	30	0	11	0	colony_10	0.268
chr1	49735378	G	A	0.202	5	0	28	0	colony_10	0.152
chr1	49779087	G	A	0.229	10	0	37	0	colony_10	0.213
chr1	49945221	G	A	0.305	11	0	28	0	colony_10	0.282
chr1	49966128	G	C	0.135	0	5	37	0	colony_10	0.119
chr1	50047072	G	A	0.286	9	0	26	0	colony_10	0.257
chr1	50075249	G	T	0.324	0	0	38	15	colony_10	0.283
chr1	50122853	A	G	0.38	23	0	13	0	colony_10	0.361
chr1	50179142	C	T	0.262	0	42	0	16	colony_10	0.276
chr1	50190240	C	T	0.271	0	37	0	14	colony_10	0.275
chr1	50196377	G	A	0.22	14	1	48	0	colony_10	0.226
chr1	50539964	G	A	0.272	16	0	34	0	colony_10	0.32
chr1	50573429	G	A	0.328	15	0	35	0	colony_10	0.3
chr1	50614416	G	T	0.304	0	0	37	15	colony_10	0.288
chr1	50654957	G	A	0.324	15	0	29	0	colony_10	0.341
chr1	50740276	G	A	0.29	11	0	30	0	colony_10	0.268
chr1	50741265	T	A	0.205	9	0	1	36	colony_10	0.2
chr1	50793274	A	C	0.333	30	16	0	0	colony_10	0.348
chr1	50826225	C	T	0.423	0	18	0	10	colony_10	0.357
chr1	50841488	G	T	0.194	0	0	50	11	colony_10	0.18
chr1	50889505	G	T	0.265	0	0	27	8	colony_10	0.229
chr1	50927341	G	A	0.358	18	0	35	0	colony_10	0.34
chr1	50943879	G	A	0.215	13	0	46	0	colony_10	0.22
chr1	51127856	G	A	0.352	5	0	11	0	colony_10	0.312
chr1	51200596	C	T	0.29	0	24	0	11	colony_10	0.314
chr1	51228699	G	A	0.292	16	0	42	0	colony_10	0.276
chr1	51339713	C	T	0.166	0	52	0	9	colony_10	0.148
chr1	51348256	C	T	0.346	0	36	0	20	colony_10	0.357
chr1	51410502	C	T	0.2	0	47	0	11	colony_10	0.19
chr1	51422936	G	A	0.246	14	0	48	0	colony_10	0.226
chr1	51424822	G	A	0.333	15	0	30	0	colony_10	0.333
chr1	51450851	G	A	0.254	15	0	50	0	colony_10	0.231
chr1	51494949	C	T	0.232	0	54	0	18	colony_10	0.25
chr1	51634974	A	G	0.21	51	0	12	0	colony_10	0.19
chr1	51645943	C	T	0.303	0	45	0	20	colony_10	0.308
chr1	51829904	C	T	0.217	0	22	0	5	colony_10	0.185
chr1	52252490	G	A	0.455	4	0	17	0	colony_10	0.19
chr1	52270956	A	T	0.274	33	0	0	15	colony_10	0.312
chr1	52428520	G	A	0.242	7	0	26	1	colony_10	0.212
chr1	52478708	T	A	0.133	6	0	0	56	colony_10	0.097
chr1	52724600	G	A	0.25	7	0	20	0	colony_10	0.259
chr1	52725504	G	A	0.219	8	0	35	0	colony_10	0.186
chr1	52746614	A	G	0.268	25	0	10	0	colony_10	0.286
chr1	52826955	G	A	0.311	19	0	42	0	colony_10	0.311
chr1	52852618	C	A	0.134	6	47	1	1	colony_10	0.113
chr1	53115209	G	A	0.25	11	0	41	0	colony_10	0.212
chr1	53129883	G	A	0.351	12	0	25	0	colony_10	0.324
chr1	53248412	G	A	0.315	15	0	36	0	colony_10	0.294
chr1	53257468	G	A	0.195	12	0	52	0	colony_10	0.188
chr1	53471697	G	A	0.17	8	0	39	0	colony_10	0.17
chr1	53482780	C	T	0.351	0	44	0	24	colony_10	0.353
chr1	53520149	G	A	0.234	15	0	55	0	colony_10	0.214
chr1	53579271	C	T	0.221	0	43	0	11	colony_10	0.204
chr1	53640168	G	A	0.208	12	0	47	0	colony_10	0.203
chr1	53655818	G	A	0.246	12	0	43	0	colony_10	0.218
chr1	53782566	G	A	0.2	9	0	35	0	colony_10	0.205
chr1	53850917	C	T	0.189	0	51	0	9	colony_10	0.15
chr1	54057881	C	T	0.196	0	44	0	10	colony_10	0.185
chr1	54098992	G	A	0.119	4	1	39	0	colony_10	0.093
chr1	54141480	C	T	0.104	0	76	0	8	colony_10	0.095
chr1	54149606	C	T	0.105	0	105	0	11	colony_10	0.095
chr1	54151659	G	A	0.129	12	0	97	0	colony_10	0.11
chr1	54172741	C	T	0.077	1	113	0	11	colony_10	0.089
chr1	54323332	G	A	0.135	19	0	129	0	colony_10	0.128
chr1	54387738	G	A	0.115	11	0	103	0	colony_10	0.096
chr1	54471510	C	T	0.07	0	75	0	5	colony_10	0.062
chr1	54498507	C	T	0.16	0	92	0	15	colony_10	0.14
chr1	54519683	G	A	0.121	8	0	68	0	colony_10	0.105
chr1	54708628	G	A	0.143	13	0	84	0	colony_10	0.134
chr1	54738616	G	A	0.134	17	0	111	0	colony_10	0.133
chr1	54749104	G	A	0.103	11	0	126	0	colony_10	0.08
chr1	54790649	G	A	0.168	18	0	92	0	colony_10	0.164
chr1	54918108	A	G	0.103	94	1	11	0	colony_10	0.105
chr1	54927945	G	A	0.207	17	0	71	0	colony_10	0.193
chr1	54948979	G	T	0.178	0	1	90	17	colony_10	0.159
chr1	54971688	C	T	0.139	0	88	0	13	colony_10	0.129
chr1	54984781	G	A	0.12	13	0	99	0	colony_10	0.116
chr1	54992472	G	A	0.087	9	0	87	0	colony_10	0.094
chr1	55030828	G	A	0.119	13	2	103	0	colony_10	0.112
chr1	55035355	C	T	0.121	0	107	1	12	colony_10	0.101
chr1	55055549	G	A	0.173	18	0	101	0	colony_10	0.151
chr1	55058057	C	T	0.132	0	91	0	13	colony_10	0.125
chr1	55089304	C	T	0.163	0	108	1	22	colony_10	0.169
chr1	55098552	C	T	0.109	0	91	1	10	colony_10	0.099
chr1	55124483	C	T	0.167	0	83	0	14	colony_10	0.144
chr1	55158793	C	T	0.135	0	105	1	19	colony_10	0.153
chr1	55347096	C	T	0.08	0	102	0	8	colony_10	0.073
chr1	55373428	A	T	0.267	80	0	0	29	colony_10	0.266
chr1	55387254	C	T	0.106	0	90	0	9	colony_10	0.091
chr1	55567365	T	C	0.121	0	14	1	111	colony_10	0.112
chr1	55605061	C	T	0.149	0	91	0	16	colony_10	0.15
chr1	55719331	G	A	0.114	10	1	83	0	colony_10	0.108
chr1	55722367	C	T	0.247	0	80	0	27	colony_10	0.252
chr1	55768538	C	A	0.233	26	96	1	0	colony_10	0.213
chr1	55784338	G	A	0.121	13	0	111	0	colony_10	0.105
chr1	55848596	G	A	0.124	9	0	77	0	colony_10	0.105
chr1	55852340	G	A	0.166	15	0	91	0	colony_10	0.142
chr1	55854207	G	A	0.156	17	0	96	0	colony_10	0.15
chr1	55929531	C	T	0.11	0	80	0	10	colony_10	0.111
chr1	55938732	C	A	0.276	26	67	0	1	colony_10	0.28
chr1	55966393	C	T	0.164	0	59	0	10	colony_10	0.145
chr1	56034194	C	T	0.116	0	85	0	11	colony_10	0.115
chr1	56049594	G	C	0.144	0	18	104	0	colony_10	0.148
chr1	56067459	C	T	0.145	0	70	0	10	colony_10	0.125
chr1	56080178	G	A	0.161	13	0	79	0	colony_10	0.141
chr1	56121502	G	A	0.161	14	0	82	0	colony_10	0.146
chr1	56217938	C	T	0.103	0	95	0	10	colony_10	0.095
chr1	56222366	C	T	0.154	0	43	0	8	colony_10	0.157
chr1	56248255	C	T	0.139	0	69	1	10	colony_10	0.127
chr1	56295571	T	C	0.326	0	26	0	59	colony_10	0.306
chr1	56295573	C	T	0.326	0	59	0	26	colony_10	0.306
chr1	56316853	G	A	0.204	14	0	55	0	colony_10	0.203
chr1	56332409	G	A	0.172	16	0	81	0	colony_10	0.165
chr1	56364989	G	T	0.06	0	0	81	5	colony_10	0.058
chr1	56379737	C	T	0.123	0	67	0	8	colony_10	0.107
chr1	56409595	G	C	0.1	0	10	98	0	colony_10	0.093
chr1	56409856	C	T	0.138	0	98	0	14	colony_10	0.125
chr1	56455768	G	A	0.093	7	0	73	1	colony_10	0.088
chr1	56498999	C	T	0.192	0	72	0	14	colony_10	0.163
chr1	56502360	G	A	0.151	11	0	69	0	colony_10	0.138
chr1	56513118	C	T	0.197	0	68	0	19	colony_10	0.218
chr1	56542426	G	A	0.129	11	0	78	0	colony_10	0.124
chr1	56550930	G	A	0.168	18	0	88	0	colony_10	0.17
chr1	56717290	G	A	0.127	12	0	74	0	colony_10	0.14
chr1	56838189	T	A	0.083	9	0	1	106	colony_10	0.078
chr1	56900145	G	A	0.095	8	0	95	0	colony_10	0.078
chr1	56923227	C	T	0.14	0	97	1	15	colony_10	0.134
chr1	56929820	G	C	0.2	0	17	68	0	colony_10	0.2
chr1	57000558	C	T	0.117	0	90	0	11	colony_10	0.109
chr1	57028132	C	T	0.198	0	72	0	21	colony_10	0.226
chr1	57036099	C	T	0.139	0	57	0	7	colony_10	0.109
chr1	57059102	T	A	0.099	8	0	0	80	colony_10	0.091
chr1	57128664	C	T	0.101	0	96	0	9	colony_10	0.086
chr1	57141965	G	A	0.12	11	0	78	0	colony_10	0.124
chr1	57199100	G	A	0.204	18	0	81	0	colony_10	0.182
chr1	57222817	G	A	0.098	10	0	100	0	colony_10	0.091
chr1	57237292	C	T	0.072	1	97	0	7	colony_10	0.067
chr1	57321056	G	A	0.079	8	0	111	0	colony_10	0.067
chr1	57338948	C	A	0.105	6	64	0	0	colony_10	0.086
chr1	57458673	T	A	0.14	12	0	0	79	colony_10	0.132
chr1	57538241	C	T	0.161	0	87	0	16	colony_10	0.155
chr1	57564458	G	A	0.126	13	0	87	0	colony_10	0.13
chr1	57590082	T	C	0.158	0	12	0	70	colony_10	0.146
chr1	57594853	G	A	0.14	8	1	57	3	colony_10	0.123
chr1	57618800	G	T	0.302	0	0	57	22	colony_10	0.278
chr1	57635450	C	T	0.166	0	92	1	18	colony_10	0.164
chr1	57644411	G	A	0.224	24	0	75	0	colony_10	0.242
chr1	57669742	G	A	0.078	7	0	76	0	colony_10	0.084
chr1	57732996	C	A	0.154	13	82	0	0	colony_10	0.137
chr1	57791743	C	A	0.21	19	78	0	0	colony_10	0.196
chr1	57819019	A	C	0.232	73	24	0	0	colony_10	0.247
chr1	57964924	G	A	0.101	7	0	66	0	colony_10	0.096
chr1	57981525	A	G	0.169	73	0	14	0	colony_10	0.161
chr1	57993015	G	A	0.121	10	0	97	0	colony_10	0.093
chr1	58001726	G	A	0.102	9	0	97	0	colony_10	0.085
chr1	58033632	G	A	0.143	18	0	98	0	colony_10	0.155
chr1	58070190	G	A	0.152	16	0	94	0	colony_10	0.145
chr1	58097095	G	T	0.108	0	0	108	10	colony_10	0.085
chr1	58110411	G	A	0.131	11	0	81	0	colony_10	0.12
chr1	58159776	G	A	0.134	15	0	113	0	colony_10	0.117
chr1	58189769	C	T	0.129	0	100	0	14	colony_10	0.123
chr1	58205053	G	A	0.106	9	0	94	0	colony_10	0.087
chr1	58246247	G	A	0.134	9	0	68	0	colony_10	0.117
chr1	58247097	G	A	0.131	15	1	89	0	colony_10	0.144
chr1	58249796	C	T	0.233	0	46	0	12	colony_10	0.207
chr1	58292684	A	G	0.214	92	0	24	0	colony_10	0.207
chr1	58307941	G	A	0.101	7	0	71	0	colony_10	0.09
chr1	58314620	C	T	0.123	0	82	0	10	colony_10	0.109
chr1	58322988	G	A	0.109	11	0	98	0	colony_10	0.101
chr1	58328518	C	T	0.127	0	82	0	10	colony_10	0.109
chr1	58336135	G	T	0.378	0	0	57	32	colony_10	0.36
chr1	58354398	C	T	0.129	0	92	0	15	colony_10	0.14
chr1	58362938	G	A	0.175	17	0	78	0	colony_10	0.179
chr1	58365388	C	T	0.203	0	62	0	17	colony_10	0.215
chr1	58441301	G	A	0.132	10	0	76	0	colony_10	0.116
chr1	58546677	G	A	0.195	7	0	33	0	colony_10	0.175
chr1	58637064	G	A	0.222	23	0	95	0	colony_10	0.195
chr1	58721029	C	T	0.149	0	65	0	10	colony_10	0.133
chr1	58762576	G	A	0.119	9	0	86	0	colony_10	0.095
chr1	58839472	G	T	0.173	0	1	94	23	colony_10	0.197
chr1	58889685	C	T	0.101	0	130	0	13	colony_10	0.091
chr1	58889693	C	T	0.107	0	129	0	14	colony_10	0.098
chr1	58890048	C	T	0.141	0	104	1	17	colony_10	0.14
chr1	58894402	G	A	0.097	9	0	74	0	colony_10	0.108
chr1	58911081	C	T	0.127	0	107	0	17	colony_10	0.137
chr1	58936827	G	A	0.191	16	0	62	0	colony_10	0.205
chr1	58986504	G	A	0.161	21	0	117	0	colony_10	0.152
chr1	58989140	G	A	0.101	14	0	100	0	colony_10	0.123
chr1	59042419	G	A	0.179	20	0	80	0	colony_10	0.2
chr1	59052748	A	G	0.183	80	0	17	0	colony_10	0.175
chr1	59079501	T	C	0.119	0	15	0	88	colony_10	0.146
chr1	59093086	C	T	0.11	0	76	0	7	colony_10	0.084
chr1	59136403	G	A	0.142	13	0	83	0	colony_10	0.135
chr1	59148450	G	A	0.083	4	0	57	0	colony_10	0.066
chr1	59185346	G	A	0.118	9	0	78	0	colony_10	0.103
chr1	59193700	G	A	0.144	14	0	98	0	colony_10	0.125
chr1	59194329	T	G	0.098	0	0	9	84	colony_10	0.097
chr1	59270989	G	A	0.112	11	0	86	0	colony_10	0.113
chr1	59279083	G	A	0.108	9	0	102	0	colony_10	0.081
chr1	59553512	A	G	0.212	87	0	25	0	colony_10	0.223
chr1	59569607	G	T	0.283	0	0	81	33	colony_10	0.289
chr1	59596990	G	A	0.085	10	0	120	0	colony_10	0.077
chr1	59647633	T	G	0.098	0	0	5	65	colony_10	0.071
chr1	59677489	G	T	0.222	0	1	79	23	colony_10	0.225
chr1	59679099	C	T	0.098	0	78	0	7	colony_10	0.082
chr1	59726290	G	A	0.108	4	0	44	0	colony_10	0.083
chr1	59800289	G	A	0.167	12	1	62	0	colony_10	0.162
chr1	59873610	C	T	0.141	0	77	0	11	colony_10	0.125
chr1	59886770	G	A	0.198	15	1	79	1	colony_10	0.16
chr1	59949775	C	T	0.166	0	59	1	9	colony_10	0.132
chr1	59956793	C	T	0.164	0	75	0	13	colony_10	0.148
chr1	60012100	C	T	0.155	0	75	0	13	colony_10	0.148
chr1	60034580	C	T	0.128	0	98	0	15	colony_10	0.133
chr1	60048873	C	T	0.13	0	85	0	13	colony_10	0.133
chr1	60050791	C	T	0.187	0	81	0	18	colony_10	0.182
chr1	60134145	C	T	0.129	0	98	0	14	colony_10	0.125
chr1	60214958	T	C	0.116	0	13	0	114	colony_10	0.102
chr1	60259225	C	G	0.104	0	95	10	0	colony_10	0.095
chr1	60317275	G	A	0.149	12	0	84	0	colony_10	0.125
chr1	60322805	G	A	0.15	15	0	93	0	colony_10	0.139
chr1	60335550	C	T	0.105	1	90	0	9	colony_10	0.091
chr1	60392628	A	T	0.173	93	0	0	17	colony_10	0.155
chr1	60398397	C	T	0.147	0	71	0	11	colony_10	0.134
chr1	60477249	A	T	0.21	68	0	0	18	colony_10	0.209
chr1	60499223	G	A	0.138	13	0	87	0	colony_10	0.13
chr1	60516072	A	G	0.324	63	0	28	1	colony_10	0.308
chr1	60636948	C	A	0.358	21	39	1	0	colony_10	0.35
chr1	60655017	C	G	0.122	1	93	12	0	colony_10	0.114
chr1	60658224	A	G	0.167	88	0	18	0	colony_10	0.17
chr1	60735503	T	C	0.375	0	19	0	33	colony_10	0.365
chr1	60738728	G	A	0.089	13	0	125	0	colony_10	0.094
chr1	60741165	G	A	0.145	19	0	100	0	colony_10	0.16
chr1	60755212	T	C	0.209	0	18	0	78	colony_10	0.188
chr1	60797437	C	T	0.177	0	71	0	12	colony_10	0.145
chr1	60935356	G	A	0.143	13	0	80	0	colony_10	0.14
chr1	60935713	G	A	0.171	13	0	72	0	colony_10	0.153
chr1	61027769	G	C	0.125	0	8	89	0	colony_10	0.082
chr1	61092517	C	T	0.116	0	113	0	12	colony_10	0.096
chr1	61114678	G	A	0.122	14	0	116	0	colony_10	0.108
chr1	61233144	A	G	0.108	100	0	10	0	colony_10	0.091
chr1	61279753	G	A	0.101	10	0	81	0	colony_10	0.11
chr1	61288085	G	A	0.091	10	0	92	0	colony_10	0.098
chr1	61309584	A	G	0.219	55	0	14	0	colony_10	0.203
chr1	61320250	C	T	0.152	0	98	0	17	colony_10	0.148
chr1	61390484	G	A	0.15	20	0	105	0	colony_10	0.16
chr1	61409825	G	A	0.109	12	0	116	0	colony_10	0.094
chr1	61554734	A	G	0.167	71	0	13	0	colony_10	0.155
chr1	61590599	G	C	0.171	0	12	62	0	colony_10	0.162
chr1	61738755	G	A	0.176	20	0	105	0	colony_10	0.16
chr1	61752628	C	T	0.134	0	65	0	10	colony_10	0.133
chr1	61776107	C	T	0.166	1	93	1	17	colony_10	0.155
chr1	61809981	G	A	0.082	5	0	61	1	colony_10	0.076
chr1	61817014	C	T	0.15	0	103	0	20	colony_10	0.163
chr1	61852557	C	T	0.151	0	73	1	14	colony_10	0.161
chr1	61859845	C	T	0.095	0	65	0	8	colony_10	0.11
chr1	61875599	C	T	0.134	0	79	0	8	colony_10	0.092
chr1	61900485	C	A	0.191	21	81	0	0	colony_10	0.206
chr1	61906109	G	A	0.208	22	0	86	1	colony_10	0.204
chr1	62017867	G	A	0.1	6	0	68	0	colony_10	0.081
chr1	62027442	C	T	0.141	0	75	0	11	colony_10	0.128
chr1	62038027	C	T	0.107	0	86	0	11	colony_10	0.113
chr1	62071424	T	C	0.211	0	12	0	45	colony_10	0.211
chr1	62114759	C	T	0.09	0	79	1	6	colony_10	0.071
chr1	62134529	G	A	0.14	9	0	66	0	colony_10	0.12
chr1	62199036	G	A	0.098	8	0	88	0	colony_10	0.083
chr1	62199431	G	A	0.149	9	0	66	0	colony_10	0.12
chr1	62251403	C	T	0.14	0	97	0	15	colony_10	0.134
chr1	62410343	G	A	0.073	5	0	82	0	colony_10	0.057
chr1	62447926	G	A	0.158	16	0	85	0	colony_10	0.158
chr1	62476093	C	T	0.167	0	108	0	21	colony_10	0.163
chr1	62477534	G	A	0.202	21	0	91	0	colony_10	0.188
chr1	62706479	C	T	0.177	0	106	0	20	colony_10	0.159
chr1	62744641	T	C	0.161	0	22	0	102	colony_10	0.177
chr1	62753572	C	A	0.294	21	52	0	0	colony_10	0.288
chr1	62761330	G	A	0.096	11	0	119	0	colony_10	0.085
chr1	62896788	G	A	0.154	15	0	92	0	colony_10	0.14
chr1	62970079	C	A	0.332	33	67	0	0	colony_10	0.33
chr1	62975790	G	A	0.129	16	1	98	0	colony_10	0.14
chr1	63006600	C	T	0.189	0	61	0	12	colony_10	0.164
chr1	63028357	C	T	0.122	0	79	0	10	colony_10	0.112
chr1	63032434	C	T	0.114	0	95	0	12	colony_10	0.112
chr1	63119607	G	A	0.109	10	0	101	0	colony_10	0.09
chr1	63199630	G	A	0.094	8	1	90	1	colony_10	0.082
chr1	63205068	G	A	0.115	11	0	94	0	colony_10	0.105
chr1	63260768	G	A	0.086	10	0	102	0	colony_10	0.089
chr1	63303556	C	G	0.129	0	74	13	0	colony_10	0.149
chr1	63349232	C	T	0.147	0	75	0	11	colony_10	0.128
chr1	63355897	T	C	0.148	1	14	0	91	colony_10	0.133
chr1	63435298	C	T	0.158	0	93	0	16	colony_10	0.147
chr1	63527387	G	A	0.091	11	0	113	0	colony_10	0.089
chr1	63576087	G	A	0.146	13	0	84	0	colony_10	0.134
chr1	63612658	G	A	0.107	9	0	82	1	colony_10	0.099
chr1	63639846	G	A	0.095	12	0	127	0	colony_10	0.086
chr1	63666286	G	A	0.109	9	1	90	0	colony_10	0.091
chr1	63726518	G	A	0.117	8	1	69	0	colony_10	0.104
chr1	63756107	G	A	0.122	9	0	63	0	colony_10	0.125
chr1	63763806	T	G	0.279	1	0	28	60	colony_10	0.318
chr1	63832731	G	A	0.114	11	1	90	0	colony_10	0.109
chr1	63844769	C	T	0.214	0	70	0	18	colony_10	0.205
chr1	63879377	G	A	0.177	21	0	104	0	colony_10	0.168
chr1	63900147	C	G	0.093	0	100	13	0	colony_10	0.115
chr1	63900166	A	G	0.093	97	0	12	0	colony_10	0.11
chr1	63998720	G	A	0.087	9	0	97	0	colony_10	0.085
chr1	64026722	T	A	0.222	25	0	1	88	colony_10	0.221
chr1	64081278	G	A	0.108	13	0	114	0	colony_10	0.102
chr1	64172041	G	T	0.114	0	2	104	13	colony_10	0.111
chr1	64260830	C	T	0.095	0	87	0	6	colony_10	0.065
chr1	64303648	G	A	0.196	18	0	80	0	colony_10	0.184
chr1	64354523	G	A	0.164	7	0	39	0	colony_10	0.152
chr1	64456456	G	A	0.095	10	0	106	0	colony_10	0.086
chr1	64495173	C	T	0.16	0	91	0	18	colony_10	0.165
chr1	64503794	C	T	0.083	0	109	1	8	colony_10	0.068
chr1	64504159	G	A	0.744	64	0	25	0	colony_10	0.719
chr1	64591776	G	C	0.131	0	14	104	1	colony_10	0.119
chr1	64591910	G	C	0.135	0	13	86	0	colony_10	0.131
chr1	64616864	G	A	0.173	15	0	72	1	colony_10	0.172
chr1	64720803	G	A	0.125	15	0	124	0	colony_10	0.108
chr1	64748657	C	T	0.122	0	87	0	11	colony_10	0.112
chr1	64789636	A	G	0.224	80	0	22	0	colony_10	0.216
chr1	64856638	C	T	0.094	0	105	0	10	colony_10	0.087
chr1	64983556	C	T	0.082	0	125	0	11	colony_10	0.081
chr1	64985277	G	A	0.084	10	0	102	0	colony_10	0.089
chr1	65008872	G	A	0.132	9	0	78	0	colony_10	0.103
chr1	65038840	G	A	0.213	15	0	64	0	colony_10	0.19
chr1	65053698	G	A	0.126	12	0	97	0	colony_10	0.11
chr1	65153895	G	A	0.177	15	0	74	0	colony_10	0.169
chr1	65214733	C	T	0.229	0	106	0	29	colony_10	0.215
chr1	65309534	C	T	0.318	0	31	0	7	colony_10	0.184
chr1	65313015	G	C	0.137	0	15	83	0	colony_10	0.153
chr1	65362285	G	A	0.176	21	0	100	1	colony_10	0.174
chr1	65464439	G	A	0.105	13	0	126	0	colony_10	0.094
chr1	65467833	G	A	0.107	12	1	111	1	colony_10	0.098
chr1	65504172	C	A	0.262	30	91	0	0	colony_10	0.248
chr1	65519792	C	A	0.119	11	83	0	0	colony_10	0.117
chr1	65610229	C	T	0.18	0	102	0	21	colony_10	0.171
chr1	65668730	T	C	0.127	0	10	0	81	colony_10	0.11
chr1	65703200	C	T	0.144	0	62	0	10	colony_10	0.139
chr1	65726020	C	T	0.141	0	104	0	15	colony_10	0.126
chr1	65755493	C	T	0.174	0	72	0	16	colony_10	0.182
chr1	65789523	C	T	0.152	0	74	0	10	colony_10	0.119
chr1	65874275	G	A	0.202	15	0	68	0	colony_10	0.181
chr1	65897833	C	T	0.14	0	95	0	15	colony_10	0.136
chr1	65922753	C	T	0.161	0	104	0	19	colony_10	0.154
chr1	65941294	A	G	0.126	102	0	17	1	colony_10	0.143
chr1	65967339	C	T	0.244	0	71	0	21	colony_10	0.228
chr1	66028529	C	T	0.105	0	102	0	16	colony_10	0.136
chr1	66051495	G	A	0.133	11	0	85	0	colony_10	0.115
chr1	66098621	T	G	0.31	0	0	24	62	colony_10	0.279
chr1	66150220	G	A	0.172	14	0	77	1	colony_10	0.154
chr1	66172516	G	A	0.089	10	0	108	0	colony_10	0.085
chr1	66177825	C	T	0.171	0	67	0	13	colony_10	0.162
chr1	66181873	C	T	0.133	0	92	0	12	colony_10	0.115
chr1	66183228	T	A	0.111	13	0	0	84	colony_10	0.134
chr1	66211300	C	T	0.147	0	106	0	18	colony_10	0.145
chr1	66244876	A	G	0.114	95	0	11	0	colony_10	0.104
chr1	66250193	C	A	0.118	9	78	0	0	colony_10	0.103
chr1	66432500	A	G	0.11	105	0	11	0	colony_10	0.095
chr1	66437764	C	G	0.085	0	95	7	0	colony_10	0.069
chr1	66440163	C	G	0.119	0	79	10	0	colony_10	0.112
chr1	66451970	G	A	0.185	22	0	101	0	colony_10	0.179
chr1	66506047	G	A	0.117	13	1	107	0	colony_10	0.108
chr1	66511365	G	A	0.16	16	0	85	0	colony_10	0.158
chr1	66666420	T	G	0.089	0	1	6	76	colony_10	0.073
chr1	66780212	C	T	0.132	0	115	0	18	colony_10	0.135
chr1	66820278	G	A	0.126	10	0	70	0	colony_10	0.125
chr1	66870527	G	A	0.172	11	0	52	0	colony_10	0.175
chr1	66897448	C	T	0.092	0	108	0	12	colony_10	0.1
chr1	66900190	C	T	0.119	0	59	0	11	colony_10	0.157
chr1	66905903	C	T	0.212	0	26	0	9	colony_10	0.257
chr1	66934606	A	G	0.122	46	0	6	1	colony_10	0.115
chr1	66958072	C	T	0.181	0	95	0	20	colony_10	0.174
chr1	66983375	G	A	0.17	15	0	78	0	colony_10	0.161
chr1	67014188	C	T	0.107	0	80	1	9	colony_10	0.101
chr1	67058635	C	T	0.115	0	92	0	12	colony_10	0.115
chr1	67090810	G	A	0.124	9	0	75	0	colony_10	0.107
chr1	67111853	C	T	0.116	0	113	0	15	colony_10	0.117
chr1	67223520	G	A	0.135	10	0	84	0	colony_10	0.106
chr1	67236453	G	A	0.107	12	0	101	0	colony_10	0.106
chr1	67375485	G	A	0.15	13	0	79	0	colony_10	0.141
chr1	67400748	C	G	0.12	0	76	10	0	colony_10	0.116
chr1	67420540	C	T	0.147	0	92	0	15	colony_10	0.14
chr1	67612832	C	T	0.122	0	86	0	10	colony_10	0.104
chr1	67647496	C	T	0.301	1	35	0	13	colony_10	0.271
chr1	67674748	G	A	0.093	9	0	96	0	colony_10	0.086
chr1	67699532	C	T	0.127	0	93	1	12	colony_10	0.114
chr1	67716914	C	T	0.09	0	110	0	11	colony_10	0.091
chr1	67726967	G	A	0.146	15	1	100	0	colony_10	0.13
chr1	67727137	C	T	0.151	0	91	0	16	colony_10	0.15
chr1	67779120	C	T	0.103	0	106	0	12	colony_10	0.102
chr1	67845933	T	C	0.192	1	15	0	61	colony_10	0.197
chr1	67889876	G	A	0.089	4	0	56	0	colony_10	0.067
chr1	67893289	G	A	0.094	8	1	82	0	colony_10	0.089
chr1	67896248	G	A	0.179	14	0	75	1	colony_10	0.157
chr1	67983964	C	A	0.088	6	73	0	0	colony_10	0.076
chr1	68029147	G	A	0.111	9	1	78	0	colony_10	0.103
chr1	68066744	C	T	0.131	0	108	0	14	colony_10	0.115
chr1	68069332	G	A	0.149	15	0	92	0	colony_10	0.14
chr1	68110364	G	A	0.128	5	0	45	0	colony_10	0.1
chr1	68138841	G	A	0.101	9	0	110	0	colony_10	0.076
chr1	68165611	G	A	0.148	17	0	87	0	colony_10	0.163
chr1	68192484	G	A	0.109	10	0	101	0	colony_10	0.09
chr1	68208196	G	C	0.067	0	6	94	0	colony_10	0.06
chr1	68241531	G	A	0.143	12	0	73	0	colony_10	0.141
chr1	68272449	C	T	0.103	0	99	0	11	colony_10	0.1
chr1	68304247	G	A	0.115	11	0	105	0	colony_10	0.095
chr1	68489902	C	T	0.12	0	71	0	8	colony_10	0.101
chr1	68506911	C	T	0.114	0	109	0	11	colony_10	0.092
chr1	68544210	C	T	0.115	0	86	1	12	colony_10	0.122
chr1	68593417	C	A	0.11	14	105	0	0	colony_10	0.118
chr1	68620673	C	T	0.075	0	89	0	6	colony_10	0.063
chr1	68709647	A	G	0.083	98	1	6	0	colony_10	0.058
chr1	68932344	T	C	0.211	0	21	1	67	colony_10	0.239
chr1	68936197	C	T	0.152	0	78	0	14	colony_10	0.152
chr1	68992248	G	A	0.112	13	1	82	0	colony_10	0.137
chr1	68996962	C	T	0.151	0	58	0	8	colony_10	0.121
chr1	69019937	C	T	0.129	0	84	0	12	colony_10	0.125
chr1	69055746	G	T	0.199	0	1	70	17	colony_10	0.195
chr1	69084900	G	A	0.14	15	0	102	0	colony_10	0.128
chr1	69098709	C	T	0.117	0	74	0	8	colony_10	0.098
chr1	69099147	C	A	0.195	12	65	0	0	colony_10	0.156
chr1	69129689	G	A	0.109	10	0	95	0	colony_10	0.095
chr1	69130431	C	T	0.131	0	88	0	13	colony_10	0.129
chr1	69133510	C	G	0.086	0	78	6	0	colony_10	0.071
chr1	69145234	T	C	0.118	0	14	0	107	colony_10	0.116
chr1	69177540	T	C	0.105	0	7	0	78	colony_10	0.082
chr1	69197435	C	T	0.13	0	80	0	12	colony_10	0.13
chr1	69201782	C	T	0.133	0	79	0	10	colony_10	0.112
chr1	69241732	C	T	0.096	0	74	0	7	colony_10	0.086
chr1	69261596	T	C	0.302	0	25	0	57	colony_10	0.305
chr1	69325724	C	T	0.192	0	54	0	13	colony_10	0.194
chr1	69342547	C	T	0.094	0	63	1	6	colony_10	0.087
chr1	69390468	C	T	0.162	0	59	0	9	colony_10	0.132
chr1	69415715	G	A	0.115	10	0	83	0	colony_10	0.108
chr1	69469678	G	C	0.141	0	11	74	0	colony_10	0.129
chr1	69481855	G	C	0.118	0	12	96	0	colony_10	0.111
chr1	69495075	A	T	0.183	71	0	0	14	colony_10	0.165
chr1	69519945	A	C	0.266	25	7	0	0	colony_10	0.219
chr1	69551804	G	A	0.138	12	0	81	0	colony_10	0.129
chr1	69702255	A	C	0.07	88	7	0	0	colony_10	0.074
chr1	69704344	G	A	0.101	7	0	69	0	colony_10	0.092
chr1	69755631	G	A	0.145	12	0	71	0	colony_10	0.145
chr1	69778565	G	A	0.129	11	1	88	0	colony_10	0.111
chr1	69798136	G	A	0.151	11	0	64	0	colony_10	0.147
chr1	69802447	G	A	0.13	6	0	42	0	colony_10	0.125
chr1	69810923	G	A	0.211	8	0	38	0	colony_10	0.174
chr1	69829244	G	T	0.116	0	0	114	15	colony_10	0.116
chr1	69868577	G	C	0.147	0	10	69	0	colony_10	0.127
chr1	69906852	A	G	0.123	93	0	11	0	colony_10	0.106
chr1	69908164	T	C	0.188	0	6	0	30	colony_10	0.167
chr1	69985983	G	A	0.083	6	0	79	0	colony_10	0.071
chr1	70023391	G	A	0.093	8	0	90	0	colony_10	0.082
chr1	70052351	T	G	0.116	0	0	11	89	colony_10	0.11
chr1	70091688	C	T	0.163	0	82	0	15	colony_10	0.155
chr1	70189759	G	A	0.094	11	0	110	0	colony_10	0.091
chr1	70263395	G	A	0.119	14	0	104	0	colony_10	0.119
chr1	70299472	G	A	0.167	13	0	75	0	colony_10	0.148
chr1	70300837	C	T	0.085	0	70	0	6	colony_10	0.079
chr1	70307647	G	A	0.114	13	0	115	0	colony_10	0.102
chr1	70429225	C	T	0.142	0	114	0	19	colony_10	0.143
chr1	70449222	G	A	0.14	14	0	94	0	colony_10	0.13
chr1	70476818	G	A	0.069	6	0	100	0	colony_10	0.057
chr1	70564811	C	T	0.149	0	67	0	10	colony_10	0.13
chr1	70569808	A	G	0.176	91	0	19	0	colony_10	0.173
chr1	70573997	G	A	0.087	10	0	107	1	colony_10	0.085
chr1	70605225	C	G	0.113	0	108	11	0	colony_10	0.092
chr1	70682186	C	T	0.205	0	35	0	8	colony_10	0.186
chr1	70712715	C	T	0.165	0	107	0	19	colony_10	0.151
chr1	70716311	C	T	0.231	0	79	0	20	colony_10	0.202
chr1	70820613	G	A	0.131	12	0	81	0	colony_10	0.129
chr1	70830992	C	G	0.185	0	21	4	0	colony_10	0.16
chr1	70865223	G	A	0.269	19	0	53	0	colony_10	0.264
chr1	70870272	C	T	0.175	0	83	0	16	colony_10	0.162
chr1	70881751	C	T	0.126	1	80	0	13	colony_10	0.14
chr1	70886269	G	A	0.145	15	0	94	0	colony_10	0.138
chr1	71008447	G	A	0.133	15	0	98	0	colony_10	0.133
chr1	71027392	G	A	0.154	14	0	82	0	colony_10	0.146
chr1	71027898	C	T	0.179	0	81	1	16	colony_10	0.165
chr1	71091229	G	A	0.17	16	1	83	2	colony_10	0.162
chr1	71102539	C	T	0.113	1	97	0	11	colony_10	0.102
chr1	71106166	G	T	0.132	0	0	76	10	colony_10	0.116
chr1	71111989	A	G	0.138	85	0	14	0	colony_10	0.141
chr1	71116965	C	T	0.17	1	64	1	12	colony_10	0.158
chr1	71124615	C	T	0.11	0	86	0	11	colony_10	0.113
chr1	71168050	C	T	0.149	0	77	1	11	colony_10	0.125
chr1	71328630	A	G	0.216	55	0	16	0	colony_10	0.225
chr1	71386775	G	A	0.123	5	0	47	0	colony_10	0.096
chr1	71401034	G	A	0.111	7	0	67	0	colony_10	0.095
chr1	71406719	G	A	0.12	13	0	83	0	colony_10	0.135
chr1	71408202	A	G	0.134	85	0	13	0	colony_10	0.133
chr1	71409729	T	C	0.212	0	24	0	90	colony_10	0.211
chr1	71454284	G	T	0.333	0	0	31	15	colony_10	0.326
chr1	71469694	G	A	0.079	7	0	80	0	colony_10	0.08
chr1	71472434	A	G	0.264	89	0	35	0	colony_10	0.282
chr1	71474149	G	A	0.135	10	0	66	0	colony_10	0.132
chr1	71501289	T	C	0.108	0	11	0	89	colony_10	0.11
chr1	71526357	C	T	0.126	0	83	0	12	colony_10	0.126
chr1	71529521	G	A	0.17	18	0	77	0	colony_10	0.189
chr1	71584775	T	C	0.264	0	18	0	54	colony_10	0.25
chr1	71681173	T	C	0.109	0	10	0	79	colony_10	0.112
chr1	71722968	G	C	0.083	0	8	63	0	colony_10	0.113
chr1	71733644	G	A	0.095	9	0	79	2	colony_10	0.102
chr1	71745017	C	T	0.131	0	71	0	13	colony_10	0.155
chr1	71776645	T	G	0.279	0	0	27	77	colony_10	0.26
chr1	71819791	G	A	0.059	5	0	74	1	colony_10	0.063
chr1	71983989	C	T	0.066	0	94	0	5	colony_10	0.051
chr1	71990920	T	A	0.182	16	0	0	61	colony_10	0.208
chr1	72017445	G	A	0.076	7	0	88	0	colony_10	0.074
chr1	72070444	G	A	0.142	13	0	87	0	colony_10	0.13
chr1	72081753	C	A	0.079	8	103	0	0	colony_10	0.072
chr1	72093417	C	G	0.176	0	47	10	0	colony_10	0.175
chr1	72131414	G	A	0.146	13	0	79	0	colony_10	0.141
chr1	72141158	T	C	0.265	1	22	1	71	colony_10	0.237
chr1	72325386	A	T	0.267	22	0	0	8	colony_10	0.267
chr1	72388727	C	G	0.123	0	49	5	0	colony_10	0.093
chr1	72423646	T	A	0.232	15	0	0	58	colony_10	0.205
chr1	72432452	G	A	0.108	10	0	99	0	colony_10	0.092
chr1	72439065	T	C	0.147	0	15	0	84	colony_10	0.152
chr1	72448293	G	A	0.144	12	0	91	0	colony_10	0.117
chr1	72460061	T	C	0.112	0	11	0	83	colony_10	0.117
chr1	72493833	G	A	0.133	9	0	69	0	colony_10	0.115
chr1	72561996	C	T	0.122	0	79	2	13	colony_10	0.141
chr1	72579849	C	T	0.165	0	90	0	18	colony_10	0.167
chr1	72593119	G	A	0.115	9	0	79	0	colony_10	0.102
chr1	72607398	G	A	0.082	8	0	101	0	colony_10	0.073
chr1	72623813	C	T	0.208	0	84	0	19	colony_10	0.184
chr1	72628297	G	A	0.099	7	0	87	0	colony_10	0.074
chr1	72664318	G	A	0.116	6	0	57	0	colony_10	0.095
chr1	72687881	C	T	0.091	0	91	0	6	colony_10	0.062
chr1	72724180	C	T	0.158	0	36	0	4	colony_10	0.1
chr1	72739648	G	A	0.115	9	0	77	0	colony_10	0.105
chr1	72744674	G	T	0.124	0	0	78	10	colony_10	0.114
chr1	72763523	G	A	0.152	11	0	76	0	colony_10	0.126
chr1	72779404	G	A	0.104	8	0	82	1	colony_10	0.089
chr1	72859268	T	C	0.095	0	8	0	67	colony_10	0.107
chr1	72860709	A	G	0.137	87	0	11	0	colony_10	0.112
chr1	72868990	T	C	0.128	0	14	0	91	colony_10	0.133
chr1	72890686	G	C	0.122	0	11	94	0	colony_10	0.105
chr1	72909329	G	T	0.156	0	0	69	12	colony_10	0.148
chr1	72957588	T	A	0.213	16	0	0	62	colony_10	0.205
chr1	72967433	G	T	0.163	0	0	84	14	colony_10	0.143
chr1	72973181	T	C	0.234	0	20	0	73	colony_10	0.215
chr1	73059121	C	T	0.193	0	55	0	11	colony_10	0.167
chr1	73066567	C	A	0.214	24	101	0	0	colony_10	0.192
chr1	73125761	C	T	0.081	0	47	0	4	colony_10	0.078
chr1	73199699	G	A	0.167	12	0	62	0	colony_10	0.162
chr1	73266537	G	A	0.297	10	0	26	0	colony_10	0.278
chr1	73287847	C	T	0.146	0	74	0	10	colony_10	0.119
chr1	73319446	G	A	0.131	9	0	64	0	colony_10	0.123
chr1	73320663	G	A	0.136	8	0	66	0	colony_10	0.108
chr1	73350419	T	C	0.204	0	21	0	85	colony_10	0.198
chr1	73397286	G	T	0.124	0	0	75	10	colony_10	0.118
chr1	73443531	A	G	0.107	72	0	9	0	colony_10	0.111
chr1	73444456	C	T	0.173	0	73	0	12	colony_10	0.141
chr1	73481517	G	A	0.187	13	1	67	0	colony_10	0.162
chr1	73502212	C	G	0.108	0	76	11	0	colony_10	0.126
chr1	73516031	C	T	0.292	0	63	0	26	colony_10	0.292
chr1	73517793	C	T	0.245	0	77	0	23	colony_10	0.23
chr1	73555612	T	C	0.12	0	11	0	79	colony_10	0.122
chr1	73562331	A	T	0.217	57	0	0	16	colony_10	0.219
chr1	73563878	C	T	0.184	1	80	0	16	colony_10	0.167
chr1	73589054	A	T	0.214	69	0	0	17	colony_10	0.198
chr1	73606509	T	C	0.118	0	9	0	73	colony_10	0.11
chr1	73615291	G	T	0.219	0	0	71	19	colony_10	0.211
chr1	73650039	C	T	0.12	0	77	0	9	colony_10	0.105
chr1	73692356	C	T	0.13	0	86	0	12	colony_10	0.122
chr1	73744309	G	A	0.177	16	0	85	0	colony_10	0.158
chr1	73762672	G	T	0.118	0	0	99	14	colony_10	0.124
chr1	73798391	G	A	0.182	18	0	84	1	colony_10	0.176
chr1	73813180	C	T	0.124	0	71	0	10	colony_10	0.123
chr1	73825285	A	C	0.108	71	8	0	0	colony_10	0.101
chr1	73848807	T	C	0.37	0	11	0	21	colony_10	0.344
chr1	73850318	T	C	0.094	0	6	0	72	colony_10	0.077
chr1	73860421	G	A	0.086	7	0	96	0	colony_10	0.068
chr1	73902808	G	A	0.14	14	0	99	0	colony_10	0.124
chr1	73936150	G	A	0.085	4	0	58	0	colony_10	0.065
chr1	74040683	G	A	0.106	10	1	75	0	colony_10	0.118
chr1	74045716	C	T	0.141	0	69	0	10	colony_10	0.127
chr1	74095929	C	T	0.082	0	86	0	7	colony_10	0.075
chr1	74121449	G	A	0.169	13	0	70	0	colony_10	0.157
chr1	74229249	G	T	0.132	0	0	48	6	colony_10	0.111
chr1	74236338	G	A	0.175	18	0	92	0	colony_10	0.164
chr1	74358671	C	T	0.237	0	67	0	19	colony_10	0.221
chr1	74366883	G	T	0.092	0	0	101	8	colony_10	0.073
chr1	74432122	T	C	0.22	0	18	0	72	colony_10	0.2
chr1	74453628	C	T	0.148	0	92	0	15	colony_10	0.14
chr1	74603732	A	C	0.262	71	23	0	0	colony_10	0.245
chr1	74604377	C	T	0.189	0	80	0	18	colony_10	0.184
chr1	74657338	C	A	0.233	19	68	0	0	colony_10	0.218
chr1	74668895	T	C	0.124	0	12	0	90	colony_10	0.118
chr1	74689130	G	A	0.091	7	0	91	0	colony_10	0.071
chr1	74702097	A	G	0.375	56	0	32	0	colony_10	0.364
chr1	74723573	G	A	0.13	12	0	80	0	colony_10	0.13
chr1	74789506	G	C	0.124	0	13	98	0	colony_10	0.117
chr1	74890662	G	A	0.12	8	0	70	0	colony_10	0.103
chr1	74970820	G	A	0.136	15	1	91	0	colony_10	0.142
chr1	74995176	G	A	0.126	13	1	107	0	colony_10	0.108
chr1	74996126	G	A	0.194	22	0	85	0	colony_10	0.206
chr1	75020771	G	C	0.104	1	12	113	0	colony_10	0.096
chr1	75026533	G	A	0.171	14	0	57	0	colony_10	0.197
chr1	75078924	G	A	0.112	9	0	76	0	colony_10	0.106
chr1	75125254	T	C	0.135	0	12	0	88	colony_10	0.12
chr1	75164851	G	A	0.161	11	0	60	0	colony_10	0.155
chr1	75174310	T	G	0.137	0	0	18	103	colony_10	0.149
chr1	75263501	G	A	0.103	9	0	72	0	colony_10	0.111
chr1	75319413	C	T	0.161	0	91	0	16	colony_10	0.15
chr1	75384704	G	C	0.265	0	7	21	0	colony_10	0.25
chr1	75417741	G	A	0.157	8	0	53	0	colony_10	0.131
chr1	75468448	G	A	0.113	11	0	92	0	colony_10	0.107
chr1	75522124	G	C	0.178	0	13	63	0	colony_10	0.171
chr1	75543909	G	A	0.138	13	0	83	0	colony_10	0.135
chr1	75577731	G	A	0.153	10	0	73	0	colony_10	0.12
chr1	75722754	C	T	0.1	0	94	0	12	colony_10	0.113
chr1	75755053	G	A	0.18	16	1	76	1	colony_10	0.174
chr1	75770236	A	T	0.273	56	0	0	18	colony_10	0.243
chr1	75781189	T	C	0.181	0	17	0	84	colony_10	0.168
chr1	75827635	G	A	0.127	6	0	57	0	colony_10	0.095
chr1	75831465	C	T	0.09	0	96	0	9	colony_10	0.086
chr1	75835752	C	T	0.123	0	68	0	9	colony_10	0.117
chr1	75917088	G	A	0.136	15	0	101	0	colony_10	0.129
chr1	75958814	C	T	0.123	0	85	0	11	colony_10	0.115
chr1	76023761	G	A	0.095	8	0	92	0	colony_10	0.08
chr1	76032700	G	A	0.121	12	0	80	0	colony_10	0.13
chr1	76047167	G	A	0.1	11	0	105	0	colony_10	0.095
chr1	76055058	T	G	0.195	0	0	16	67	colony_10	0.193
chr1	76115833	C	T	0.111	0	109	0	15	colony_10	0.121
chr1	76127942	C	T	0.122	0	115	0	13	colony_10	0.102
chr1	76216411	T	C	0.216	0	26	0	90	colony_10	0.224
chr1	76219872	C	T	0.143	0	88	0	13	colony_10	0.129
chr1	76271717	G	A	0.12	18	1	152	0	colony_10	0.106
chr1	76383401	G	A	0.186	14	1	66	0	colony_10	0.175
chr1	76383405	G	A	0.171	13	1	67	0	colony_10	0.162
chr1	76385135	C	T	0.078	0	93	0	6	colony_10	0.061
chr1	76475565	A	T	0.259	69	0	0	22	colony_10	0.242
chr1	76477984	C	T	0.101	1	88	0	9	colony_10	0.093
chr1	76493073	C	T	0.137	0	73	0	11	colony_10	0.131
chr1	76537849	C	A	0.072	5	82	0	0	colony_10	0.057
chr1	76582753	G	A	0.177	13	0	72	0	colony_10	0.153
chr1	76598463	G	A	0.122	14	0	113	0	colony_10	0.11
chr1	76690658	C	T	0.192	0	90	0	17	colony_10	0.159
chr1	76707755	G	A	0.139	14	0	98	0	colony_10	0.125
chr1	76730617	C	T	0.16	0	86	0	15	colony_10	0.149
chr1	76852820	G	A	0.297	37	0	82	0	colony_10	0.311
chr1	76927108	G	A	0.189	16	0	68	0	colony_10	0.19
chr1	76982498	G	A	0.136	8	0	57	0	colony_10	0.123
chr1	77049663	C	T	0.18	0	103	0	23	colony_10	0.183
chr1	77129932	T	C	0.187	0	12	0	59	colony_10	0.169
chr1	77142591	G	A	0.148	15	0	92	0	colony_10	0.14
chr1	77183472	T	A	0.106	14	0	0	116	colony_10	0.108
chr1	77185374	C	T	0.114	0	92	0	10	colony_10	0.098
chr1	77219340	G	A	0.143	12	0	90	0	colony_10	0.118
chr1	77280099	C	T	0.107	0	98	0	10	colony_10	0.093
chr1	77296062	G	A	0.081	8	0	102	0	colony_10	0.073
chr1	77312345	T	A	0.247	19	0	0	70	colony_10	0.213
chr1	77326303	G	A	0.103	12	0	109	0	colony_10	0.099
chr1	77345456	C	T	0.2	0	94	0	22	colony_10	0.19
chr1	77495927	G	A	0.099	13	0	127	2	colony_10	0.093
chr1	77531232	C	A	0.472	37	47	0	0	colony_10	0.44
chr1	77531728	G	A	0.204	17	0	75	0	colony_10	0.185
chr1	77539367	C	T	0.13	0	100	0	12	colony_10	0.107
chr1	77602282	G	A	0.084	9	0	93	0	colony_10	0.088
chr1	77774755	C	T	0.119	0	91	0	11	colony_10	0.108
chr1	77824347	G	A	0.15	16	0	105	0	colony_10	0.132
chr1	77892164	C	T	0.216	0	80	0	20	colony_10	0.2
chr1	77975239	G	A	0.124	12	0	93	0	colony_10	0.114
chr1	78009750	T	A	0.172	9	0	0	51	colony_10	0.15
chr1	78070291	C	T	0.175	0	100	0	21	colony_10	0.174
chr1	78072240	A	G	0.094	127	1	12	0	colony_10	0.086
chr1	78093247	C	T	0.116	0	112	1	14	colony_10	0.111
chr1	78164191	C	T	0.122	0	88	0	12	colony_10	0.12
chr1	78318045	G	T	0.128	0	0	79	13	colony_10	0.141
chr1	78324813	C	T	0.162	0	112	0	22	colony_10	0.164
chr1	78327103	C	T	0.112	0	73	0	8	colony_10	0.099
chr1	78333232	T	G	0.137	1	1	13	103	colony_10	0.112
chr1	78334652	C	T	0.127	0	80	0	9	colony_10	0.101
chr1	78351937	T	A	0.248	26	0	0	82	colony_10	0.241
chr1	78355627	C	T	0.124	0	114	0	14	colony_10	0.109
chr1	78464721	C	T	0.123	0	72	0	9	colony_10	0.111
chr1	78473768	C	T	0.094	0	91	0	10	colony_10	0.099
chr1	78473770	C	T	0.108	0	89	0	10	colony_10	0.101
chr1	78509883	C	T	0.052	0	105	0	5	colony_10	0.045
chr1	78529651	A	G	0.25	79	1	28	0	colony_10	0.262
chr1	78529835	C	T	0.148	0	70	0	14	colony_10	0.167
chr1	78529916	A	G	0.189	55	1	13	1	colony_10	0.191
chr1	78626654	T	G	0.439	0	0	25	36	colony_10	0.41
chr1	78630237	C	T	0.173	0	67	1	13	colony_10	0.162
chr1	78633760	C	T	0.201	0	38	0	8	colony_10	0.174
chr1	78676566	C	T	0.171	0	66	0	15	colony_10	0.185
chr1	78728012	C	T	0.087	0	67	0	5	colony_10	0.069
chr1	78733355	T	C	0.357	0	26	0	43	colony_10	0.377
chr1	78780064	G	A	0.201	17	0	67	0	colony_10	0.202
chr1	78888949	G	A	0.358	26	0	44	0	colony_10	0.371
chr1	78891697	C	T	0.17	0	50	0	9	colony_10	0.153
chr1	79005783	C	T	0.09	0	66	0	8	colony_10	0.108
chr1	79016873	C	T	0.215	0	52	0	10	colony_10	0.161
chr1	79023846	C	T	0.195	0	68	0	14	colony_10	0.171
chr1	79166828	G	T	0.125	0	0	73	9	colony_10	0.11
chr1	79313976	C	T	0.149	0	45	0	6	colony_10	0.118
chr1	79393428	G	A	0.131	12	0	78	0	colony_10	0.133
chr1	79465580	C	T	0.189	0	78	0	16	colony_10	0.17
chr1	79542464	C	T	0.203	0	49	0	13	colony_10	0.21
chr1	79546387	C	T	0.222	0	60	1	16	colony_10	0.211
chr1	79565479	C	T	0.18	0	43	0	9	colony_10	0.173
chr1	79575838	C	T	0.197	0	74	0	16	colony_10	0.178
chr1	79609658	C	T	0.203	0	61	0	15	colony_10	0.197
chr1	79677908	T	G	0.2	0	0	10	40	colony_10	0.2
chr1	79741297	C	T	0.209	0	55	0	13	colony_10	0.191
chr1	79779281	A	G	0.352	48	1	29	0	colony_10	0.377
chr1	79864400	G	A	0.269	8	0	53	0	colony_10	0.131
chr1	79959312	C	T	0.195	0	71	0	16	colony_10	0.184
chr1	79998842	G	A	0.207	16	0	68	0	colony_10	0.19
chr1	80039382	G	A	0.25	18	0	50	0	colony_10	0.265
chr1	80083151	G	A	0.192	11	0	37	0	colony_10	0.229
chr1	80093590	C	T	0.151	0	27	0	4	colony_10	0.129
chr1	80137455	A	G	0.161	31	0	6	0	colony_10	0.162
chr1	80145742	G	A	0.247	19	0	57	0	colony_10	0.25
chr1	80150408	C	T	0.288	0	54	0	21	colony_10	0.28
chr1	80178585	A	T	0.116	44	0	1	5	colony_10	0.102
chr1	80224395	C	T	0.158	0	48	0	8	colony_10	0.143
chr1	80236164	C	T	0.121	0	32	0	4	colony_10	0.111
chr1	80497403	C	T	0.2	0	37	0	8	colony_10	0.178
chr1	80518236	A	T	0.245	48	0	0	16	colony_10	0.25
chr1	80552422	C	T	0.162	0	47	0	8	colony_10	0.145
chr1	80719438	C	T	0.216	0	18	0	4	colony_10	0.182
chr1	80761393	T	G	0.261	0	0	19	56	colony_10	0.253
chr1	80784058	G	A	0.138	8	1	58	0	colony_10	0.121
chr1	80810578	G	T	0.242	0	0	56	15	colony_10	0.211
chr1	81059317	C	T	0.151	0	46	0	10	colony_10	0.179
chr1	81114957	G	C	0.154	0	9	64	0	colony_10	0.123
chr1	81118013	C	T	0.083	0	71	0	6	colony_10	0.078
chr1	81119725	C	T	0.184	0	66	0	14	colony_10	0.175
chr1	81198461	C	T	0.262	0	58	0	19	colony_10	0.247
chr1	81206040	C	T	0.134	1	51	0	6	colony_10	0.105
chr1	81262148	G	A	0.196	10	1	52	0	colony_10	0.161
chr1	81322359	T	C	0.204	1	13	1	60	colony_10	0.178
chr1	81340315	G	A	0.234	15	0	52	0	colony_10	0.224
chr1	81486665	C	T	0.143	0	73	0	10	colony_10	0.12
chr1	81496268	C	T	0.175	0	60	0	14	colony_10	0.189
chr1	81500072	G	A	0.17	11	0	54	0	colony_10	0.169
chr1	81594322	C	T	0.284	0	58	0	20	colony_10	0.256
chr1	81615051	C	T	0.249	1	26	0	8	colony_10	0.235
chr1	81617675	G	A	0.231	16	0	52	0	colony_10	0.235
chr1	81704507	G	A	0.218	15	3	58	0	colony_10	0.205
chr1	81709500	G	A	0.2	16	0	63	1	colony_10	0.203
chr1	81759327	G	C	0.14	0	8	59	0	colony_10	0.119
chr1	81782258	C	T	0.122	0	71	0	8	colony_10	0.101
chr1	81799743	C	T	0.242	0	50	0	16	colony_10	0.242
chr1	81877182	C	T	0.162	0	69	0	11	colony_10	0.138
chr1	81944653	C	T	0.161	0	51	0	10	colony_10	0.164
chr1	82017090	G	A	0.145	8	0	58	0	colony_10	0.121
chr1	82099028	G	A	0.214	9	0	43	0	colony_10	0.173
chr1	82195263	G	A	0.676	57	0	23	1	colony_10	0.712
chr1	82280669	C	T	0.22	0	47	0	14	colony_10	0.23
chr1	82299081	G	A	0.197	11	0	52	0	colony_10	0.175
chr1	82382037	G	C	0.215	0	19	71	0	colony_10	0.211
chr1	82426520	C	T	0.188	0	56	0	10	colony_10	0.152
chr1	82472346	C	T	0.187	0	62	0	12	colony_10	0.162
chr1	82504883	T	C	0.19	0	10	0	52	colony_10	0.161
chr1	82553591	G	A	0.086	6	0	60	0	colony_10	0.091
chr1	82592606	C	T	0.171	0	38	0	5	colony_10	0.116
chr1	82833163	G	A	0.148	10	0	69	0	colony_10	0.127
chr1	82858809	G	C	0.082	0	5	80	0	colony_10	0.059
chr1	82883566	C	T	0.161	0	60	0	13	colony_10	0.178
chr1	82920219	G	A	0.188	12	0	61	0	colony_10	0.164
chr1	82924640	C	T	0.129	0	56	0	7	colony_10	0.111
chr1	82941040	A	T	0.25	48	0	0	16	colony_10	0.25
chr1	83057563	C	T	0.143	0	80	0	12	colony_10	0.13
chr1	83174807	G	A	0.109	4	1	42	0	colony_10	0.087
chr1	83231456	G	T	0.145	0	0	60	9	colony_10	0.13
chr1	83243778	G	A	0.204	15	0	66	0	colony_10	0.185
chr1	83291624	T	C	0.16	0	8	0	39	colony_10	0.17
chr1	83326302	G	A	0.23	13	0	50	1	colony_10	0.206
chr1	83364062	G	A	0.224	10	0	39	0	colony_10	0.204
chr1	83364914	G	A	0.196	11	0	44	0	colony_10	0.2
chr1	83453774	C	T	0.166	0	71	0	13	colony_10	0.155
chr1	83630645	G	A	0.143	12	0	84	0	colony_10	0.125
chr1	83637352	G	A	0.189	14	0	65	0	colony_10	0.177
chr1	83818692	G	A	0.152	10	0	62	0	colony_10	0.139
chr1	83975282	G	A	0.118	9	0	86	0	colony_10	0.095
chr1	84008480	C	A	0.151	10	74	0	1	colony_10	0.119
chr1	84146301	C	T	0.205	0	64	0	15	colony_10	0.19
chr1	84166796	C	T	0.183	0	50	0	13	colony_10	0.206
chr1	84183393	G	A	0.162	8	0	46	0	colony_10	0.148
chr1	84252961	G	A	0.253	17	1	68	0	colony_10	0.2
chr1	84314639	C	T	0.176	0	66	0	14	colony_10	0.175
chr1	84484602	C	T	0.245	0	46	0	12	colony_10	0.207
chr1	84498559	G	A	0.163	12	0	63	0	colony_10	0.16
chr1	84548407	T	C	0.157	0	9	0	51	colony_10	0.15
chr1	84556460	A	C	0.043	69	4	0	2	colony_10	0.055
chr1	84567903	G	A	0.194	13	0	57	0	colony_10	0.186
chr1	84597264	C	T	0.185	0	79	0	15	colony_10	0.16
chr1	84603079	C	T	0.163	1	79	1	14	colony_10	0.151
chr1	84607001	C	T	0.171	0	60	0	12	colony_10	0.167
chr1	84612626	C	A	0.372	31	60	0	0	colony_10	0.341
chr1	84631447	G	A	0.2	14	0	59	1	colony_10	0.192
chr1	84743665	G	T	0.104	0	0	88	11	colony_10	0.111
chr1	84760151	G	A	0.197	13	0	56	0	colony_10	0.188
chr1	84767188	C	T	0.185	0	71	0	15	colony_10	0.174
chr1	84773367	C	T	0.239	0	64	0	16	colony_10	0.2
chr1	84801019	G	A	0.203	12	0	53	0	colony_10	0.185
chr1	84893390	G	A	0.279	17	0	48	0	colony_10	0.262
chr1	84907233	C	T	0.216	0	77	0	19	colony_10	0.198
chr1	84945281	T	C	0.229	0	24	0	72	colony_10	0.25
chr1	84991643	C	T	0.222	0	70	0	19	colony_10	0.213
chr1	85020732	G	A	0.2	14	0	69	0	colony_10	0.169
chr1	85022934	G	A	0.227	11	0	38	0	colony_10	0.224
chr1	85067407	A	G	0.295	71	1	27	2	colony_10	0.276
chr1	85095445	C	T	0.133	0	54	0	8	colony_10	0.129
chr1	85129870	G	A	0.214	14	0	55	0	colony_10	0.203
chr1	85136428	G	A	0.179	15	0	73	0	colony_10	0.17
chr1	85164834	G	A	0.169	14	0	89	0	colony_10	0.136
chr1	85197286	G	A	0.201	20	1	70	0	colony_10	0.222
chr1	85220398	G	A	0.23	18	0	59	0	colony_10	0.234
chr1	85295886	C	T	0.168	1	66	1	13	colony_10	0.165
chr1	85296298	C	T	0.173	0	42	0	7	colony_10	0.143
chr1	85344094	C	A	0.101	6	65	0	0	colony_10	0.085
chr1	85356308	C	T	0.166	0	81	0	15	colony_10	0.156
chr1	85391160	C	T	0.195	0	72	0	14	colony_10	0.163
chr1	85393421	C	T	0.181	0	57	0	12	colony_10	0.174
chr1	85446280	C	T	0.099	0	82	0	8	colony_10	0.089
chr1	85448072	C	T	0.122	0	70	0	9	colony_10	0.114
chr1	85466909	C	A	0.374	8	14	0	0	colony_10	0.364
chr1	85507795	C	T	0.167	0	60	0	12	colony_10	0.167
chr1	85549604	G	A	0.205	20	0	73	0	colony_10	0.215
chr1	85593364	C	T	0.143	0	68	0	9	colony_10	0.117
chr1	85650939	G	A	0.141	10	0	57	0	colony_10	0.149
chr1	85726401	A	G	0.092	85	1	7	0	colony_10	0.076
chr1	85748108	C	A	0.163	13	87	0	1	colony_10	0.13
chr1	85923052	A	G	0.245	39	1	14	0	colony_10	0.264
chr1	85924623	C	T	0.175	1	49	0	9	colony_10	0.155
chr1	86005265	C	A	0.347	16	32	0	0	colony_10	0.333
chr1	86042592	G	T	0.218	0	1	50	13	colony_10	0.206
chr1	86142984	G	A	0.164	9	0	53	0	colony_10	0.145
chr1	86230480	C	T	0.233	0	62	0	18	colony_10	0.225
chr1	86252904	G	A	0.165	11	0	67	0	colony_10	0.141
chr1	86308007	G	A	0.211	12	0	49	0	colony_10	0.197
chr1	86404351	G	A	0.194	14	0	60	0	colony_10	0.189
chr1	86436463	G	A	0.145	12	0	69	0	colony_10	0.148
chr1	86449019	A	G	0.286	62	0	25	0	colony_10	0.287
chr1	86454791	C	T	0.213	0	39	0	9	colony_10	0.188
chr1	86483654	C	G	0.127	0	62	9	0	colony_10	0.127
chr1	86506029	G	A	0.191	14	0	65	0	colony_10	0.177
chr1	86519689	C	T	0.21	0	37	0	7	colony_10	0.159
chr1	86628613	G	A	0.143	11	0	67	0	colony_10	0.141
chr1	86644970	G	A	0.133	5	0	40	0	colony_10	0.111
chr1	86671641	G	A	0.194	20	0	77	1	colony_10	0.206
chr1	86724312	G	A	0.206	14	0	53	0	colony_10	0.209
chr1	86734027	G	A	0.156	14	0	73	0	colony_10	0.161
chr1	86769913	A	T	0.086	98	0	0	6	colony_10	0.058
chr1	86770634	C	T	0.181	1	75	0	15	colony_10	0.167
chr1	86815561	G	C	0.181	0	12	63	0	colony_10	0.16
chr1	86827780	C	A	0.146	16	89	0	0	colony_10	0.152
chr1	86928538	C	T	0.203	0	61	0	16	colony_10	0.208
chr1	86956565	G	A	0.148	12	0	74	0	colony_10	0.14
chr1	86979084	G	A	0.233	16	0	49	1	colony_10	0.246
chr1	86979086	G	A	0.233	17	0	49	0	colony_10	0.258
chr1	87223872	A	G	0.176	58	0	11	0	colony_10	0.159
chr1	87228738	C	T	0.178	0	77	0	13	colony_10	0.144
chr1	87231701	C	A	0.245	13	41	0	0	colony_10	0.241
chr1	87406943	G	A	0.221	15	0	60	0	colony_10	0.2
chr1	87490409	T	C	0.358	0	29	0	50	colony_10	0.367
chr1	87509063	G	A	0.142	7	0	38	0	colony_10	0.156
chr1	87524182	G	C	0.112	0	7	58	0	colony_10	0.108
chr1	87585310	C	T	0.239	0	78	0	23	colony_10	0.228
chr1	87586742	G	A	0.169	10	0	62	0	colony_10	0.139
chr1	87667457	T	G	0.194	0	0	14	57	colony_10	0.197
chr1	87724718	G	A	0.151	5	0	36	0	colony_10	0.122
chr1	87763847	G	A	0.185	14	0	61	0	colony_10	0.187
chr1	87782656	C	T	0.188	0	66	0	16	colony_10	0.195
chr1	87807340	G	A	0.085	6	0	72	0	colony_10	0.077
chr1	87836646	G	A	0.171	14	0	69	0	colony_10	0.169
chr1	87866439	C	T	0.126	0	48	0	7	colony_10	0.127
chr1	87903436	G	A	0.153	12	1	80	0	colony_10	0.13
chr1	87959882	G	A	0.094	6	0	71	0	colony_10	0.078
chr1	87984327	C	T	0.239	0	52	0	18	colony_10	0.257
chr1	87991517	C	T	0.125	0	58	0	7	colony_10	0.108
chr1	88088078	G	A	0.268	24	0	65	0	colony_10	0.27
chr1	88092719	C	T	0.108	0	71	0	7	colony_10	0.09
chr1	88138154	C	T	0.184	0	66	1	13	colony_10	0.165
chr1	88143273	G	A	0.164	15	0	75	0	colony_10	0.167
chr1	88194733	C	T	0.259	0	48	0	14	colony_10	0.226
chr1	88206545	C	T	0.138	0	58	0	10	colony_10	0.147
chr1	88243283	G	A	0.131	5	0	44	0	colony_10	0.102
chr1	88301164	G	A	0.193	18	0	73	0	colony_10	0.198
chr1	88310334	C	T	0.165	0	86	0	14	colony_10	0.14
chr1	88339317	G	A	0.098	5	0	56	0	colony_10	0.082
chr1	88444494	G	A	0.185	13	0	59	0	colony_10	0.181
chr1	88497885	C	T	0.227	0	44	0	12	colony_10	0.214
chr1	88537594	G	T	0.16	0	0	62	11	colony_10	0.151
chr1	88569298	G	A	0.143	9	0	61	0	colony_10	0.129
chr1	88573218	C	T	0.119	0	61	0	8	colony_10	0.116
chr1	88627398	G	A	0.174	11	0	60	0	colony_10	0.155
chr1	88658652	T	C	0.12	0	9	0	69	colony_10	0.115
chr1	88678594	C	T	0.152	0	61	0	10	colony_10	0.141
chr1	88689702	T	G	0.136	0	0	10	71	colony_10	0.123
chr1	88751219	G	C	0.15	0	9	52	0	colony_10	0.148
chr1	88759441	T	C	0.296	0	21	0	54	colony_10	0.28
chr1	88763494	C	T	0.231	0	36	0	8	colony_10	0.182
chr1	88829968	G	A	0.23	19	0	71	0	colony_10	0.211
chr1	88872167	T	C	0.286	0	16	0	47	colony_10	0.254
chr1	88880910	G	A	0.183	8	0	44	0	colony_10	0.154
chr1	88901953	C	T	0.25	0	69	0	19	colony_10	0.216
chr1	88933583	G	A	0.15	5	0	37	0	colony_10	0.119
chr1	89042796	C	A	0.3	22	44	0	0	colony_10	0.333
chr1	89174647	G	C	0.301	1	18	46	0	colony_10	0.281
chr1	89263436	C	T	0.346	2	52	0	26	colony_10	0.333
chr1	89472731	G	A	0.145	14	0	86	0	colony_10	0.14
chr1	89606618	G	A	0.215	16	0	68	0	colony_10	0.19
chr1	89808161	G	A	0.169	14	0	70	0	colony_10	0.167
chr1	89813579	C	T	0.173	0	49	0	10	colony_10	0.169
chr1	89875916	A	G	0.318	78	0	37	0	colony_10	0.322
chr1	89885140	C	T	0.224	0	58	0	18	colony_10	0.237
chr1	89990738	G	A	0.093	9	1	87	0	colony_10	0.094
chr1	90007589	G	C	0.126	0	9	63	0	colony_10	0.125
chr1	90009980	G	A	0.2	20	0	88	0	colony_10	0.185
chr1	90036932	C	T	0.285	0	16	0	5	colony_10	0.238
chr1	90061624	C	T	0.169	0	57	0	11	colony_10	0.162
chr1	90149095	C	T	0.233	0	73	0	21	colony_10	0.223
chr1	90163648	C	T	0.133	0	58	0	8	colony_10	0.121
chr1	90192456	C	T	0.174	0	73	0	16	colony_10	0.18
chr1	90204985	C	T	0.15	0	66	0	11	colony_10	0.143
chr1	90246782	G	T	0.212	0	0	68	18	colony_10	0.209
chr1	90250739	C	A	0.088	5	64	0	0	colony_10	0.072
chr1	90277956	C	T	0.164	0	59	0	11	colony_10	0.157
chr1	90341106	G	A	0.195	13	0	62	0	colony_10	0.173
chr1	90408132	G	A	0.136	9	0	64	0	colony_10	0.123
chr1	90476605	G	A	0.126	11	0	74	0	colony_10	0.129
chr1	90566923	A	C	0.235	69	20	0	0	colony_10	0.225
chr1	90572779	C	T	0.205	0	43	0	12	colony_10	0.218
chr1	90626650	A	T	0.205	74	0	0	19	colony_10	0.204
chr1	90708695	G	A	0.185	12	0	58	0	colony_10	0.171
chr1	90761778	C	T	0.193	0	67	0	17	colony_10	0.202
chr1	90763883	G	A	0.184	9	0	39	0	colony_10	0.188
chr1	90850807	G	A	0.141	10	0	61	0	colony_10	0.141
chr1	90995777	G	A	0.171	12	0	61	0	colony_10	0.164
chr1	91048037	C	T	0.13	0	73	0	9	colony_10	0.11
chr1	91059993	G	A	0.211	15	0	58	0	colony_10	0.205
chr1	91335577	A	T	0.328	44	0	0	22	colony_10	0.333
chr1	91393957	G	A	0.236	20	0	69	0	colony_10	0.225
chr1	91395583	G	A	0.7	9	0	19	1	colony_10	0.321
chr1	91554603	C	T	0.167	1	77	0	15	colony_10	0.163
chr1	91579567	G	A	0.138	14	0	85	0	colony_10	0.141
chr1	91666432	C	T	0.226	0	62	0	17	colony_10	0.215
chr1	91741760	C	T	0.198	0	56	0	12	colony_10	0.176
chr1	91837055	C	T	0.235	0	59	0	18	colony_10	0.234
chr1	91944456	G	A	0.186	14	0	64	0	colony_10	0.179
chr1	91975339	G	A	0.146	8	0	54	0	colony_10	0.129
chr1	92027500	G	T	0.321	0	0	57	27	colony_10	0.321
chr1	92053155	A	T	0.332	44	0	1	17	colony_10	0.279
chr1	92084425	C	T	0.246	0	60	1	17	colony_10	0.221
chr1	92084913	C	T	0.143	0	66	0	9	colony_10	0.12
chr1	92128770	C	T	0.181	0	51	1	11	colony_10	0.177
chr1	92139347	C	T	0.148	0	95	0	14	colony_10	0.128
chr1	92144538	A	T	0.367	49	0	3	26	colony_10	0.347
chr1	92422389	G	A	0.163	13	0	78	0	colony_10	0.143
chr1	92423593	C	T	0.12	0	55	0	10	colony_10	0.154
chr1	92444102	G	A	0.214	11	0	45	0	colony_10	0.196
chr1	92476450	C	T	0.126	0	79	0	12	colony_10	0.132
chr1	92518623	G	A	0.2	13	0	56	0	colony_10	0.188
chr1	92535531	G	A	0.193	18	0	83	0	colony_10	0.178
chr1	92625148	G	A	0.212	14	0	57	0	colony_10	0.197
chr1	92701136	G	A	0.152	15	0	83	0	colony_10	0.153
chr1	92727128	C	T	0.191	0	50	0	12	colony_10	0.194
chr1	92789417	C	T	0.161	0	65	0	11	colony_10	0.145
chr1	92819352	A	G	0.344	24	0	11	0	colony_10	0.314
chr1	92827118	C	T	0.148	0	46	0	9	colony_10	0.164
chr1	92828977	C	T	0.145	0	63	0	9	colony_10	0.125
chr1	92831592	G	A	0.186	10	0	47	0	colony_10	0.175
chr1	92863521	C	T	0.637	0	18	0	32	colony_10	0.64
chr1	92925916	C	T	0.171	0	64	0	13	colony_10	0.169
chr1	92979201	C	T	0.212	0	34	0	9	colony_10	0.209
chr1	93032328	A	G	0.207	63	0	15	1	colony_10	0.192
chr1	93050934	C	T	0.192	0	62	0	18	colony_10	0.225
chr1	93051039	G	A	0.123	9	0	79	0	colony_10	0.102
chr1	93066454	A	G	0.347	44	0	20	0	colony_10	0.312
chr1	93167901	G	A	0.153	10	0	65	0	colony_10	0.133
chr1	93191425	C	T	0.197	0	50	0	14	colony_10	0.219
chr1	93330685	C	T	0.155	0	100	0	16	colony_10	0.138
chr1	93370464	C	T	0.177	0	96	0	21	colony_10	0.179
chr1	93383404	G	A	0.128	10	0	76	0	colony_10	0.116
chr1	93507772	C	T	0.169	0	46	0	8	colony_10	0.148
chr1	93820795	G	A	0.175	13	0	66	0	colony_10	0.165
chr1	93891506	C	T	0.202	0	76	0	18	colony_10	0.191
chr1	93920540	G	A	0.185	11	0	46	0	colony_10	0.193
chr1	93920544	G	A	0.196	12	0	48	0	colony_10	0.2
chr1	93940402	C	T	0.196	0	46	0	12	colony_10	0.207
chr1	93973130	C	T	0.147	0	58	1	10	colony_10	0.147
chr1	93973134	C	T	0.145	0	63	0	10	colony_10	0.137
chr1	94017515	C	T	0.214	0	72	0	18	colony_10	0.2
chr1	94095477	G	A	0.187	11	0	62	0	colony_10	0.151
chr1	94109172	C	T	0.248	0	73	0	23	colony_10	0.24
chr1	94212517	T	C	0.209	0	12	0	49	colony_10	0.197
chr1	94216949	A	C	0.095	73	6	0	0	colony_10	0.076
chr1	94424553	G	A	0.148	10	0	60	0	colony_10	0.143
chr1	94488948	G	C	0.169	0	13	68	0	colony_10	0.16
chr1	94495372	G	A	0.11	9	0	73	0	colony_10	0.11
chr1	94521039	A	G	0.183	70	0	15	0	colony_10	0.176
chr1	94521861	G	A	0.163	13	0	82	0	colony_10	0.137
chr1	94531259	C	T	0.276	0	38	0	13	colony_10	0.255
chr1	94657186	C	T	0.237	0	49	0	16	colony_10	0.246
chr1	94846542	G	A	0.191	17	0	73	0	colony_10	0.189
chr1	94947334	G	A	0.088	6	0	80	0	colony_10	0.07
chr1	94985884	C	T	0.104	0	69	0	8	colony_10	0.104
chr1	95005569	G	A	0.185	9	0	52	0	colony_10	0.148
chr1	95050802	G	T	0.245	0	0	43	16	colony_10	0.271
chr1	95220802	C	T	0.26	0	39	0	12	colony_10	0.235
chr1	95276134	C	T	0.238	0	70	0	18	colony_10	0.205
chr1	95369816	C	T	0.237	0	47	0	14	colony_10	0.23
chr1	95383476	C	A	0.109	7	60	2	1	colony_10	0.104
chr1	95403849	A	C	0.182	64	15	0	0	colony_10	0.19
chr1	95452786	G	A	0.196	16	0	71	0	colony_10	0.184
chr1	95474099	C	T	0.204	0	77	0	18	colony_10	0.189
chr1	95516498	G	A	0.223	13	0	57	1	colony_10	0.186
chr1	95554856	C	T	0.182	0	70	0	14	colony_10	0.167
chr1	95623922	T	C	0.136	0	11	0	85	colony_10	0.115
chr1	95637312	C	T	0.09	0	50	0	4	colony_10	0.074
chr1	95646871	C	A	0.209	15	63	0	0	colony_10	0.192
chr1	95673625	C	T	0.136	0	74	0	12	colony_10	0.14
chr1	95714258	G	C	0.129	0	9	69	0	colony_10	0.115
chr1	95740764	T	A	0.312	18	1	0	48	colony_10	0.273
chr1	95782002	A	G	0.182	56	0	12	0	colony_10	0.176
chr1	95862746	C	T	0.149	0	44	1	7	colony_10	0.137
chr1	95939565	G	A	0.15	8	0	62	0	colony_10	0.114
chr1	95961595	C	T	0.198	0	71	0	16	colony_10	0.184
chr1	95967485	A	G	0.225	72	0	21	0	colony_10	0.226
chr1	95976757	T	C	0.419	0	15	0	21	colony_10	0.417
chr1	96025686	G	T	0.167	0	0	47	8	colony_10	0.145
chr1	96044778	G	A	0.186	10	0	48	0	colony_10	0.172
chr1	96067327	G	C	0.333	0	20	29	0	colony_10	0.408
chr1	96122763	T	A	0.137	7	0	0	51	colony_10	0.121
chr1	96184523	C	T	0.214	0	79	1	21	colony_10	0.21
chr1	96254997	A	G	0.136	56	0	9	0	colony_10	0.138
chr1	96256180	T	C	0.207	0	11	0	54	colony_10	0.169
chr1	96260848	C	A	0.157	9	64	0	0	colony_10	0.123
chr1	96335918	A	G	0.216	49	0	11	0	colony_10	0.183
chr1	96338691	C	T	0.177	0	50	0	9	colony_10	0.153
chr1	96360193	C	A	0.162	10	65	0	0	colony_10	0.133
chr1	96471299	A	G	0.197	57	0	13	0	colony_10	0.186
chr1	96478948	C	A	0.181	12	62	0	0	colony_10	0.162
chr1	96486683	G	T	0.179	0	0	36	9	colony_10	0.2
chr1	96524153	T	G	0.169	0	0	11	60	colony_10	0.155
chr1	96525240	G	A	0.155	8	0	50	0	colony_10	0.138
chr1	96525712	G	A	0.195	11	0	44	0	colony_10	0.2
chr1	96532480	C	T	0.216	0	45	0	9	colony_10	0.167
chr1	96592208	A	G	0.336	47	0	23	0	colony_10	0.329
chr1	96623936	A	T	0.228	61	0	1	18	colony_10	0.228
chr1	96681806	C	T	0.187	0	57	0	14	colony_10	0.197
chr1	96762777	C	T	0.139	0	37	0	5	colony_10	0.119
chr1	96763903	C	T	0.188	0	52	0	9	colony_10	0.148
chr1	96845539	G	A	0.179	13	0	58	0	colony_10	0.183
chr1	96888182	C	T	0.122	0	76	0	8	colony_10	0.095
chr1	96941911	G	A	0.351	19	0	39	0	colony_10	0.328
chr1	96949786	G	A	0.184	9	0	41	0	colony_10	0.18
chr1	97047089	C	A	0.159	9	56	0	0	colony_10	0.138
chr1	97064955	G	T	0.1	0	0	64	6	colony_10	0.086
chr1	97129760	C	T	0.166	0	32	1	7	colony_10	0.179
chr1	97145009	G	A	0.156	10	0	59	0	colony_10	0.145
chr1	97269657	G	A	0.115	7	0	60	0	colony_10	0.104
chr1	97276163	C	G	0.193	0	54	13	0	colony_10	0.194
chr1	97317181	G	T	0.164	1	0	65	12	colony_10	0.156
chr1	97342995	G	A	0.183	15	0	69	0	colony_10	0.179
chr1	97358158	C	A	0.148	14	77	0	1	colony_10	0.154
chr1	97381233	G	A	0.153	10	0	72	0	colony_10	0.122
chr1	97397700	T	C	0.368	0	32	0	63	colony_10	0.337
chr1	97400167	G	C	0.295	0	23	58	0	colony_10	0.284
chr1	97452367	C	G	0.141	0	51	9	0	colony_10	0.15
chr1	97463899	A	G	0.165	68	0	12	0	colony_10	0.15
chr1	97484071	G	A	0.223	17	1	53	0	colony_10	0.243
chr1	97542799	T	G	0.086	0	0	6	61	colony_10	0.09
chr1	97582622	T	A	0.145	11	0	0	76	colony_10	0.126
chr1	97588046	A	C	0.23	51	12	0	0	colony_10	0.19
chr1	97593422	G	A	0.181	15	0	75	0	colony_10	0.167
chr1	97637749	C	T	0.189	0	67	0	14	colony_10	0.173
chr1	97704011	C	T	0.261	0	54	0	20	colony_10	0.27
chr1	97749338	C	A	0.167	9	60	0	0	colony_10	0.13
chr1	97751573	G	T	0.162	0	0	33	5	colony_10	0.132
chr1	97911921	G	A	0.14	10	0	57	0	colony_10	0.149
chr1	97961025	A	C	0.2	47	11	0	0	colony_10	0.19
chr1	98057126	A	G	0.284	41	0	15	0	colony_10	0.268
chr1	98139847	G	A	0.188	9	0	70	0	colony_10	0.114
chr1	98149474	C	T	0.121	0	56	0	7	colony_10	0.111
chr1	98161480	A	G	0.176	50	1	11	0	colony_10	0.18
chr1	98221724	G	A	0.092	4	0	54	0	colony_10	0.069
chr1	98226852	G	A	0.212	7	0	32	1	colony_10	0.179
chr1	98286175	A	C	0.254	45	13	1	0	colony_10	0.224
chr1	98319588	C	T	0.147	0	54	0	8	colony_10	0.129
chr1	98443427	G	A	0.23	14	0	55	1	colony_10	0.203
chr1	98466356	C	T	0.26	0	41	0	12	colony_10	0.226
chr1	98525536	C	T	0.146	0	42	0	8	colony_10	0.16
chr1	98653272	T	C	0.13	0	9	0	73	colony_10	0.11
chr1	98661190	G	A	0.331	14	0	37	0	colony_10	0.275
chr1	98669584	C	T	0.218	0	68	0	19	colony_10	0.218
chr1	98717352	G	T	0.222	0	0	54	14	colony_10	0.206
chr1	98730657	C	T	0.154	0	55	0	9	colony_10	0.141
chr1	98734135	G	T	0.294	0	0	38	13	colony_10	0.255
chr1	98777382	G	A	0.143	9	0	59	0	colony_10	0.132
chr1	98838376	A	G	0.373	59	0	34	0	colony_10	0.366
chr1	98962890	G	A	0.169	9	0	55	0	colony_10	0.141
chr1	98969237	A	T	0.269	52	0	0	17	colony_10	0.246
chr1	99105105	G	A	0.169	8	0	48	0	colony_10	0.143
chr1	99277202	G	T	0.229	0	0	53	14	colony_10	0.209
chr1	99289894	A	T	0.188	63	0	1	13	colony_10	0.171
chr1	99396389	G	A	0.133	10	0	63	1	colony_10	0.137
chr1	99420900	G	A	0.118	4	0	33	0	colony_10	0.108
chr1	99575572	G	A	0.152	10	0	68	0	colony_10	0.128
chr1	99638520	G	A	0.16	13	0	72	0	colony_10	0.153
chr1	99650858	G	A	0.142	13	0	91	0	colony_10	0.125
chr1	99661555	G	A	0.166	13	0	75	0	colony_10	0.148
chr1	99736842	A	G	0.2	23	0	6	0	colony_10	0.207
chr1	99751841	G	A	0.151	10	0	68	0	colony_10	0.128
chr1	99767214	C	T	0.244	0	32	1	9	colony_10	0.22
chr1	99845408	C	T	0.113	0	81	0	8	colony_10	0.09
chr1	100095073	G	A	0.12	7	0	60	0	colony_10	0.104
chr1	100151494	C	T	0.239	1	51	0	16	colony_10	0.239
chr1	100191077	G	A	0.184	16	0	75	0	colony_10	0.176
chr1	100255346	C	T	0.14	0	58	0	9	colony_10	0.134
chr1	100266163	T	C	0.184	0	9	0	42	colony_10	0.176
chr1	100318329	G	A	0.188	14	0	64	0	colony_10	0.179
chr1	100570444	C	A	0.14	5	38	0	0	colony_10	0.116
chr1	100577371	C	T	0.121	0	62	0	10	colony_10	0.139
chr1	100581342	C	T	0.258	0	53	1	17	colony_10	0.243
chr1	100720929	C	A	0.204	18	69	0	0	colony_10	0.207
chr1	100884765	G	A	0.121	4	0	35	1	colony_10	0.103
chr1	100963100	G	A	0.151	11	0	69	0	colony_10	0.138
chr1	100973539	C	T	0.145	0	69	0	9	colony_10	0.115
chr1	101059933	G	A	0.231	8	0	31	0	colony_10	0.205
chr1	101123436	T	C	0.129	0	8	0	62	colony_10	0.114
chr1	101153655	C	A	0.171	13	70	0	0	colony_10	0.157
chr1	101166392	C	T	0.246	0	47	0	14	colony_10	0.23
chr1	101245846	G	A	0.158	12	0	64	0	colony_10	0.158
chr1	101293696	C	T	0.204	0	43	0	9	colony_10	0.173
chr1	101339951	C	T	0.121	0	71	0	11	colony_10	0.134
chr1	101354375	C	T	0.162	0	37	0	7	colony_10	0.159
chr1	101386721	C	T	0.133	1	68	0	11	colony_10	0.139
chr1	101419799	C	T	0.184	0	46	0	9	colony_10	0.164
chr1	101455459	C	T	0.137	0	66	0	10	colony_10	0.132
chr1	101566738	T	C	0.123	0	7	0	60	colony_10	0.104
chr1	101585075	A	G	0.169	61	0	12	0	colony_10	0.164
chr1	101637295	C	T	0.296	0	59	0	23	colony_10	0.28
chr1	101640835	T	A	0.189	8	0	0	37	colony_10	0.178
chr1	101801776	C	T	0.109	0	58	0	7	colony_10	0.108
chr1	101972925	G	T	0.104	0	0	59	5	colony_10	0.078
chr1	102009620	A	G	0.184	75	0	17	0	colony_10	0.185
chr1	102022646	C	A	0.238	9	35	0	0	colony_10	0.205
chr1	102038898	G	A	0.237	19	0	59	0	colony_10	0.244
chr1	102199981	G	A	0.127	6	0	54	0	colony_10	0.1
chr1	102379520	C	T	0.232	0	45	0	13	colony_10	0.224
chr1	102405230	C	T	0.196	0	41	0	9	colony_10	0.18
chr1	102451068	T	A	0.188	11	0	0	51	colony_10	0.177
chr1	102453981	T	C	0.124	0	9	0	50	colony_10	0.153
chr1	102475965	A	T	0.21	38	0	0	8	colony_10	0.174
chr1	102485748	G	A	0.13	9	0	62	0	colony_10	0.127
chr1	102549861	T	C	0.206	0	11	0	52	colony_10	0.175
chr1	102575893	A	G	0.377	39	0	24	0	colony_10	0.381
chr1	102701711	T	A	0.265	12	0	0	35	colony_10	0.255
chr1	102728908	G	A	0.134	11	0	58	0	colony_10	0.159
chr1	102764225	G	A	0.203	16	0	69	1	colony_10	0.188
chr1	102837882	G	A	0.127	9	0	60	0	colony_10	0.13
chr1	102883975	G	A	0.151	7	0	49	0	colony_10	0.125
chr1	102886902	T	C	0.226	0	18	0	63	colony_10	0.222
chr1	102949762	C	T	0.16	0	65	0	11	colony_10	0.145
chr1	102972327	T	A	0.203	14	0	0	61	colony_10	0.187
chr1	102996378	T	C	0.214	0	14	0	52	colony_10	0.212
chr1	103038149	G	A	0.145	12	0	78	0	colony_10	0.133
chr1	103134194	G	A	0.116	9	0	70	0	colony_10	0.114
chr1	103150945	G	T	0.209	0	0	42	10	colony_10	0.192
chr1	103225268	G	A	0.074	4	0	63	1	colony_10	0.06
chr1	103276273	G	A	0.182	13	0	61	0	colony_10	0.176
chr1	103299140	C	T	0.197	0	55	0	13	colony_10	0.191
chr1	103327951	C	T	0.203	0	56	0	15	colony_10	0.211
chr1	103349096	G	A	0.175	11	0	60	0	colony_10	0.155
chr1	103351402	A	G	0.181	43	0	8	0	colony_10	0.157
chr1	103359614	A	C	0.107	38	5	1	0	colony_10	0.116
chr1	103463955	A	G	0.258	52	0	15	0	colony_10	0.224
chr1	103490281	G	A	0.125	9	0	61	0	colony_10	0.129
chr1	103504639	T	A	0.265	20	0	0	55	colony_10	0.267
chr1	103530805	G	A	0.08	4	0	60	0	colony_10	0.062
chr1	103563092	G	A	0.2	14	0	63	0	colony_10	0.182
chr1	103918180	G	C	0.153	0	11	63	1	colony_10	0.149
chr1	103930868	T	G	0.357	0	0	20	40	colony_10	0.333
chr1	103979177	T	A	0.182	12	0	0	44	colony_10	0.214
chr1	104015114	A	G	0.209	37	0	10	0	colony_10	0.213
chr1	104077405	G	A	0.274	12	0	34	0	colony_10	0.261
chr1	104078169	C	T	0.158	0	53	0	9	colony_10	0.145
chr1	104281198	G	A	0.166	3	0	25	0	colony_10	0.107
chr1	104335768	C	T	0.324	0	51	0	22	colony_10	0.301
chr1	104425400	C	T	0.199	0	38	0	8	colony_10	0.174
chr1	104454522	G	A	0.257	20	0	55	0	colony_10	0.267
chr1	104466911	A	T	0.145	81	1	0	14	colony_10	0.147
chr1	104488059	G	A	0.18	13	0	66	1	colony_10	0.165
chr1	104591036	A	T	0.124	38	0	0	4	colony_10	0.095
chr1	104668157	G	T	0.388	0	0	51	26	colony_10	0.338
chr1	104695004	C	T	0.2	1	45	0	9	colony_10	0.167
chr1	104697281	G	A	0.241	13	0	47	0	colony_10	0.217
chr1	104754130	C	A	0.205	8	34	0	1	colony_10	0.19
chr1	104798439	G	A	0.2	13	0	60	0	colony_10	0.178
chr1	104934274	G	A	0.151	13	0	76	0	colony_10	0.146
chr1	104947235	G	A	0.194	16	0	71	1	colony_10	0.184
chr1	104973673	G	A	0.191	13	0	55	0	colony_10	0.191
chr1	105154138	C	T	0.189	0	50	0	11	colony_10	0.18
chr1	105184711	C	T	0.132	0	65	0	8	colony_10	0.11
chr1	105211618	G	A	0.135	6	0	55	0	colony_10	0.098
chr1	105254918	C	T	0.288	0	45	0	19	colony_10	0.297
chr1	105367775	C	A	0.131	9	61	0	0	colony_10	0.129
chr1	105382226	C	T	0.22	0	37	0	9	colony_10	0.196
chr1	105416357	G	A	0.193	11	0	48	0	colony_10	0.186
chr1	105484044	G	A	0.25	18	0	66	0	colony_10	0.214
chr1	105587579	C	G	0.179	0	66	13	0	colony_10	0.165
chr1	105615081	A	G	0.103	63	0	8	0	colony_10	0.113
chr1	105624098	G	A	0.221	13	0	49	0	colony_10	0.21
chr1	105638566	A	T	0.353	56	0	0	26	colony_10	0.317
chr1	105691261	T	C	0.321	0	29	0	55	colony_10	0.345
chr1	105882917	C	T	0.155	0	54	1	8	colony_10	0.129
chr1	105894801	T	C	0.418	0	32	0	56	colony_10	0.364
chr1	105950091	T	G	0.195	0	0	15	61	colony_10	0.197
chr1	106012362	C	T	0.148	0	63	0	11	colony_10	0.149
chr1	106014224	G	A	0.195	15	0	69	0	colony_10	0.179
chr1	106052817	C	T	0.217	0	40	0	10	colony_10	0.2
chr1	106177071	C	T	0.168	0	62	0	13	colony_10	0.173
chr1	106257367	G	A	0.177	8	0	43	0	colony_10	0.157
chr1	106329213	C	A	0.276	20	57	0	0	colony_10	0.26
chr1	106369994	A	G	0.166	49	1	11	0	colony_10	0.183
chr1	106386509	G	T	0.29	0	0	33	17	colony_10	0.34
chr1	106567929	A	C	0.179	72	14	0	0	colony_10	0.163
chr1	106622076	C	A	0.187	11	50	0	0	colony_10	0.18
chr1	106682077	C	T	0.193	0	64	0	14	colony_10	0.179
chr1	106728895	C	A	0.226	14	48	0	0	colony_10	0.226
chr1	106758546	C	G	0.194	0	44	9	0	colony_10	0.17
chr1	106826825	G	T	0.19	1	0	57	11	colony_10	0.162
chr1	106830315	C	T	0.128	0	48	0	7	colony_10	0.127
chr1	106839981	T	A	0.256	20	0	0	57	colony_10	0.26
chr1	106864988	C	T	0.186	0	50	0	10	colony_10	0.167
chr1	106872301	G	A	0.228	12	0	49	0	colony_10	0.197
chr1	106881571	G	A	0.205	8	0	39	0	colony_10	0.17
chr1	106969876	G	A	0.218	13	0	58	0	colony_10	0.183
chr1	107088523	C	T	0.216	0	42	0	13	colony_10	0.236
chr1	107104261	C	A	0.202	17	67	0	1	colony_10	0.202
chr1	107144092	A	T	0.13	65	2	0	9	colony_10	0.122
chr1	107156447	C	T	0.203	0	61	0	14	colony_10	0.187
chr1	107220874	T	C	0.327	0	32	0	63	colony_10	0.337
chr1	107228409	C	T	0.162	0	70	0	11	colony_10	0.136
chr1	107393529	T	C	0.322	0	27	0	59	colony_10	0.314
chr1	107489865	T	G	0.371	0	1	20	41	colony_10	0.328
chr1	107519070	G	C	0.157	0	13	71	0	colony_10	0.155
chr1	107519344	G	C	0.206	0	18	63	0	colony_10	0.222
chr1	107520067	G	T	0.17	0	1	56	11	colony_10	0.164
chr1	107596627	G	A	0.179	15	0	64	0	colony_10	0.19
chr1	107715711	C	T	0.171	0	72	0	15	colony_10	0.172
chr1	107745943	G	A	0.183	16	0	78	0	colony_10	0.17
chr1	107860462	T	C	0.227	0	17	0	63	colony_10	0.212
chr1	107890342	G	A	0.168	16	0	73	0	colony_10	0.18
chr1	107955142	G	C	0.2	0	11	52	0	colony_10	0.175
chr1	107989324	G	A	0.156	15	0	73	0	colony_10	0.17
chr1	108010059	G	A	0.204	17	0	70	0	colony_10	0.195
chr1	108079031	C	G	0.303	0	52	18	0	colony_10	0.257
chr1	108123793	C	T	0.157	0	70	0	13	colony_10	0.157
chr1	108219830	C	T	0.155	0	51	0	8	colony_10	0.136
chr1	108339923	C	T	0.179	0	64	0	13	colony_10	0.169
chr1	108354691	G	T	0.286	0	0	43	17	colony_10	0.283
chr1	108496650	G	A	0.142	6	0	46	0	colony_10	0.115
chr1	108532297	C	T	0.172	1	81	0	16	colony_10	0.165
chr1	108560784	C	T	0.157	0	73	0	15	colony_10	0.17
chr1	108589921	G	A	0.195	6	0	31	0	colony_10	0.162
chr1	108589925	G	A	0.195	7	0	31	0	colony_10	0.184
chr1	108599052	C	T	0.243	0	53	0	12	colony_10	0.185
chr1	108720913	G	A	0.11	10	0	88	0	colony_10	0.102
chr1	108803015	G	A	0.208	17	0	56	0	colony_10	0.233
chr1	108831105	C	T	0.151	0	81	1	14	colony_10	0.147
chr1	108927536	G	A	0.259	19	0	65	0	colony_10	0.226
chr1	108975507	G	A	0.323	20	0	37	0	colony_10	0.351
chr1	108982577	G	A	0.183	13	0	61	0	colony_10	0.176
chr1	108995523	C	T	0.162	0	62	0	11	colony_10	0.151
chr1	109011187	G	A	0.215	25	0	90	0	colony_10	0.217
chr1	109086428	G	A	0.229	15	0	54	0	colony_10	0.217
chr1	109179626	G	A	0.159	10	0	52	0	colony_10	0.161
chr1	109206983	T	A	0.16	11	0	0	68	colony_10	0.139
chr1	109264135	C	T	0.21	0	71	0	19	colony_10	0.211
chr1	109279817	G	A	0.187	15	0	62	0	colony_10	0.195
chr1	109286834	G	A	0.23	16	0	62	0	colony_10	0.205
chr1	109301000	G	A	0.141	11	0	60	0	colony_10	0.155
chr1	109318630	G	A	0.114	11	0	85	0	colony_10	0.115
chr1	109354988	C	T	0.272	0	74	1	24	colony_10	0.245
chr1	109422184	C	T	0.134	0	92	0	16	colony_10	0.148
chr1	109446182	G	A	0.162	8	0	41	0	colony_10	0.163
chr1	109457197	C	A	0.366	22	38	0	0	colony_10	0.367
chr1	109497104	C	T	0.193	0	83	0	17	colony_10	0.17
chr1	109564439	C	T	0.165	0	43	0	8	colony_10	0.157
chr1	109591466	C	T	0.127	0	79	1	10	colony_10	0.112
chr1	109639073	C	T	0.179	0	84	0	18	colony_10	0.176
chr1	109758036	C	A	0.177	12	53	0	0	colony_10	0.185
chr1	109802105	C	T	0.145	0	74	0	12	colony_10	0.14
chr1	109847765	C	T	0.184	0	78	0	16	colony_10	0.17
chr1	109918149	A	G	0.327	38	0	18	0	colony_10	0.321
chr1	110034051	C	A	0.098	9	87	0	0	colony_10	0.094
chr1	110050926	G	A	0.163	14	0	81	0	colony_10	0.147
chr1	110139450	C	T	0.163	0	55	1	9	colony_10	0.141
chr1	110150978	C	T	0.299	0	30	0	9	colony_10	0.231
chr1	110169353	G	A	0.12	9	0	70	0	colony_10	0.114
chr1	110212203	C	T	0.208	0	58	0	16	colony_10	0.216
chr1	110379965	G	A	0.206	12	0	46	0	colony_10	0.207
chr1	110460368	G	A	0.197	15	0	66	0	colony_10	0.185
chr1	110504088	C	T	0.159	0	57	0	9	colony_10	0.136
chr1	110512041	C	T	0.196	0	33	0	7	colony_10	0.175
chr1	110588016	C	T	0.2	0	53	0	15	colony_10	0.221
chr1	110613642	C	T	0.158	0	81	0	17	colony_10	0.173
chr1	110625912	C	T	0.189	0	68	0	16	colony_10	0.19
chr1	110662219	G	A	0.172	6	0	23	0	colony_10	0.207
chr1	110725864	C	T	0.187	0	63	0	12	colony_10	0.16
chr1	110738806	C	T	0.175	0	48	0	12	colony_10	0.2
chr1	110739852	C	T	0.173	0	61	0	14	colony_10	0.187
chr1	110799317	C	T	0.138	0	58	0	8	colony_10	0.121
chr1	110822969	G	A	0.234	18	0	64	0	colony_10	0.22
chr1	110886872	T	A	0.474	16	0	0	18	colony_10	0.471
chr1	110940853	G	T	0.344	0	0	35	16	colony_10	0.314
chr1	110959550	G	A	0.174	8	0	36	1	colony_10	0.182
chr1	110966119	C	T	0.234	0	30	0	6	colony_10	0.167
chr1	110970023	G	A	0.155	12	0	70	0	colony_10	0.146
chr1	111029076	G	A	0.164	9	0	60	0	colony_10	0.13
chr1	111233899	C	T	0.268	0	35	0	12	colony_10	0.255
chr1	111342672	C	T	0.178	0	91	0	18	colony_10	0.165
chr1	111378053	G	A	0.156	6	0	46	0	colony_10	0.115
chr1	111426971	G	A	0.148	14	0	92	0	colony_10	0.132
chr1	111441225	C	T	0.155	0	79	0	13	colony_10	0.141
chr1	111441230	C	T	0.153	0	79	0	12	colony_10	0.132
chr1	111574145	G	A	0.168	13	0	78	0	colony_10	0.143
chr1	111588347	C	T	0.186	0	95	0	20	colony_10	0.174
chr1	111743156	G	A	0.234	23	0	73	0	colony_10	0.24
chr1	111755808	T	G	0.084	0	0	4	55	colony_10	0.068
chr1	111792419	C	T	0.156	0	71	0	15	colony_10	0.174
chr1	111792600	C	T	0.167	0	59	0	11	colony_10	0.157
chr1	111856467	C	T	0.286	0	50	0	20	colony_10	0.286
chr1	111858908	C	T	0.227	0	59	1	16	colony_10	0.213
chr1	111896856	C	T	0.145	0	67	0	9	colony_10	0.118
chr1	111901854	C	T	0.177	0	74	0	16	colony_10	0.178
chr1	111926207	C	T	0.211	0	77	0	21	colony_10	0.214
chr1	112018833	C	A	0.211	16	66	0	0	colony_10	0.195
chr1	112025404	A	T	0.165	80	0	0	14	colony_10	0.149
chr1	112062299	C	T	0.136	0	76	0	10	colony_10	0.116
chr1	112087073	C	T	0.127	0	66	0	8	colony_10	0.108
chr1	112183176	G	A	0.092	10	1	90	0	colony_10	0.1
chr1	112187944	G	A	0.259	14	0	41	0	colony_10	0.255
chr1	112202059	T	C	0.345	0	11	0	19	colony_10	0.367
chr1	112260168	C	T	0.217	0	76	0	21	colony_10	0.216
chr1	112266091	A	G	0.189	84	2	16	0	colony_10	0.16
chr1	112321247	G	A	0.121	13	1	84	0	colony_10	0.134
chr1	112325486	G	A	0.246	17	0	57	0	colony_10	0.23
chr1	112452941	G	A	0.117	5	0	41	0	colony_10	0.109
chr1	112465619	G	A	0.132	8	0	62	0	colony_10	0.114
chr1	112487570	G	T	0.154	0	1	73	14	colony_10	0.161
chr1	112705141	G	A	0.222	12	0	54	0	colony_10	0.182
chr1	112709610	G	A	0.194	14	0	64	0	colony_10	0.179
chr1	112729868	C	T	0.144	0	77	0	11	colony_10	0.125
chr1	112741179	C	T	0.127	0	45	0	6	colony_10	0.118
chr1	112748944	T	G	0.177	0	1	19	92	colony_10	0.171
chr1	112891248	C	T	0.186	0	62	0	13	colony_10	0.173
chr1	112957354	G	A	0.231	18	0	59	0	colony_10	0.234
chr1	113039393	G	A	0.197	20	0	65	0	colony_10	0.235
chr1	113197410	C	T	0.205	0	81	0	22	colony_10	0.214
chr1	113282070	G	A	0.213	14	0	57	0	colony_10	0.197
chr1	113291487	C	T	0.224	0	55	0	17	colony_10	0.236
chr1	113323035	G	A	0.189	17	0	79	0	colony_10	0.177
chr1	113342845	G	T	0.226	0	0	26	7	colony_10	0.212
chr1	113402762	G	A	0.224	15	0	71	0	colony_10	0.174
chr1	113430495	A	T	0.193	64	0	0	16	colony_10	0.2
chr1	113445540	C	T	0.177	0	59	0	13	colony_10	0.181
chr1	113484264	C	T	0.218	0	58	0	17	colony_10	0.227
chr1	113505974	G	A	0.254	13	0	45	0	colony_10	0.224
chr1	113593001	G	A	0.2	13	0	50	0	colony_10	0.206
chr1	113703958	A	C	0.292	55	22	0	0	colony_10	0.286
chr1	113711499	T	G	0.138	0	0	8	64	colony_10	0.111
chr1	113871878	C	T	0.198	0	79	2	19	colony_10	0.194
[truncated: 290,412 more rows]
