# Supplementary material for: Multiplex base editing to convert TAG into TAA codons in the human genome
Source: Nat Commun. 2022 Aug 2;13:4482. doi: 10.1038/s41467-022-31927-8 (PMC9345975; doi:10.1038/s41467-022-31927-8)
Supplement: Supplementary file 6 — Dataset 4 [file 41467_2022_31927_MOESM6_ESM.csv]

chr	pos	ref	alt	mutect2_af	A	C	G	T	spname	strelka2_af	Chr	Start	End	Ref	Alt	Func.refGene	Gene.refGene.A	Gene.refGene.B	Gene.refGene.C	Gene.refGene.D	Gene.refGene.E	GeneDetail.refGene	ExonicFunc.refGene	AAChange.refGene	liftover_wgEncodeOpenChromDnaseHek293tPk	CHR
chr1	24652515	G	A	0.423	11	0	14	0	CLONE19	0.44	chr1	24652516	24652516	G	A	exonic	SRRM1	NA	NA	NA	NA	.	nonsynonymous SNV	SRRM1:NM_001366568:exon6:c.G559A:p.E187K,SRRM1:NM_001366573:exon6:c.G559A:p.E187K,SRRM1:NM_001366584:exon6:c.G559A:p.E187K,SRRM1:NM_001366585:exon6:c.G559A:p.E187K,SRRM1:NM_001366587:exon6:c.G469A:p.E157K,SRRM1:NM_001303448:exon7:c.G808A:p.E270K,SRRM1:NM_001303449:exon7:c.G691A:p.E231K,SRRM1:NM_001366565:exon7:c.G559A:p.E187K,SRRM1:NM_001366567:exon7:c.G559A:p.E187K,SRRM1:NM_001366569:exon7:c.G80…	.	1
chr1	24652526	G	A	0.393	10	0	17	0	CLONE19	0.37	chr1	24652527	24652527	G	A	exonic	SRRM1	NA	NA	NA	NA	.	synonymous SNV	SRRM1:NM_001366568:exon6:c.G570A:p.K190K,SRRM1:NM_001366573:exon6:c.G570A:p.K190K,SRRM1:NM_001366584:exon6:c.G570A:p.K190K,SRRM1:NM_001366585:exon6:c.G570A:p.K190K,SRRM1:NM_001366587:exon6:c.G480A:p.K160K,SRRM1:NM_001303448:exon7:c.G819A:p.K273K,SRRM1:NM_001303449:exon7:c.G702A:p.K234K,SRRM1:NM_001366565:exon7:c.G570A:p.K190K,SRRM1:NM_001366567:exon7:c.G570A:p.K190K,SRRM1:NM_001366569:exon7:c.G81…	.	1
chr1	37554151	C	A	0.152	6	48	0	0	CLONE19	0.111	chr1	37554152	37554152	C	A	exonic	SNIP1	NA	NA	NA	NA	.	synonymous SNV	SNIP1:NM_024700:exon1:c.G78T:p.G26G	.	1
chr1	52493643	G	A	0.167	4	0	31	0	CLONE19	0.114	chr1	52493644	52493644	G	A	exonic	TUT4	NA	NA	NA	NA	.	synonymous SNV	TUT4:NM_001009881:exon7:c.C1285T:p.L429L,TUT4:NM_015269:exon7:c.C1285T:p.L429L	.	1
chr1	77219339	G	A	0.128	10	0	76	1	CLONE19	0.116	chr1	77219340	77219340	G	A	exonic	PIGK	NA	NA	NA	NA	.	synonymous SNV	PIGK:NM_005482:exon1:c.C63T:p.S21S	.	1
chr2	201536019	C	A	0.113	5	50	1	0	CLONE19	0.091	chr2	201536020	201536020	C	A	exonic;splicing	C2CD6	C2CD6	NA	NA	NA	NM_152525:exon13:c.1506+1G>T;NM_001168221:exon13:c.1506+1G>T	nonsynonymous SNV	C2CD6:NM_001168217:exon13:c.G1507T:p.V503L	.	2
chr5	94520743	C	A	0.393	15	24	0	0	CLONE19	0.385	chr5	94520744	94520744	C	A	exonic	KIAA0825	NA	NA	NA	NA	.	nonsynonymous SNV	KIAA0825:NM_001145678:exon5:c.G474T:p.K158N,KIAA0825:NM_173665:exon5:c.G474T:p.K158N	.	5
chr6	109497956	C	T	0.244	0	39	0	10	CLONE19	0.204	chr6	109497957	109497957	C	T	exonic	AK9	NA	NA	NA	NA	.	synonymous SNV	AK9:NM_001145128:exon37:c.G5055A:p.L1685L	.	6
chr7	100156939	A	G	0.137	42	0	6	0	CLONE19	0.125	chr7	100156940	100156940	A	G	exonic	MAP11	NA	NA	NA	NA	.	nonsynonymous SNV	MAP11:NM_001303470:exon6:c.T91C:p.S31P,MAP11:NM_018275:exon6:c.T898C:p.S300P	.	7
chr7	100156985	C	T	0.329	0	37	1	17	CLONE19	0.315	chr7	100156986	100156986	C	T	exonic	MAP11	NA	NA	NA	NA	.	synonymous SNV	MAP11:NM_001303470:exon6:c.G45A:p.Q15Q,MAP11:NM_018275:exon6:c.G852A:p.Q284Q	.	7
chr7	102468586	G	A	0.448	14	0	19	0	CLONE19	0.424	chr7	102468587	102468587	G	A	exonic	LRWD1	NA	NA	NA	NA	.	nonsynonymous SNV	LRWD1:NM_001317721:exon8:c.G497A:p.G166E,LRWD1:NM_152892:exon8:c.G953A:p.G318E	.	7
chr8	6637940	G	A	0.519	14	0	13	0	CLONE19	0.519	chr8	6637941	6637941	G	A	exonic	MCPH1	NA	NA	NA	NA	.	synonymous SNV	MCPH1:NM_001363979:exon14:c.G2493A:p.X831X	.	8
chr9	5769288	G	A	0.117	3	0	32	0	CLONE19	0.086	chr9	5769289	5769289	G	A	exonic	RIC1	NA	NA	NA	NA	.	nonsynonymous SNV	RIC1:NM_001135920:exon22:c.G3457A:p.E1153K	.	9
chr11	2160903	G	C	0.277	0	7	23	0	CLONE19	0.233	chr11	2160904	2160904	G	C	exonic	INS	INS-IGF2	NA	NA	NA	.	nonsynonymous SNV	INS:NM_001185098:exon1:c.C68G:p.A23G,INS:NM_000207:exon2:c.C68G:p.A23G,INS-IGF2:NM_001042376:exon2:c.C68G:p.A23G,INS:NM_001185097:exon2:c.C68G:p.A23G,INS:NM_001291897:exon2:c.C68G:p.A23G	.	11
chr11	62648065	G	A	0.111	4	0	41	0	CLONE19	0.089	chr11	62648066	62648066	G	A	exonic	INTS5	NA	NA	NA	NA	.	stopgain	INTS5:NM_030628:exon2:c.C2014T:p.Q672X	.	11
chr11	111701530	G	A	0.452	18	0	26	0	CLONE19	0.409	chr11	111701531	111701531	G	A	exonic	SIK2	NA	NA	NA	NA	.	nonsynonymous SNV	SIK2:NM_015191:exon6:c.G683A:p.R228K	.	11
chr15	84783129	C	T	0.285	1	46	0	16	CLONE19	0.258	chr15	84783130	84783130	C	T	exonic	ZNF592	NA	NA	NA	NA	.	nonsynonymous SNV	ZNF592:NM_014630:exon4:c.C455T:p.P152L	.	15
chr16	69022928	G	A	0.156	6	0	39	0	CLONE19	0.133	chr16	69022929	69022929	G	A	exonic	TANGO6	NA	NA	NA	NA	.	nonsynonymous SNV	TANGO6:NM_024562:exon16:c.G2944A:p.G982R	.	16
chr17	58311030	G	A	0.214	14	0	51	0	CLONE19	0.215	chr17	58311031	58311031	G	A	exonic	TSPOAP1	NA	NA	NA	NA	.	synonymous SNV	TSPOAP1:NM_024418:exon18:c.C3084T:p.S1028S,TSPOAP1:NM_001261835:exon19:c.C3264T:p.S1088S,TSPOAP1:NM_004758:exon19:c.C3264T:p.S1088S	.	17
chr19	805071	G	A	0.14	5	1	40	0	CLONE19	0.111	chr19	805072	805072	G	A	exonic	PTBP1	NA	NA	NA	NA	.	synonymous SNV	PTBP1:NM_002819:exon8:c.G777A:p.K259K,PTBP1:NM_031990:exon8:c.G777A:p.K259K,PTBP1:NM_031991:exon8:c.G777A:p.K259K	.	19
chr19	3053907	G	A	0.226	7	0	16	0	CLONE19	0.304	chr19	3053908	3053908	G	A	exonic	TLE5	NA	NA	NA	NA	.	synonymous SNV	TLE5:NM_001130:exon7:c.C505T:p.L169L,TLE5:NM_198969:exon7:c.C706T:p.L236L,TLE5:NM_198970:exon7:c.C502T:p.L168L	.	19
chr19	7612067	C	T	0.336	0	23	0	11	CLONE19	0.324	chr19	7612068	7612068	C	T	exonic	CAMSAP3	NA	NA	NA	NA	.	synonymous SNV	CAMSAP3:NM_020902:exon11:c.C1575T:p.T525T,CAMSAP3:NM_001080429:exon13:c.C1656T:p.T552T	.	19
chr19	10149484	A	G	0.333	19	0	8	0	CLONE19	0.296	chr19	10149485	10149485	A	G	exonic	DNMT1	NA	NA	NA	NA	.	nonsynonymous SNV	DNMT1:NM_001318730:exon25:c.T2506C:p.Y836H,DNMT1:NM_001379:exon25:c.T2506C:p.Y836H,DNMT1:NM_001130823:exon26:c.T2554C:p.Y852H,DNMT1:NM_001318731:exon26:c.T2191C:p.Y731H	.	19
chr20	24543224	A	T	0.398	27	0	0	16	CLONE19	0.372	chr20	24543225	24543225	A	T	exonic	SYNDIG1	NA	NA	NA	NA	.	nonsynonymous SNV	SYNDIG1:NM_001323607:exon2:c.A128T:p.Y43F,SYNDIG1:NM_024893:exon2:c.A128T:p.Y43F,SYNDIG1:NM_001323606:exon3:c.A128T:p.Y43F	.	20
chrX	57680155	C	T	0.358	0	26	0	12	CLONE19	0.316	chrX	57680156	57680156	C	T	exonic	NLRP2B	NA	NA	NA	NA	.	synonymous SNV	NLRP2B:NM_001319967:exon1:c.G105A:p.L35L	.	X
chr1	11719632	G	A	0.452	22	0	24	0	CLONE21	0.478	chr1	11719633	11719633	G	A	exonic	DRAXIN	NA	NA	NA	NA	.	synonymous SNV	DRAXIN:NM_198545:exon7:c.G987A:p.R329R	.	1
chr1	51617173	C	T	0.193	0	42	0	10	CLONE21	0.192	chr1	51617174	51617174	C	T	exonic	OSBPL9	NA	NA	NA	NA	.	nonsynonymous SNV	OSBPL9:NM_024586:exon1:c.C64T:p.R22C,OSBPL9:NM_148906:exon1:c.C64T:p.R22C,OSBPL9:NM_148908:exon1:c.C64T:p.R22C,OSBPL9:NM_148909:exon1:c.C64T:p.R22C	.	1
chr1	62114132	G	T	0.155	0	0	81	17	CLONE21	0.173	chr1	62114133	62114133	G	T	exonic	PATJ	NA	NA	NA	NA	.	synonymous SNV	PATJ:NM_001350145:exon35:c.G4542T:p.L1514L,PATJ:NM_176877:exon35:c.G4542T:p.L1514L	.	1
chr1	108903229	G	A	0.236	19	0	62	0	CLONE21	0.235	chr1	108903230	108903230	G	A	exonic	GPSM2	NA	NA	NA	NA	.	nonsynonymous SNV	GPSM2:NM_001321038:exon9:c.G1058A:p.R353K,GPSM2:NM_001321039:exon9:c.G1058A:p.R353K,GPSM2:NM_013296:exon9:c.G1058A:p.R353K	.	1
chr1	161356802	C	T	0.233	0	58	0	16	CLONE21	0.216	chr1	161356803	161356803	C	T	exonic	SDHC	NA	NA	NA	NA	.	nonsynonymous SNV	SDHC:NM_001035513:exon3:c.C209T:p.P70L,SDHC:NM_001035512:exon4:c.C266T:p.P89L,SDHC:NM_003001:exon5:c.C368T:p.P123L	.	1
chr1	170998187	G	A	0.193	12	0	52	0	CLONE21	0.188	chr1	170998188	170998188	G	A	exonic	MROH9	NA	NA	NA	NA	.	nonsynonymous SNV	MROH9:NM_001163629:exon15:c.G1510A:p.E504K,MROH9:NM_025063:exon15:c.G1510A:p.E504K	.	1
chr1	176027664	C	T	0.178	0	45	1	11	CLONE21	0.196	chr1	176027665	176027665	C	T	exonic	COP1	NA	NA	NA	NA	.	nonsynonymous SNV	COP1:NM_001286644:exon13:c.G916A:p.D306N,COP1:NM_001001740:exon14:c.G1564A:p.D522N,COP1:NM_022457:exon15:c.G1636A:p.D546N	.	1
chr1	248626273	G	A	0.952	22	0	0	0	CLONE21	1	chr1	248626274	248626274	G	A	exonic	OR2T11	NA	NA	NA	NA	.	synonymous SNV	OR2T11:NM_001001964:exon1:c.C855T:p.L285L	.	1
chr2	37139664	G	A	0.391	23	0	38	0	CLONE21	0.377	chr2	37139665	37139665	G	A	exonic	EIF2AK2	NA	NA	NA	NA	.	nonsynonymous SNV	EIF2AK2:NM_001135652:exon4:c.C482T:p.A161V,EIF2AK2:NM_001135651:exon6:c.C482T:p.A161V,EIF2AK2:NM_002759:exon6:c.C482T:p.A161V	.	2
chr2	37952124	C	T	0.314	0	26	0	11	CLONE21	0.297	chr2	37952125	37952125	C	T	exonic	RMDN2	NA	NA	NA	NA	.	synonymous SNV	RMDN2:NM_144713:exon2:c.C910T:p.L304L	.	2
chr2	127486652	G	A	0.29	11	0	28	0	CLONE21	0.282	chr2	127486653	127486653	G	A	exonic	IWS1	NA	NA	NA	NA	.	nonsynonymous SNV	IWS1:NM_017969:exon13:c.C2228T:p.P743L	.	2
chr2	134986780	G	A	0.28	12	0	32	0	CLONE21	0.273	chr2	134986781	134986781	G	A	exonic	MAP3K19	NA	NA	NA	NA	.	synonymous SNV	MAP3K19:NM_001018044:exon5:c.C1752T:p.I584I,MAP3K19:NM_001321177:exon7:c.C2142T:p.I714I,MAP3K19:NM_025052:exon7:c.C2091T:p.I697I	.	2
chr2	151465637	G	A	0.445	16	0	21	0	CLONE21	0.432	chr2	151465638	151465638	G	A	exonic	RIF1	NA	NA	NA	NA	.	nonsynonymous SNV	RIF1:NM_001177665:exon29:c.G6118A:p.E2040K,RIF1:NM_001177663:exon30:c.G6118A:p.E2040K,RIF1:NM_001177664:exon30:c.G6118A:p.E2040K,RIF1:NM_018151:exon30:c.G6118A:p.E2040K	.	2
chr2	208304198	C	T	0.328	0	40	0	20	CLONE21	0.333	chr2	208304199	208304199	C	T	exonic	PIKFYVE	NA	NA	NA	NA	.	nonsynonymous SNV	PIKFYVE:NM_152671:exon9:c.C1058T:p.P353L,PIKFYVE:NM_001178000:exon11:c.C1349T:p.P450L,PIKFYVE:NM_015040:exon11:c.C1349T:p.P450L	.	2
chr2	208336898	G	A	0.25	13	0	37	0	CLONE21	0.26	chr2	208336899	208336899	G	A	exonic	PIKFYVE	NA	NA	NA	NA	.	nonsynonymous SNV	PIKFYVE:NM_015040:exon28:c.G4582A:p.G1528R	.	2
chr2	231593275	G	A	0.222	7	0	29	0	CLONE21	0.194	chr2	231593276	231593276	G	A	exonic	TEX44	NA	NA	NA	NA	.	nonsynonymous SNV	TEX44:NM_152614:exon1:c.G325A:p.D109N	.	2
chr3	119146874	G	A	0.337	13	0	27	0	CLONE21	0.325	chr3	119146875	119146875	G	A	exonic	TEX55	NA	NA	NA	NA	.	nonsynonymous SNV	TEX55:NM_152539:exon1:c.G686A:p.G229E	.	3
chr3	150603380	C	T	0.361	0	22	0	13	CLONE21	0.371	chr3	150603381	150603381	C	T	exonic	SELENOT	NA	NA	NA	NA	.	unknown	UNKNOWN	.	3
chr4	78911347	C	T	0.303	0	25	0	11	CLONE21	0.306	chr4	78911348	78911348	C	T	exonic	BMP2K	NA	NA	NA	NA	.	nonsynonymous SNV	BMP2K:NM_198892:exon16:c.C2801T:p.S934F	.	4
chr4	128861707	C	T	0.33	0	30	0	14	CLONE21	0.318	chr4	128861708	128861708	C	T	exonic	JADE1	NA	NA	NA	NA	.	nonsynonymous SNV	JADE1:NM_001287437:exon9:c.C950T:p.S317F,JADE1:NM_001287439:exon9:c.C986T:p.S329F,JADE1:NM_001287440:exon9:c.C986T:p.S329F,JADE1:NM_001287441:exon9:c.C986T:p.S329F,JADE1:NM_001287442:exon9:c.C986T:p.S329F,JADE1:NM_001287443:exon9:c.C986T:p.S329F,JADE1:NM_024900:exon9:c.C986T:p.S329F,JADE1:NM_199320:exon9:c.C986T:p.S329F	.	4
chr4	145104414	G	A	0.382	13	0	24	0	CLONE21	0.351	chr4	145104415	145104415	G	A	exonic	ABCE1	NA	NA	NA	NA	.	startloss	ABCE1:NM_001040876:exon2:c.G3A:p.M1?,ABCE1:NM_002940:exon2:c.G3A:p.M1?	.	4
chr4	183447226	G	A	0.475	18	0	21	0	CLONE21	0.462	chr4	183447227	183447227	G	A	exonic	CDKN2AIP	NA	NA	NA	NA	.	nonsynonymous SNV	CDKN2AIP:NM_017632:exon3:c.G1543A:p.G515S	.	4
chr5	39134322	C	T	0.417	0	25	0	15	CLONE21	0.375	chr5	39134323	39134323	C	T	exonic	FYB1	NA	NA	NA	NA	.	nonsynonymous SNV	FYB1:NM_001243093:exon9:c.G1732A:p.E578K,FYB1:NM_001465:exon9:c.G1702A:p.E568K,FYB1:NM_199335:exon9:c.G1702A:p.E568K,FYB1:NM_001349333:exon10:c.G1702A:p.E568K,FYB1:NM_018594:exon10:c.G1732A:p.E578K	.	5
chr6	47001547	G	A	0.187	7	0	26	0	CLONE21	0.212	chr6	47001548	47001548	G	A	exonic	ADGRF1	NA	NA	NA	NA	.	nonsynonymous SNV	ADGRF1:NM_153840:exon14:c.C2612T:p.S871F	.	6
chr6	99401465	C	T	0.268	0	30	0	10	CLONE21	0.25	chr6	99401466	99401466	C	T	exonic	PNISR	NA	NA	NA	NA	.	nonsynonymous SNV	PNISR:NM_001322415:exon10:c.G1438A:p.E480K,PNISR:NM_001322408:exon11:c.G1492A:p.E498K,PNISR:NM_001322413:exon11:c.G1492A:p.E498K,PNISR:NM_001322414:exon11:c.G1438A:p.E480K,PNISR:NM_015491:exon11:c.G1492A:p.E498K,PNISR:NM_001322405:exon12:c.G1492A:p.E498K,PNISR:NM_001322410:exon12:c.G1492A:p.E498K,PNISR:NM_001322412:exon12:c.G1492A:p.E498K,PNISR:NM_032870:exon12:c.G1492A:p.E498K,PNISR:NM_001322406…	.	6
chr6	138263191	C	T	0.269	0	54	0	17	CLONE21	0.239	chr6	138263192	138263192	C	T	exonic	ARFGEF3	NA	NA	NA	NA	.	nonsynonymous SNV	ARFGEF3:NM_020340:exon12:c.C1709T:p.P570L	.	6
chr6	167022454	C	T	0.163	0	43	0	7	CLONE21	0.14	chr6	167022455	167022455	C	T	exonic	FGFR1OP	NA	NA	NA	NA	.	nonsynonymous SNV	FGFR1OP:NM_001278690:exon6:c.C485T:p.S162L,FGFR1OP:NM_194429:exon7:c.C566T:p.S189L,FGFR1OP:NM_007045:exon8:c.C626T:p.S209L	.	6
chr7	1555390	C	T	0.256	1	28	0	8	CLONE21	0.222	chr7	1555391	1555391	C	T	exonic	TMEM184A	NA	NA	NA	NA	.	nonsynonymous SNV	TMEM184A:NM_001097620:exon2:c.G94A:p.G32R	.	7
chr7	31572152	C	T	0.077	0	65	0	4	CLONE21	0.058	chr7	31572153	31572153	C	T	exonic	ITPRID1	NA	NA	NA	NA	.	synonymous SNV	ITPRID1:NM_194300:exon5:c.C360T:p.F120F,ITPRID1:NM_001257968:exon6:c.C438T:p.F146F,ITPRID1:NM_001257967:exon7:c.C390T:p.F130F	.	7
chr7	38461308	C	T	0.349	0	29	1	15	CLONE21	0.341	chr7	38461309	38461309	C	T	exonic	AMPH	NA	NA	NA	NA	.	nonsynonymous SNV	AMPH:NM_001635:exon11:c.G991A:p.E331K,AMPH:NM_139316:exon11:c.G991A:p.E331K	.	7
chr7	128902833	C	T	0.316	0	35	0	16	CLONE21	0.314	chr7	128902834	128902834	C	T	exonic	KCP	NA	NA	NA	NA	.	stopgain	KCP:NM_001366122:exon8:c.G774A:p.W258X,KCP:NM_199349:exon8:c.G774A:p.W258X	.	7
chr7	129454492	G	A	0.322	14	0	30	0	CLONE21	0.318	chr7	129454493	129454493	G	A	exonic	STRIP2	NA	NA	NA	NA	.	stopgain	STRIP2:NM_001134336:exon7:c.G672A:p.W224X,STRIP2:NM_020704:exon7:c.G672A:p.W224X	.	7
chr8	96258554	G	A	0.432	19	0	29	0	CLONE21	0.396	chr8	96258555	96258555	G	A	exonic	MTERF3	NA	NA	NA	NA	.	stopgain	MTERF3:NM_001286643:exon2:c.C136T:p.Q46X,MTERF3:NM_015942:exon2:c.C136T:p.Q46X	.	8
chr8	102285555	G	A	0.45	16	0	23	0	CLONE21	0.41	chr8	102285556	102285556	G	A	exonic	UBR5	NA	NA	NA	NA	.	nonsynonymous SNV	UBR5:NM_001282873:exon39:c.C5441T:p.P1814L,UBR5:NM_015902:exon39:c.C5441T:p.P1814L	.	8
chr9	71740230	G	T	0.311	0	0	46	17	CLONE21	0.27	chr9	71740231	71740231	G	T	exonic	CEMIP2	NA	NA	NA	NA	.	nonsynonymous SNV	CEMIP2:NM_001135820:exon5:c.C1036A:p.Q346K,CEMIP2:NM_013390:exon5:c.C1036A:p.Q346K	.	9
chr10	48667	G	A	0.315	10	0	24	0	CLONE21	0.294	chr10	48668	48668	G	A	exonic	TUBB8	NA	NA	NA	NA	.	nonsynonymous SNV	TUBB8:NM_177987:exon3:c.C224T:p.S75F	.	10
chr10	43387199	C	T	0.322	0	31	0	14	CLONE21	0.311	chr10	43387200	43387200	C	T	exonic	HNRNPF	NA	NA	NA	NA	.	nonsynonymous SNV	HNRNPF:NM_001098208:exon3:c.G685A:p.E229K,HNRNPF:NM_001098204:exon4:c.G685A:p.E229K,HNRNPF:NM_001098205:exon4:c.G685A:p.E229K,HNRNPF:NM_001098206:exon4:c.G685A:p.E229K,HNRNPF:NM_001098207:exon4:c.G685A:p.E229K,HNRNPF:NM_004966:exon4:c.G685A:p.E229K	.	10
chr10	78010514	C	T	0.36	0	29	0	16	CLONE21	0.356	chr10	78010515	78010515	C	T	exonic	POLR3A	NA	NA	NA	NA	.	nonsynonymous SNV	POLR3A:NM_007055:exon12:c.G1598A:p.R533K	.	10
chr11	60943786	C	T	0.353	0	29	0	15	CLONE21	0.341	chr11	60943787	60943787	C	T	exonic	SLC15A3	NA	NA	NA	NA	.	nonsynonymous SNV	SLC15A3:NM_016582:exon3:c.G898A:p.G300R	.	11
chr11	65618723	C	T	0.296	0	31	0	14	CLONE21	0.311	chr11	65618724	65618724	C	T	exonic	PCNX3	NA	NA	NA	NA	.	synonymous SNV	PCNX3:NM_032223:exon6:c.C1362T:p.S454S	.	11
chr11	121303477	C	T	0.27	1	44	0	14	CLONE21	0.241	chr11	121303478	121303478	C	T	exonic	SC5D	NA	NA	NA	NA	.	synonymous SNV	SC5D:NM_001024956:exon2:c.C103T:p.L35L,SC5D:NM_006918:exon2:c.C103T:p.L35L	.	11
chr12	57063170	G	A	0.372	18	0	28	0	CLONE21	0.391	chr12	57063171	57063171	G	A	exonic	NEMP1	NA	NA	NA	NA	.	nonsynonymous SNV	NEMP1:NM_015257:exon6:c.C709T:p.L237F,NEMP1:NM_001130963:exon7:c.C928T:p.L310F	.	12
chr12	132672214	C	T	0.243	1	54	0	17	CLONE21	0.239	chr12	132672215	132672215	C	T	exonic	POLE	NA	NA	NA	NA	.	synonymous SNV	POLE:NM_006231:exon16:c.G1794A:p.E598E	.	12
chr12	132680000	C	T	0.333	0	41	0	19	CLONE21	0.317	chr12	132680001	132680001	C	T	exonic	POLE	NA	NA	NA	NA	.	nonsynonymous SNV	POLE:NM_006231:exon5:c.G376A:p.G126S	.	12
chr14	74528593	G	A	0.314	13	0	25	0	CLONE21	0.342	chr14	74528594	74528594	G	A	exonic	LTBP2	NA	NA	NA	NA	.	nonsynonymous SNV	LTBP2:NM_000428:exon12:c.C2257T:p.P753S	.	14
chr15	73740230	C	T	0.25	0	41	0	12	CLONE21	0.226	chr15	73740231	73740231	C	T	exonic	INSYN1	NA	NA	NA	NA	.	nonsynonymous SNV	INSYN1:NM_001039614:exon2:c.G568A:p.D190N,INSYN1:NM_001303254:exon3:c.G484A:p.D162N	.	15
chr16	27215962	C	T	0.481	0	15	0	14	CLONE21	0.483	chr16	27215963	27215963	C	T	exonic	KDM8	NA	NA	NA	NA	.	nonsynonymous SNV	KDM8:NM_001145348:exon5:c.C931T:p.L311F,KDM8:NM_024773:exon5:c.C817T:p.L273F	.	16
chr16	58521237	G	A	0.2	8	0	33	0	CLONE21	0.195	chr16	58521238	58521238	G	A	exonic	CNOT1	NA	NA	NA	NA	.	nonsynonymous SNV	CNOT1:NM_001265612:exon48:c.C6982T:p.P2328S,CNOT1:NM_016284:exon48:c.C6997T:p.P2333S	.	16
chr16	58537948	G	A	0.375	20	0	33	0	CLONE21	0.377	chr16	58537949	58537949	G	A	exonic	CNOT1	NA	NA	NA	NA	.	nonsynonymous SNV	CNOT1:NM_001265612:exon38:c.C5341T:p.H1781Y,CNOT1:NM_016284:exon38:c.C5356T:p.H1786Y	.	16
chr16	68930264	G	A	0.334	14	0	32	0	CLONE21	0.304	chr16	68930265	68930265	G	A	exonic	TANGO6	NA	NA	NA	NA	.	nonsynonymous SNV	TANGO6:NM_024562:exon14:c.G2671A:p.D891N	.	16
chr16	89286071	C	T	0.441	0	24	0	17	CLONE21	0.415	chr16	89286072	89286072	C	T	exonic	ANKRD11	NA	NA	NA	NA	.	nonsynonymous SNV	ANKRD11:NM_001256183:exon8:c.G859A:p.G287S,ANKRD11:NM_013275:exon8:c.G859A:p.G287S,ANKRD11:NM_001256182:exon9:c.G859A:p.G287S	.	16
chr17	63818376	G	A	0.239	10	0	35	0	CLONE21	0.222	chr17	63818377	63818377	G	A	exonic	DDX42	NA	NA	NA	NA	.	synonymous SNV	DDX42:NM_203499:exon18:c.G2796A:p.K932K,DDX42:NM_007372:exon19:c.G2796A:p.K932K	.	17
chr17	78049276	G	A	0.28	17	0	45	0	CLONE21	0.274	chr17	78049277	78049277	G	A	exonic	TNRC6C	NA	NA	NA	NA	.	nonsynonymous SNV	TNRC6C:NM_001142640:exon4:c.G215A:p.G72E,TNRC6C:NM_018996:exon4:c.G215A:p.G72E	.	17
chr17	82084609	G	A	0.357	14	0	34	0	CLONE21	0.292	chr17	82084610	82084610	G	A	exonic	FASN	NA	NA	NA	NA	.	synonymous SNV	FASN:NM_004104:exon27:c.C4671T:p.T1557T	.	17
chr18	50251652	G	A	0.401	15	0	25	0	CLONE21	0.375	chr18	50251653	50251653	G	A	exonic	CFAP53	NA	NA	NA	NA	.	nonsynonymous SNV	CFAP53:NM_145020:exon4:c.C605T:p.S202F	.	18
chr19	10796102	G	A	0.363	15	0	30	0	CLONE21	0.333	chr19	10796103	10796103	G	A	exonic	DNM2	NA	NA	NA	NA	.	synonymous SNV	DNM2:NM_001005360:exon10:c.G1239A:p.V413V,DNM2:NM_001190716:exon10:c.G1239A:p.V413V,DNM2:NM_004945:exon10:c.G1239A:p.V413V	.	19
chr19	13757802	G	A	0.379	22	0	35	0	CLONE21	0.386	chr19	13757803	13757803	G	A	exonic	CCDC130	NA	NA	NA	NA	.	nonsynonymous SNV	CCDC130:NM_001320569:exon5:c.G67A:p.E23K,CCDC130:NM_030818:exon6:c.G214A:p.E72K,CCDC130:NM_001320561:exon7:c.G214A:p.E72K,CCDC130:NM_001320564:exon7:c.G214A:p.E72K,CCDC130:NM_001320565:exon7:c.G214A:p.E72K	.	19
chr19	18432596	G	A	0.339	16	0	32	0	CLONE21	0.333	chr19	18432597	18432597	G	A	exonic	SSBP4	NA	NA	NA	NA	.	nonsynonymous SNV	SSBP4:NM_001009998:exon10:c.G677A:p.G226E,SSBP4:NM_032627:exon11:c.G743A:p.G248E	.	19
chr20	10639587	C	T	0.393	0	26	0	16	CLONE21	0.381	chr20	10639588	10639588	C	T	exonic	JAG1	NA	NA	NA	NA	.	synonymous SNV	JAG1:NM_000214:exon26:c.G3567A:p.T1189T	.	20
chr22	29292510	G	A	0.194	12	0	50	0	CLONE21	0.194	chr22	29292511	29292511	G	A	exonic	EWSR1	NA	NA	NA	NA	.	nonsynonymous SNV	EWSR1:NM_001163286:exon10:c.G901A:p.D301N,EWSR1:NM_001163285:exon11:c.G1066A:p.D356N,EWSR1:NM_005243:exon11:c.G1069A:p.D357N,EWSR1:NM_013986:exon12:c.G1084A:p.D362N	.	22
chr22	29673408	G	A	0.172	11	0	57	0	CLONE21	0.162	chr22	29673409	29673409	G	A	exonic	NF2	NA	NA	NA	NA	.	synonymous SNV	NF2:NM_181830:exon10:c.G1014A:p.E338E,NF2:NM_181831:exon10:c.G1014A:p.E338E,NF2:NM_181828:exon11:c.G1137A:p.E379E,NF2:NM_181829:exon11:c.G1140A:p.E380E,NF2:NM_000268:exon12:c.G1263A:p.E421E,NF2:NM_016418:exon12:c.G1263A:p.E421E,NF2:NM_181825:exon12:c.G1263A:p.E421E,NF2:NM_181832:exon12:c.G1263A:p.E421E	.	22
chr22	31341677	C	T	0.149	0	44	0	8	CLONE21	0.154	chr22	31341678	31341678	C	T	exonic	PATZ1	NA	NA	NA	NA	.	stopgain	PATZ1:NM_032051:exon3:c.G1341A:p.W447X	.	22
chr22	50312201	C	T	0.232	0	47	1	12	CLONE21	0.203	chr22	50312202	50312202	C	T	exonic	DENND6B	NA	NA	NA	NA	.	synonymous SNV	DENND6B:NM_001001794:exon20:c.G1695A:p.L565L	.	22
chrX	40675287	G	A	0.281	15	0	42	0	CLONE21	0.263	chrX	40675288	40675288	G	A	exonic	MED14	NA	NA	NA	NA	.	nonsynonymous SNV	MED14:NM_004229:exon22:c.C2954T:p.P985L	.	X
chrX	64190516	G	A	0.295	15	1	31	0	CLONE21	0.326	chrX	64190517	64190517	G	A	exonic	AMER1	NA	NA	NA	NA	.	stopgain	AMER1:NM_152424:exon2:c.C2770T:p.Q924X	.	X
chrX	136879056	G	A	0.226	10	0	37	0	CLONE21	0.213	chrX	136879057	136879057	G	A	exonic	RBMX	NA	NA	NA	NA	.	nonsynonymous SNV	RBMX:NM_001164803:exon3:c.C176T:p.P59L,RBMX:NM_002139:exon3:c.C176T:p.P59L	.	X
chr1	24652515	G	A	0.513	18	0	20	0	CLONE19-1	0.474	chr1	24652516	24652516	G	A	exonic	SRRM1	NA	NA	NA	NA	.	nonsynonymous SNV	SRRM1:NM_001366568:exon6:c.G559A:p.E187K,SRRM1:NM_001366573:exon6:c.G559A:p.E187K,SRRM1:NM_001366584:exon6:c.G559A:p.E187K,SRRM1:NM_001366585:exon6:c.G559A:p.E187K,SRRM1:NM_001366587:exon6:c.G469A:p.E157K,SRRM1:NM_001303448:exon7:c.G808A:p.E270K,SRRM1:NM_001303449:exon7:c.G691A:p.E231K,SRRM1:NM_001366565:exon7:c.G559A:p.E187K,SRRM1:NM_001366567:exon7:c.G559A:p.E187K,SRRM1:NM_001366569:exon7:c.G80…	.	1
chr1	24652526	G	A	0.575	21	0	17	0	CLONE19-1	0.553	chr1	24652527	24652527	G	A	exonic	SRRM1	NA	NA	NA	NA	.	synonymous SNV	SRRM1:NM_001366568:exon6:c.G570A:p.K190K,SRRM1:NM_001366573:exon6:c.G570A:p.K190K,SRRM1:NM_001366584:exon6:c.G570A:p.K190K,SRRM1:NM_001366585:exon6:c.G570A:p.K190K,SRRM1:NM_001366587:exon6:c.G480A:p.K160K,SRRM1:NM_001303448:exon7:c.G819A:p.K273K,SRRM1:NM_001303449:exon7:c.G702A:p.K234K,SRRM1:NM_001366565:exon7:c.G570A:p.K190K,SRRM1:NM_001366567:exon7:c.G570A:p.K190K,SRRM1:NM_001366569:exon7:c.G81…	.	1
chr1	62017866	G	A	0.148	11	0	76	0	CLONE19-1	0.126	chr1	62017867	62017867	G	A	exonic	PATJ	NA	NA	NA	NA	.	synonymous SNV	PATJ:NM_001350145:exon29:c.G3879A:p.Q1293Q,PATJ:NM_176877:exon29:c.G3879A:p.Q1293Q	.	1
chr1	62038026	C	T	0.12	0	73	0	10	CLONE19-1	0.12	chr1	62038027	62038027	C	T	exonic	PATJ	NA	NA	NA	NA	.	nonsynonymous SNV	PATJ:NM_001350145:exon30:c.C4010T:p.S1337L,PATJ:NM_176877:exon30:c.C4010T:p.S1337L	.	1
chr1	77219339	G	A	0.176	18	0	95	0	CLONE19-1	0.159	chr1	77219340	77219340	G	A	exonic	PIGK	NA	NA	NA	NA	.	synonymous SNV	PIGK:NM_005482:exon1:c.C63T:p.S21S	.	1
chr1	102886901	T	C	0.136	0	9	0	58	CLONE19-1	0.134	chr1	102886902	102886902	T	C	exonic	COL11A1	NA	NA	NA	NA	.	nonsynonymous SNV	COL11A1:NM_080630:exon61:c.A4415G:p.Q1472R,COL11A1:NM_001190709:exon62:c.A4646G:p.Q1549R,COL11A1:NM_001854:exon63:c.A4763G:p.Q1588R,COL11A1:NM_080629:exon63:c.A4799G:p.Q1600R	.	1
chr1	218302355	G	A	0.544	27	0	22	0	CLONE19-1	0.551	chr1	218302356	218302356	G	A	exonic	RRP15	NA	NA	NA	NA	.	nonsynonymous SNV	RRP15:NM_016052:exon2:c.G202A:p.E68K	.	1
chr2	27384714	C	T	0.34	0	33	0	20	CLONE19-1	0.377	chr2	27384715	27384715	C	T	exonic	PPM1G	NA	NA	NA	NA	.	synonymous SNV	PPM1G:NM_177983:exon5:c.G783A:p.E261E	.	2
chr3	51663027	C	T	0.4	0	32	0	17	CLONE19-1	0.347	chr3	51663028	51663028	C	T	exonic	RAD54L2	NA	NA	NA	NA	.	synonymous SNV	RAD54L2:NM_001322256:exon22:c.C4012T:p.L1338L,RAD54L2:NM_001322257:exon22:c.C2779T:p.L927L,RAD54L2:NM_015106:exon23:c.C4012T:p.L1338L,RAD54L2:NM_001322253:exon24:c.C4012T:p.L1338L	.	3
chr4	1353251	C	T	0.204	0	41	0	8	CLONE19-1	0.163	chr4	1353252	1353252	C	T	exonic	UVSSA	NA	NA	NA	NA	.	nonsynonymous SNV	UVSSA:NM_001317934:exon5:c.C773T:p.P258L,UVSSA:NM_001317935:exon5:c.C773T:p.P258L,UVSSA:NM_020894:exon5:c.C773T:p.P258L	.	4
chr4	17837699	C	T	0.301	0	39	0	17	CLONE19-1	0.304	chr4	17837700	17837700	C	T	exonic	NCAPG	NA	NA	NA	NA	.	nonsynonymous SNV	NCAPG:NM_022346:exon16:c.C2365T:p.P789S	.	4
chr5	94520743	C	A	0.147	6	30	0	0	CLONE19-1	0.167	chr5	94520744	94520744	C	A	exonic	KIAA0825	NA	NA	NA	NA	.	nonsynonymous SNV	KIAA0825:NM_001145678:exon5:c.G474T:p.K158N,KIAA0825:NM_173665:exon5:c.G474T:p.K158N	.	5
chr7	15561719	C	T	0.275	0	28	0	10	CLONE19-1	0.263	chr7	15561720	15561720	C	T	exonic	AGMO	NA	NA	NA	NA	.	synonymous SNV	AGMO:NM_001004320:exon1:c.G126A:p.K42K	.	7
chr7	100156985	C	T	0.287	0	32	0	11	CLONE19-1	0.256	chr7	100156986	100156986	C	T	exonic	MAP11	NA	NA	NA	NA	.	synonymous SNV	MAP11:NM_001303470:exon6:c.G45A:p.Q15Q,MAP11:NM_018275:exon6:c.G852A:p.Q284Q	.	7
chr7	102468586	G	A	0.351	14	0	28	1	CLONE19-1	0.333	chr7	102468587	102468587	G	A	exonic	LRWD1	NA	NA	NA	NA	.	nonsynonymous SNV	LRWD1:NM_001317721:exon8:c.G497A:p.G166E,LRWD1:NM_152892:exon8:c.G953A:p.G318E	.	7
chr7	158680742	G	A	0.214	9	0	36	0	CLONE19-1	0.2	chr7	158680743	158680743	G	A	exonic	NCAPG2	NA	NA	NA	NA	.	nonsynonymous SNV	NCAPG2:NM_001281933:exon10:c.C998T:p.P333L,NCAPG2:NM_017760:exon10:c.C998T:p.P333L,NCAPG2:NM_001281932:exon11:c.C998T:p.P333L	.	7
chr8	6637940	G	A	0.611	24	0	17	0	CLONE19-1	0.585	chr8	6637941	6637941	G	A	exonic	MCPH1	NA	NA	NA	NA	.	synonymous SNV	MCPH1:NM_001363979:exon14:c.G2493A:p.X831X	.	8
chr11	2160903	G	C	0.356	0	15	25	0	CLONE19-1	0.375	chr11	2160904	2160904	G	C	exonic	INS	INS-IGF2	NA	NA	NA	.	nonsynonymous SNV	INS:NM_001185098:exon1:c.C68G:p.A23G,INS:NM_000207:exon2:c.C68G:p.A23G,INS-IGF2:NM_001042376:exon2:c.C68G:p.A23G,INS:NM_001185097:exon2:c.C68G:p.A23G,INS:NM_001291897:exon2:c.C68G:p.A23G	.	11
chr11	111357492	G	A	0.344	16	0	32	0	CLONE19-1	0.333	chr11	111357493	111357493	G	A	exonic	POU2AF1	NA	NA	NA	NA	.	synonymous SNV	POU2AF1:NM_006235:exon4:c.C408T:p.P136P	.	11
chr11	111701530	G	A	0.356	18	0	37	0	CLONE19-1	0.327	chr11	111701531	111701531	G	A	exonic	SIK2	NA	NA	NA	NA	.	nonsynonymous SNV	SIK2:NM_015191:exon6:c.G683A:p.R228K	.	11
chr12	67310154	G	A	0.396	18	0	30	0	CLONE19-1	0.375	chr12	67310155	67310155	G	A	exonic	CAND1	NA	NA	NA	NA	.	nonsynonymous SNV	CAND1:NM_018448:exon13:c.G3199A:p.E1067K,CAND1:NM_001329674:exon14:c.G3127A:p.E1043K,CAND1:NM_001329675:exon14:c.G3127A:p.E1043K,CAND1:NM_001329676:exon14:c.G3100A:p.E1034K	.	12
chr12	118019635	G	A	0.343	11	0	23	0	CLONE19-1	0.324	chr12	118019636	118019636	G	A	exonic	RFC5	NA	NA	NA	NA	.	synonymous SNV	RFC5:NM_001206801:exon3:c.G135A:p.Q45Q,RFC5:NM_007370:exon3:c.G135A:p.Q45Q,RFC5:NM_001130113:exon4:c.G72A:p.Q24Q,RFC5:NM_181578:exon4:c.G72A:p.Q24Q	.	12
chr16	2765704	G	A	0.397	25	0	38	1	CLONE19-1	0.397	chr16	2765705	2765705	G	A	exonic	SRRM2	NA	NA	NA	NA	.	nonsynonymous SNV	SRRM2:NM_016333:exon11:c.G5177A:p.R1726K	.	16
chr17	40122860	C	T	0.537	0	5	0	5	CLONE19-1	0.5	chr17	40122861	40122861	C	T	exonic	MSL1	NA	NA	NA	NA	.	synonymous SNV	MSL1:NM_001365919:exon1:c.C249T:p.L83L,MSL1:NM_001365920:exon1:c.C249T:p.L83L,MSL1:NM_001365921:exon1:c.C249T:p.L83L	.	17
chr17	50109314	C	T	0.266	0	39	0	13	CLONE19-1	0.25	chr17	50109315	50109315	C	T	exonic	PDK2	NA	NA	NA	NA	.	nonsynonymous SNV	PDK2:NM_001199899:exon10:c.C806T:p.S269F,PDK2:NM_002611:exon10:c.C998T:p.S333F,PDK2:NM_001199898:exon11:c.C806T:p.S269F	.	17
chr17	50354901	G	A	0.285	18	0	44	0	CLONE19-1	0.29	chr17	50354902	50354902	G	A	exonic	XYLT2	NA	NA	NA	NA	.	nonsynonymous SNV	XYLT2:NM_022167:exon4:c.G853A:p.D285N	.	17
chr17	58311030	G	A	0.312	23	0	48	0	CLONE19-1	0.324	chr17	58311031	58311031	G	A	exonic	TSPOAP1	NA	NA	NA	NA	.	synonymous SNV	TSPOAP1:NM_024418:exon18:c.C3084T:p.S1028S,TSPOAP1:NM_001261835:exon19:c.C3264T:p.S1088S,TSPOAP1:NM_004758:exon19:c.C3264T:p.S1088S	.	17
chr19	805071	G	A	0.314	13	0	32	0	CLONE19-1	0.289	chr19	805072	805072	G	A	exonic	PTBP1	NA	NA	NA	NA	.	synonymous SNV	PTBP1:NM_002819:exon8:c.G777A:p.K259K,PTBP1:NM_031990:exon8:c.G777A:p.K259K,PTBP1:NM_031991:exon8:c.G777A:p.K259K	.	19
chr19	3053907	G	A	0.355	18	0	32	0	CLONE19-1	0.36	chr19	3053908	3053908	G	A	exonic	TLE5	NA	NA	NA	NA	.	synonymous SNV	TLE5:NM_001130:exon7:c.C505T:p.L169L,TLE5:NM_198969:exon7:c.C706T:p.L236L,TLE5:NM_198970:exon7:c.C502T:p.L168L	.	19
chr19	7612067	C	T	0.357	0	29	0	15	CLONE19-1	0.341	chr19	7612068	7612068	C	T	exonic	CAMSAP3	NA	NA	NA	NA	.	synonymous SNV	CAMSAP3:NM_020902:exon11:c.C1575T:p.T525T,CAMSAP3:NM_001080429:exon13:c.C1656T:p.T552T	.	19
chr19	10149484	A	G	0.285	27	0	14	0	CLONE19-1	0.341	chr19	10149485	10149485	A	G	exonic	DNMT1	NA	NA	NA	NA	.	nonsynonymous SNV	DNMT1:NM_001318730:exon25:c.T2506C:p.Y836H,DNMT1:NM_001379:exon25:c.T2506C:p.Y836H,DNMT1:NM_001130823:exon26:c.T2554C:p.Y852H,DNMT1:NM_001318731:exon26:c.T2191C:p.Y731H	.	19
chr20	24543224	A	T	0.38	17	2	0	8	CLONE19-1	0.32	chr20	24543225	24543225	A	T	exonic	SYNDIG1	NA	NA	NA	NA	.	nonsynonymous SNV	SYNDIG1:NM_001323607:exon2:c.A128T:p.Y43F,SYNDIG1:NM_024893:exon2:c.A128T:p.Y43F,SYNDIG1:NM_001323606:exon3:c.A128T:p.Y43F	.	20
chrX	57680155	C	T	0.244	0	35	0	9	CLONE19-1	0.205	chrX	57680156	57680156	C	T	exonic	NLRP2B	NA	NA	NA	NA	.	synonymous SNV	NLRP2B:NM_001319967:exon1:c.G105A:p.L35L	.	X
chr1	37554151	C	A	0.25	8	24	0	0	CLONE19-16	0.25	chr1	37554152	37554152	C	A	exonic	SNIP1	NA	NA	NA	NA	.	synonymous SNV	SNIP1:NM_024700:exon1:c.G78T:p.G26G	.	1
chr1	62017866	G	A	0.138	10	0	61	0	CLONE19-16	0.141	chr1	62017867	62017867	G	A	exonic	PATJ	NA	NA	NA	NA	.	synonymous SNV	PATJ:NM_001350145:exon29:c.G3879A:p.Q1293Q,PATJ:NM_176877:exon29:c.G3879A:p.Q1293Q	.	1
chr1	77219339	G	A	0.176	15	0	89	0	CLONE19-16	0.144	chr1	77219340	77219340	G	A	exonic	PIGK	NA	NA	NA	NA	.	synonymous SNV	PIGK:NM_005482:exon1:c.C63T:p.S21S	.	1
chr1	102886901	T	C	0.148	0	7	0	48	CLONE19-16	0.127	chr1	102886902	102886902	T	C	exonic	COL11A1	NA	NA	NA	NA	.	nonsynonymous SNV	COL11A1:NM_080630:exon61:c.A4415G:p.Q1472R,COL11A1:NM_001190709:exon62:c.A4646G:p.Q1549R,COL11A1:NM_001854:exon63:c.A4763G:p.Q1588R,COL11A1:NM_080629:exon63:c.A4799G:p.Q1600R	.	1
chr1	158093671	G	A	0.197	11	0	57	0	CLONE19-16	0.162	chr1	158093672	158093672	G	A	exonic	KIRREL1	NA	NA	NA	NA	.	synonymous SNV	KIRREL1:NM_001286349:exon11:c.G1329A:p.V443V,KIRREL1:NM_018240:exon13:c.G1629A:p.V543V	.	1
chr1	193059885	G	A	0.139	8	1	33	0	CLONE19-16	0.195	chr1	193059886	193059886	G	A	exonic	UCHL5	NA	NA	NA	NA	.	nonsynonymous SNV	UCHL5:NM_001350840:exon1:c.C113T:p.P38L,UCHL5:NM_001350844:exon1:c.C113T:p.P38L	.	1
chr1	235808587	C	T	0.19	0	66	0	14	CLONE19-16	0.175	chr1	235808588	235808588	C	T	exonic	LYST	NA	NA	NA	NA	.	nonsynonymous SNV	LYST:NM_000081:exon5:c.G2230A:p.E744K,LYST:NM_001301365:exon5:c.G2230A:p.E744K	.	1
chr2	127335888	A	T	0.08	52	1	0	4	CLONE19-16	0.071	chr2	127335889	127335889	A	T	exonic	MAP3K2	NA	NA	NA	NA	.	nonsynonymous SNV	MAP3K2:NM_006609:exon4:c.T245A:p.L82Q	.	2
chr5	94520743	C	A	0.32	7	18	0	0	CLONE19-16	0.28	chr5	94520744	94520744	C	A	exonic	KIAA0825	NA	NA	NA	NA	.	nonsynonymous SNV	KIAA0825:NM_001145678:exon5:c.G474T:p.K158N,KIAA0825:NM_173665:exon5:c.G474T:p.K158N	.	5
chr6	100661964	C	T	0.366	0	30	0	15	CLONE19-16	0.333	chr6	100661965	100661965	C	T	exonic	ASCC3	NA	NA	NA	NA	.	synonymous SNV	ASCC3:NM_006828:exon16:c.G2544A:p.Q848Q	.	6
chr6	161569406	G	A	0.267	16	0	46	0	CLONE19-16	0.258	chr6	161569407	161569407	G	A	exonic	PRKN	NA	NA	NA	NA	.	nonsynonymous SNV	PRKN:NM_013988:exon5:c.C434T:p.P145L,PRKN:NM_013987:exon7:c.C797T:p.P266L,PRKN:NM_004562:exon8:c.C881T:p.P294L	.	6
chr7	100156985	C	T	0.389	0	27	0	13	CLONE19-16	0.325	chr7	100156986	100156986	C	T	exonic	MAP11	NA	NA	NA	NA	.	synonymous SNV	MAP11:NM_001303470:exon6:c.G45A:p.Q15Q,MAP11:NM_018275:exon6:c.G852A:p.Q284Q	.	7
chr7	102468586	G	A	0.347	9	0	19	0	CLONE19-16	0.321	chr7	102468587	102468587	G	A	exonic	LRWD1	NA	NA	NA	NA	.	nonsynonymous SNV	LRWD1:NM_001317721:exon8:c.G497A:p.G166E,LRWD1:NM_152892:exon8:c.G953A:p.G318E	.	7
chr7	121124441	A	T	0.351	19	0	0	9	CLONE19-16	0.321	chr7	121124442	121124442	A	T	exonic	CPED1	NA	NA	NA	NA	.	nonsynonymous SNV	CPED1:NM_001105533:exon7:c.A1030T:p.T344S,CPED1:NM_024913:exon8:c.A1030T:p.T344S	.	7
chr8	6637940	G	A	0.593	16	0	12	0	CLONE19-16	0.571	chr8	6637941	6637941	G	A	exonic	MCPH1	NA	NA	NA	NA	.	synonymous SNV	MCPH1:NM_001363979:exon14:c.G2493A:p.X831X	.	8
chr9	130884660	G	A	0.385	16	0	23	0	CLONE19-16	0.41	chr9	130884661	130884661	G	A	exonic	ABL1	NA	NA	NA	NA	.	nonsynonymous SNV	ABL1:NM_005157:exon11:c.G2371A:p.E791K,ABL1:NM_007313:exon11:c.G2428A:p.E810K	.	9
chr11	2160903	G	C	0.588	0	15	10	0	CLONE19-16	0.6	chr11	2160904	2160904	G	C	exonic	INS	INS-IGF2	NA	NA	NA	.	nonsynonymous SNV	INS:NM_001185098:exon1:c.C68G:p.A23G,INS:NM_000207:exon2:c.C68G:p.A23G,INS-IGF2:NM_001042376:exon2:c.C68G:p.A23G,INS:NM_001185097:exon2:c.C68G:p.A23G,INS:NM_001291897:exon2:c.C68G:p.A23G	.	11
chr11	85664328	C	T	0.362	0	22	1	15	CLONE19-16	0.405	chr11	85664329	85664329	C	T	exonic	CREBZF	NA	NA	NA	NA	.	nonsynonymous SNV	CREBZF:NM_001039618:exon1:c.G547A:p.E183K	.	11
chr11	108365425	G	A	0.33	12	0	27	0	CLONE19-16	0.308	chr11	108365426	108365426	G	A	exonic	ATM	NA	NA	NA	NA	.	nonsynonymous SNV	ATM:NM_000051:exon63:c.G9089A:p.G3030E,ATM:NM_001351834:exon64:c.G9089A:p.G3030E	.	11
chr11	111701530	G	A	0.317	10	0	27	0	CLONE19-16	0.27	chr11	111701531	111701531	G	A	exonic	SIK2	NA	NA	NA	NA	.	nonsynonymous SNV	SIK2:NM_015191:exon6:c.G683A:p.R228K	.	11
chr14	64260641	G	A	0.405	9	0	15	0	CLONE19-16	0.375	chr14	64260642	64260642	G	A	exonic	ESR2	NA	NA	NA	NA	.	synonymous SNV	ESR2:NM_001214902:exon4:c.C759T:p.P253P,ESR2:NM_001271876:exon4:c.C759T:p.P253P,ESR2:NM_001271877:exon4:c.C759T:p.P253P,ESR2:NM_001040275:exon5:c.C759T:p.P253P,ESR2:NM_001291723:exon5:c.C759T:p.P253P,ESR2:NM_001437:exon5:c.C759T:p.P253P,ESR2:NM_001291712:exon10:c.C759T:p.P253P	.	14
chr15	84783129	C	T	0.262	0	56	0	18	CLONE19-16	0.243	chr15	84783130	84783130	C	T	exonic	ZNF592	NA	NA	NA	NA	.	nonsynonymous SNV	ZNF592:NM_014630:exon4:c.C455T:p.P152L	.	15
chr16	71977283	G	A	0.268	9	0	31	0	CLONE19-16	0.225	chr16	71977284	71977284	G	A	exonic	PKD1L3	NA	NA	NA	NA	.	nonsynonymous SNV	PKD1L3:NM_181536:exon11:c.C1711T:p.H571Y	.	16
chr16	89283668	C	T	0.47	0	19	0	16	CLONE19-16	0.457	chr16	89283669	89283669	C	T	exonic	ANKRD11	NA	NA	NA	NA	.	nonsynonymous SNV	ANKRD11:NM_001256183:exon9:c.G2873A:p.C958Y,ANKRD11:NM_013275:exon9:c.G2873A:p.C958Y,ANKRD11:NM_001256182:exon10:c.G2873A:p.C958Y	.	16
chr17	58311030	G	A	0.242	11	0	31	0	CLONE19-16	0.262	chr17	58311031	58311031	G	A	exonic	TSPOAP1	NA	NA	NA	NA	.	synonymous SNV	TSPOAP1:NM_024418:exon18:c.C3084T:p.S1028S,TSPOAP1:NM_001261835:exon19:c.C3264T:p.S1088S,TSPOAP1:NM_004758:exon19:c.C3264T:p.S1088S	.	17
chr18	8813076	G	A	0.572	17	0	9	0	CLONE19-16	0.654	chr18	8813077	8813077	G	A	exonic	MTCL1	NA	NA	NA	NA	.	synonymous SNV	MTCL1:NM_015210:exon12:c.G2703A:p.L901L	.	18
chr19	813514	G	A	0.45	10	0	11	0	CLONE19-16	0.476	chr19	813515	813515	G	A	exonic	PLPPR3	NA	NA	NA	NA	.	synonymous SNV	PLPPR3:NM_024888:exon7:c.C1296T:p.S432S,PLPPR3:NM_001270366:exon8:c.C1212T:p.S404S	.	19
chr19	3053907	G	A	0.5	9	1	11	0	CLONE19-16	0.45	chr19	3053908	3053908	G	A	exonic	TLE5	NA	NA	NA	NA	.	synonymous SNV	TLE5:NM_001130:exon7:c.C505T:p.L169L,TLE5:NM_198969:exon7:c.C706T:p.L236L,TLE5:NM_198970:exon7:c.C502T:p.L168L	.	19
chr19	7612067	C	T	0.479	0	10	0	8	CLONE19-16	0.444	chr19	7612068	7612068	C	T	exonic	CAMSAP3	NA	NA	NA	NA	.	synonymous SNV	CAMSAP3:NM_020902:exon11:c.C1575T:p.T525T,CAMSAP3:NM_001080429:exon13:c.C1656T:p.T552T	.	19
chr19	10149484	A	G	0.479	10	0	9	0	CLONE19-16	0.474	chr19	10149485	10149485	A	G	exonic	DNMT1	NA	NA	NA	NA	.	nonsynonymous SNV	DNMT1:NM_001318730:exon25:c.T2506C:p.Y836H,DNMT1:NM_001379:exon25:c.T2506C:p.Y836H,DNMT1:NM_001130823:exon26:c.T2554C:p.Y852H,DNMT1:NM_001318731:exon26:c.T2191C:p.Y731H	.	19
chr20	2658153	G	A	0.333	15	0	30	0	CLONE19-16	0.333	chr20	2658154	2658154	G	A	exonic	NOP56	NA	NA	NA	NA	.	nonsynonymous SNV	NOP56:NM_006392:exon12:c.G1645A:p.E549K	.	20
chr20	24543224	A	T	0.218	33	0	0	7	CLONE19-16	0.175	chr20	24543225	24543225	A	T	exonic	SYNDIG1	NA	NA	NA	NA	.	nonsynonymous SNV	SYNDIG1:NM_001323607:exon2:c.A128T:p.Y43F,SYNDIG1:NM_024893:exon2:c.A128T:p.Y43F,SYNDIG1:NM_001323606:exon3:c.A128T:p.Y43F	.	20
chr20	37184196	C	T	0.4	0	20	0	12	CLONE19-16	0.375	chr20	37184197	37184197	C	T	exonic	RPN2	NA	NA	NA	NA	.	synonymous SNV	RPN2:NM_001135771:exon2:c.C31T:p.L11L,RPN2:NM_001324299:exon2:c.C31T:p.L11L,RPN2:NM_001324301:exon2:c.C31T:p.L11L,RPN2:NM_001324302:exon2:c.C31T:p.L11L,RPN2:NM_001324303:exon2:c.C31T:p.L11L,RPN2:NM_001324304:exon2:c.C31T:p.L11L,RPN2:NM_001324305:exon2:c.C31T:p.L11L,RPN2:NM_002951:exon2:c.C31T:p.L11L	.	20
chr20	62880310	C	T	0.333	0	22	1	12	CLONE19-16	0.353	chr20	62880311	62880311	C	T	exonic	DIDO1	NA	NA	NA	NA	.	nonsynonymous SNV	DIDO1:NM_001193369:exon16:c.G5645A:p.R1882K,DIDO1:NM_033081:exon16:c.G5645A:p.R1882K	.	20
chrX	57680155	C	T	0.469	0	19	0	15	CLONE19-16	0.441	chrX	57680156	57680156	C	T	exonic	NLRP2B	NA	NA	NA	NA	.	synonymous SNV	NLRP2B:NM_001319967:exon1:c.G105A:p.L35L	.	X
chr1	24652515	G	A	0.4	15	0	24	0	CLONE19-21	0.385	chr1	24652516	24652516	G	A	exonic	SRRM1	NA	NA	NA	NA	.	nonsynonymous SNV	SRRM1:NM_001366568:exon6:c.G559A:p.E187K,SRRM1:NM_001366573:exon6:c.G559A:p.E187K,SRRM1:NM_001366584:exon6:c.G559A:p.E187K,SRRM1:NM_001366585:exon6:c.G559A:p.E187K,SRRM1:NM_001366587:exon6:c.G469A:p.E157K,SRRM1:NM_001303448:exon7:c.G808A:p.E270K,SRRM1:NM_001303449:exon7:c.G691A:p.E231K,SRRM1:NM_001366565:exon7:c.G559A:p.E187K,SRRM1:NM_001366567:exon7:c.G559A:p.E187K,SRRM1:NM_001366569:exon7:c.G80…	.	1
chr1	24652526	G	A	0.455	18	0	22	0	CLONE19-21	0.45	chr1	24652527	24652527	G	A	exonic	SRRM1	NA	NA	NA	NA	.	synonymous SNV	SRRM1:NM_001366568:exon6:c.G570A:p.K190K,SRRM1:NM_001366573:exon6:c.G570A:p.K190K,SRRM1:NM_001366584:exon6:c.G570A:p.K190K,SRRM1:NM_001366585:exon6:c.G570A:p.K190K,SRRM1:NM_001366587:exon6:c.G480A:p.K160K,SRRM1:NM_001303448:exon7:c.G819A:p.K273K,SRRM1:NM_001303449:exon7:c.G702A:p.K234K,SRRM1:NM_001366565:exon7:c.G570A:p.K190K,SRRM1:NM_001366567:exon7:c.G570A:p.K190K,SRRM1:NM_001366569:exon7:c.G81…	.	1
chr1	37554151	C	A	0.235	9	33	0	0	CLONE19-21	0.214	chr1	37554152	37554152	C	A	exonic	SNIP1	NA	NA	NA	NA	.	synonymous SNV	SNIP1:NM_024700:exon1:c.G78T:p.G26G	.	1
chr1	62017866	G	A	0.1	6	0	68	0	CLONE19-21	0.081	chr1	62017867	62017867	G	A	exonic	PATJ	NA	NA	NA	NA	.	synonymous SNV	PATJ:NM_001350145:exon29:c.G3879A:p.Q1293Q,PATJ:NM_176877:exon29:c.G3879A:p.Q1293Q	.	1
chr1	62038026	C	T	0.107	0	86	0	11	CLONE19-21	0.113	chr1	62038027	62038027	C	T	exonic	PATJ	NA	NA	NA	NA	.	nonsynonymous SNV	PATJ:NM_001350145:exon30:c.C4010T:p.S1337L,PATJ:NM_176877:exon30:c.C4010T:p.S1337L	.	1
chr1	77219339	G	A	0.143	12	0	90	0	CLONE19-21	0.118	chr1	77219340	77219340	G	A	exonic	PIGK	NA	NA	NA	NA	.	synonymous SNV	PIGK:NM_005482:exon1:c.C63T:p.S21S	.	1
chr1	102886901	T	C	0.226	0	18	0	63	CLONE19-21	0.222	chr1	102886902	102886902	T	C	exonic	COL11A1	NA	NA	NA	NA	.	nonsynonymous SNV	COL11A1:NM_080630:exon61:c.A4415G:p.Q1472R,COL11A1:NM_001190709:exon62:c.A4646G:p.Q1549R,COL11A1:NM_001854:exon63:c.A4763G:p.Q1588R,COL11A1:NM_080629:exon63:c.A4799G:p.Q1600R	.	1
chr4	1353251	C	T	0.266	0	38	0	12	CLONE19-21	0.24	chr4	1353252	1353252	C	T	exonic	UVSSA	NA	NA	NA	NA	.	nonsynonymous SNV	UVSSA:NM_001317934:exon5:c.C773T:p.P258L,UVSSA:NM_001317935:exon5:c.C773T:p.P258L,UVSSA:NM_020894:exon5:c.C773T:p.P258L	.	4
chr5	94520743	C	A	0.299	9	23	0	0	CLONE19-21	0.281	chr5	94520744	94520744	C	A	exonic	KIAA0825	NA	NA	NA	NA	.	nonsynonymous SNV	KIAA0825:NM_001145678:exon5:c.G474T:p.K158N,KIAA0825:NM_173665:exon5:c.G474T:p.K158N	.	5
chr6	121256174	G	A	0.244	10	0	35	0	CLONE19-21	0.222	chr6	121256175	121256175	G	A	exonic	TBC1D32	NA	NA	NA	NA	.	nonsynonymous SNV	TBC1D32:NM_001367760:exon16:c.C1844T:p.S615F,TBC1D32:NM_152730:exon16:c.C1844T:p.S615F,TBC1D32:NM_001367759:exon17:c.C1844T:p.S615F	.	6
chr7	100156985	C	T	0.242	0	29	1	7	CLONE19-21	0.194	chr7	100156986	100156986	C	T	exonic	MAP11	NA	NA	NA	NA	.	synonymous SNV	MAP11:NM_001303470:exon6:c.G45A:p.Q15Q,MAP11:NM_018275:exon6:c.G852A:p.Q284Q	.	7
chr7	102468586	G	A	0.375	16	0	25	0	CLONE19-21	0.39	chr7	102468587	102468587	G	A	exonic	LRWD1	NA	NA	NA	NA	.	nonsynonymous SNV	LRWD1:NM_001317721:exon8:c.G497A:p.G166E,LRWD1:NM_152892:exon8:c.G953A:p.G318E	.	7
chr7	107203586	C	T	0.273	0	24	0	10	CLONE19-21	0.294	chr7	107203587	107203587	C	T	exonic	COG5	NA	NA	NA	NA	.	nonsynonymous SNV	COG5:NM_181733:exon21:c.G2449A:p.G817S,COG5:NM_006348:exon22:c.G2512A:p.G838S	.	7
chr8	6637940	G	A	0.4	11	0	15	0	CLONE19-21	0.423	chr8	6637941	6637941	G	A	exonic	MCPH1	NA	NA	NA	NA	.	synonymous SNV	MCPH1:NM_001363979:exon14:c.G2493A:p.X831X	.	8
chr8	144394517	C	T	0.386	1	29	0	17	CLONE19-21	0.37	chr8	144394518	144394518	C	T	exonic	CPSF1	NA	NA	NA	NA	.	nonsynonymous SNV	CPSF1:NM_013291:exon32:c.G3605A:p.G1202D	.	8
chr9	71700683	C	T	0.591	0	10	0	12	CLONE19-21	0.545	chr9	71700684	71700684	C	T	exonic	CEMIP2	NA	NA	NA	NA	.	nonsynonymous SNV	CEMIP2:NM_001135820:exon18:c.G3146A:p.R1049K,CEMIP2:NM_001349784:exon19:c.G1421A:p.R474K,CEMIP2:NM_013390:exon19:c.G3335A:p.R1112K	.	9
chr11	2160903	G	C	0.375	0	12	24	0	CLONE19-21	0.333	chr11	2160904	2160904	G	C	exonic	INS	INS-IGF2	NA	NA	NA	.	nonsynonymous SNV	INS:NM_001185098:exon1:c.C68G:p.A23G,INS:NM_000207:exon2:c.C68G:p.A23G,INS-IGF2:NM_001042376:exon2:c.C68G:p.A23G,INS:NM_001185097:exon2:c.C68G:p.A23G,INS:NM_001291897:exon2:c.C68G:p.A23G	.	11
chr11	34113733	C	T	0.346	0	19	0	9	CLONE19-21	0.321	chr11	34113734	34113734	C	T	exonic	NAT10	NA	NA	NA	NA	.	nonsynonymous SNV	NAT10:NM_001144030:exon3:c.C175T:p.P59S,NAT10:NM_024662:exon5:c.C391T:p.P131S	.	11
chr11	102867964	C	T	0.296	0	19	0	6	CLONE19-21	0.24	chr11	102867965	102867965	C	T	exonic	MMP12	NA	NA	NA	NA	.	nonsynonymous SNV	MMP12:NM_002426:exon5:c.G730A:p.D244N	.	11
chr11	111357492	G	A	0.458	10	0	14	0	CLONE19-21	0.417	chr11	111357493	111357493	G	A	exonic	POU2AF1	NA	NA	NA	NA	.	synonymous SNV	POU2AF1:NM_006235:exon4:c.C408T:p.P136P	.	11
chr11	111701530	G	A	0.346	19	0	34	0	CLONE19-21	0.358	chr11	111701531	111701531	G	A	exonic	SIK2	NA	NA	NA	NA	.	nonsynonymous SNV	SIK2:NM_015191:exon6:c.G683A:p.R228K	.	11
chr11	116787578	G	A	0.331	16	0	34	0	CLONE19-21	0.32	chr11	116787579	116787579	G	A	exonic	ZPR1	NA	NA	NA	NA	.	nonsynonymous SNV	ZPR1:NM_003904:exon2:c.C236T:p.S79F	.	11
chr15	74906620	C	T	0.333	0	25	0	13	CLONE19-21	0.342	chr15	74906621	74906621	C	T	exonic	FAM219B	NA	NA	NA	NA	.	nonsynonymous SNV	FAM219B:NM_001321920:exon1:c.G180A:p.M60I,FAM219B:NM_001321921:exon1:c.G180A:p.M60I,FAM219B:NM_001321922:exon1:c.G180A:p.M60I,FAM219B:NM_001321923:exon1:c.G180A:p.M60I,FAM219B:NM_020447:exon1:c.G180A:p.M60I	.	15
chr15	84783129	C	T	0.117	0	60	0	7	CLONE19-21	0.104	chr15	84783130	84783130	C	T	exonic	ZNF592	NA	NA	NA	NA	.	nonsynonymous SNV	ZNF592:NM_014630:exon4:c.C455T:p.P152L	.	15
chr16	2765704	G	A	0.364	17	0	27	0	CLONE19-21	0.386	chr16	2765705	2765705	G	A	exonic	SRRM2	NA	NA	NA	NA	.	nonsynonymous SNV	SRRM2:NM_016333:exon11:c.G5177A:p.R1726K	.	16
chr17	58311030	G	A	0.173	7	0	45	0	CLONE19-21	0.135	chr17	58311031	58311031	G	A	exonic	TSPOAP1	NA	NA	NA	NA	.	synonymous SNV	TSPOAP1:NM_024418:exon18:c.C3084T:p.S1028S,TSPOAP1:NM_001261835:exon19:c.C3264T:p.S1088S,TSPOAP1:NM_004758:exon19:c.C3264T:p.S1088S	.	17
chr19	3053907	G	A	0.429	11	2	18	0	CLONE19-21	0.379	chr19	3053908	3053908	G	A	exonic	TLE5	NA	NA	NA	NA	.	synonymous SNV	TLE5:NM_001130:exon7:c.C505T:p.L169L,TLE5:NM_198969:exon7:c.C706T:p.L236L,TLE5:NM_198970:exon7:c.C502T:p.L168L	.	19
chr19	7612067	C	T	0.45	0	14	0	11	CLONE19-21	0.44	chr19	7612068	7612068	C	T	exonic	CAMSAP3	NA	NA	NA	NA	.	synonymous SNV	CAMSAP3:NM_020902:exon11:c.C1575T:p.T525T,CAMSAP3:NM_001080429:exon13:c.C1656T:p.T552T	.	19
chr19	10149484	A	G	0.556	9	0	9	0	CLONE19-21	0.5	chr19	10149485	10149485	A	G	exonic	DNMT1	NA	NA	NA	NA	.	nonsynonymous SNV	DNMT1:NM_001318730:exon25:c.T2506C:p.Y836H,DNMT1:NM_001379:exon25:c.T2506C:p.Y836H,DNMT1:NM_001130823:exon26:c.T2554C:p.Y852H,DNMT1:NM_001318731:exon26:c.T2191C:p.Y731H	.	19
chr20	24543224	A	T	0.428	13	0	0	9	CLONE19-21	0.409	chr20	24543225	24543225	A	T	exonic	SYNDIG1	NA	NA	NA	NA	.	nonsynonymous SNV	SYNDIG1:NM_001323607:exon2:c.A128T:p.Y43F,SYNDIG1:NM_024893:exon2:c.A128T:p.Y43F,SYNDIG1:NM_001323606:exon3:c.A128T:p.Y43F	.	20
chrX	57680155	C	T	0.344	0	21	0	14	CLONE19-21	0.4	chrX	57680156	57680156	C	T	exonic	NLRP2B	NA	NA	NA	NA	.	synonymous SNV	NLRP2B:NM_001319967:exon1:c.G105A:p.L35L	.	X
