# Supplementary material for: Multiplex base editing to convert TAG into TAA codons in the human genome
Source: Nat Commun. 2022 Aug 2;13:4482. doi: 10.1038/s41467-022-31927-8 (PMC9345975; doi:10.1038/s41467-022-31927-8)
Supplement: Supplementary file 7 — Dataset 5 [file 41467_2022_31927_MOESM7_ESM.csv]

chr	pos	ref	alt	mutect2_af	ref_cnts	alt_cnts	spname	strelka2_af
chr1	15507029	TTGA	T	0.278	28	9	colony_10	0.243
chr1	30666937	GT	G	0.34	52	33	colony_10	0.388
chr1	34861313	G	GCT	0.17	36	7	colony_10	0.163
chr1	35611519	AT	A	0.165	39	5	colony_10	0.114
chr1	38378440	GATGGAAGA	G	0.167	48	8	colony_10	0.143
chr1	43819433	AT	A	0.306	42	22	colony_10	0.344
chr1	50811360	CAAG	C	0.161	26	4	colony_10	0.133
chr1	51762289	CCCAAGTAGCTGGGA	C	0.372	20	10	colony_10	0.333
chr1	54139651	G	GGA	0.279	47	14	colony_10	0.23
chr1	54950148	AT	A	0.133	100	11	colony_10	0.099
chr1	56720103	GT	G	0.111	83	9	colony_10	0.098
chr1	60966512	AT	A	0.122	96	12	colony_10	0.111
chr1	63271091	CT	C	0.097	69	8	colony_10	0.104
chr1	69084894	AG	A	0.14	99	15	colony_10	0.132
chr1	74414042	TG	T	0.333	57	28	colony_10	0.329
chr1	83506821	AT	A	0.308	37	15	colony_10	0.288
chr1	92733056	TAA	T	0.345	24	8	colony_10	0.25
chr1	98093744	A	AT	0.193	45	10	colony_10	0.182
chr1	101242011	T	TTTG	0.139	77	12	colony_10	0.135
chr1	101961389	AT	A	0.305	46	20	colony_10	0.303
chr1	103163385	TC	T	0.396	32	22	colony_10	0.407
chr1	105055895	GA	G	0.114	55	7	colony_10	0.113
chr1	107342929	TA	T	0.231	62	20	colony_10	0.244
chr1	112710275	G	GC	0.361	58	33	colony_10	0.363
chr1	114836015	C	CT	0.227	76	19	colony_10	0.2
chr1	148317649	CTTCAGAAG	C	0.161	65	11	colony_10	0.145
chr1	150286020	AT	A	0.167	52	12	colony_10	0.188
chr1	152096020	CT	C	0.312	64	28	colony_10	0.304
chr1	152151757	AG	A	0.153	56	9	colony_10	0.138
chr1	152288794	GT	G	0.232	49	12	colony_10	0.197
chr1	157752456	GT	G	0.417	44	32	colony_10	0.421
chr1	160191696	CCAAAATGACTT	C	0.148	67	10	colony_10	0.13
chr1	165347196	GA	G	0.278	49	18	colony_10	0.269
chr1	167540413	C	CAGCAGCAGCAGT	0.17	59	15	colony_10	0.203
chr1	170326954	GAGTTTTA	G	0.124	70	9	colony_10	0.114
chr1	171382382	TA	T	0.266	34	13	colony_10	0.277
chr1	176569943	CA	C	0.198	56	13	colony_10	0.188
chr1	182640015	AACAGATTAAG	A	0.482	24	21	colony_10	0.467
chr1	186655027	AT	A	0.453	15	13	colony_10	0.464
chr1	186760069	GT	G	0.43	24	20	colony_10	0.455
chr1	187249569	CAA	C	0.278	39	13	colony_10	0.25
chr1	190203750	AATATATATATATATATATAT	A	0.394	8	10	colony_10	0.556
chr1	197170578	A	AGTG	0.518	27	28	colony_10	0.509
chr1	200239164	TTGG	T	0.355	25	18	colony_10	0.419
chr1	210516080	G	GA	0.447	25	27	colony_10	0.519
chr1	214446735	CA	C	0.549	23	20	colony_10	0.465
chr1	215372115	ACTT	A	0.459	15	11	colony_10	0.423
chr1	215913738	GT	G	0.575	16	17	colony_10	0.515
chr1	217063106	AT	A	0.275	33	12	colony_10	0.267
chr1	221945002	C	CT	0.471	28	23	colony_10	0.451
chr1	225587350	TA	T	0.172	35	5	colony_10	0.125
chr1	227156328	AT	A	0.175	49	9	colony_10	0.155
chr1	231099444	A	AT	0.319	29	17	colony_10	0.37
chr1	237856983	ACT	A	0.121	64	11	colony_10	0.147
chr1	238636085	ACTTATTATGAAAGTGTT	A	0.143	57	10	colony_10	0.149
chr1	238965189	GT	G	0.243	47	14	colony_10	0.23
chr1	240159193	GT	G	0.473	38	34	colony_10	0.472
chr1	240931303	CT	C	0.193	69	17	colony_10	0.198
chr1	241831910	ACT	A	0.306	45	11	colony_10	0.196
chr2	4709097	TA	T	0.784	4	11	colony_10	0.733
chr2	19121601	GC	G	0.334	40	18	colony_10	0.31
chr2	19552526	CA	C	0.389	25	15	colony_10	0.375
chr2	22581835	TC	T	0.312	24	8	colony_10	0.25
chr2	26230327	GA	G	0.334	24	10	colony_10	0.294
chr2	28938483	GA	G	0.408	36	23	colony_10	0.39
chr2	28991453	AC	A	0.334	35	14	colony_10	0.286
chr2	59755613	T	TG	0.53	15	18	colony_10	0.545
chr2	68023717	CTT	C	0.436	25	18	colony_10	0.419
chr2	84016860	AT	A	0.333	17	6	colony_10	0.261
chr2	98216984	C	CTTCA	0.571	29	16	colony_10	0.356
chr2	99467262	TA	T	0.471	27	23	colony_10	0.46
chr2	100618562	CT	C	0.432	34	27	colony_10	0.443
chr2	106171974	CT	C	0.146	44	7	colony_10	0.137
chr2	106248141	AG	A	0.268	33	11	colony_10	0.25
chr2	106668655	AT	A	0.356	37	16	colony_10	0.302
chr2	112924191	T	TA	0.596	29	41	colony_10	0.586
chr2	116525466	AT	A	0.293	24	11	colony_10	0.314
chr2	117304327	TGCAACATAATAAAAGCCTTA	T	0.237	22	8	colony_10	0.267
chr2	125218600	TGGGTATAA	T	0.251	18	5	colony_10	0.217
chr2	126469098	AT	A	0.242	27	8	colony_10	0.229
chr2	137702423	TA	T	0.458	19	16	colony_10	0.457
chr2	144218043	ACAG	A	0.334	31	16	colony_10	0.34
chr2	146146373	CA	C	0.233	23	9	colony_10	0.281
chr2	146310180	AT	A	0.237	24	7	colony_10	0.226
chr2	154476484	T	TA	0.263	29	9	colony_10	0.237
chr2	169808317	TGA	T	0.342	28	13	colony_10	0.317
chr2	173393146	AG	A	0.304	31	12	colony_10	0.279
chr2	185588239	CA	C	0.751	5	18	colony_10	0.783
chr2	192232436	CCCAAAGGA	C	0.318	32	13	colony_10	0.289
chr2	202394908	CAG	C	0.323	21	13	colony_10	0.382
chr2	203925676	CT	C	0.374	16	9	colony_10	0.36
chr2	211948947	A	ATGGC	0.331	19	10	colony_10	0.345
chr2	215278263	C	CTACTTAGGA	0.388	13	7	colony_10	0.35
chr2	232249968	GT	G	0.242	28	9	colony_10	0.243
chr2	236880263	AAGAAAGAAAGAAAGAAAG	A	0.276	14	5	colony_10	0.263
chr2	238858310	ACT	A	0.289	32	14	colony_10	0.304
chr3	499339	AT	A	0.351	41	21	colony_10	0.339
chr3	709663	TTC	T	0.147	54	12	colony_10	0.182
chr3	964619	AT	A	0.113	50	5	colony_10	0.091
chr3	8798994	G	GTT	0.291	11	4	colony_10	0.267
chr3	20740793	GA	G	0.438	20	10	colony_10	0.333
chr3	25587563	CAG	C	0.281	23	9	colony_10	0.281
chr3	30678851	CT	C	0.462	25	22	colony_10	0.468
chr3	31188036	CAG	C	0.464	15	13	colony_10	0.464
chr3	34338917	TC	T	0.276	29	9	colony_10	0.237
chr3	35773750	CT	C	0.286	28	11	colony_10	0.282
chr3	36290246	CT	C	0.4	19	13	colony_10	0.406
chr3	38744374	CA	C	0.275	24	9	colony_10	0.273
chr3	39577446	TA	T	0.378	20	16	colony_10	0.444
chr3	41647226	TTGCTGGTGAGGAAC	T	0.369	22	12	colony_10	0.353
chr3	45858725	CTTGTATCTCATTGCCAAAAAG	C	0.32	34	12	colony_10	0.261
chr3	48017154	TG	T	0.312	23	9	colony_10	0.281
chr3	49025224	GACACCTTGTAC	G	0.293	33	13	colony_10	0.283
chr3	54555552	AG	A	0.233	18	6	colony_10	0.25
chr3	62510547	CT	C	0.354	31	17	colony_10	0.354
chr3	65009463	TA	T	0.333	19	8	colony_10	0.296
chr3	65223964	AG	A	0.321	18	13	colony_10	0.419
chr3	67156615	AT	A	0.343	18	11	colony_10	0.379
chr3	79046192	A	AG	0.332	23	9	colony_10	0.281
chr3	79261560	AT	A	0.34	32	19	colony_10	0.373
chr3	82456310	CT	C	0.353	20	11	colony_10	0.355
chr3	96970287	CGAGA	C	0.119	22	3	colony_10	0.12
chr3	101089280	C	CAA	0.546	5	5	colony_10	0.5
chr3	105289799	ATT	A	0.236	11	5	colony_10	0.312
chr3	106032311	CA	C	0.752	2	9	colony_10	0.818
chr3	106219177	CAT	C	0.572	8	6	colony_10	0.429
chr3	116464256	A	AGG	0.545	4	7	colony_10	0.636
chr3	135483314	TG	T	0.522	10	14	colony_10	0.583
chr3	142280253	ACTT	A	0.566	12	12	colony_10	0.5
chr3	142778418	GA	G	0.606	15	18	colony_10	0.545
chr3	145852874	C	CA	0.632	6	10	colony_10	0.625
chr3	155577382	GT	G	0.632	10	14	colony_10	0.583
chr3	159872142	GCA	G	0.545	16	17	colony_10	0.515
chr3	159872146	ATAGATTTG	A	0.529	16	17	colony_10	0.515
chr3	162546812	G	GT	0.5	12	10	colony_10	0.455
chr3	165161060	AACAC	A	0.165	14	3	colony_10	0.176
chr3	175192955	CT	C	0.732	8	18	colony_10	0.692
chr3	175348468	GA	G	0.388	10	7	colony_10	0.412
chr3	176394957	CA	C	0.701	9	14	colony_10	0.609
chr3	178431541	CTT	C	0.455	12	9	colony_10	0.429
chr3	187750245	AT	A	0.61	7	15	colony_10	0.682
chr3	194917104	A	AT	0.461	10	8	colony_10	0.444
chr4	8549141	T	TG	0.418	33	20	colony_10	0.377
chr4	14070137	TATTAAAAAC	T	0.278	34	12	colony_10	0.261
chr4	17887227	CA	C	0.575	31	41	colony_10	0.569
chr4	20354244	CA	C	0.404	33	23	colony_10	0.411
chr4	21372361	G	GATAA	0.538	5	6	colony_10	0.545
chr4	24660152	AT	A	0.44	13	10	colony_10	0.435
chr4	35558676	TA	T	0.584	10	12	colony_10	0.545
chr4	36905257	GA	G	0.611	9	14	colony_10	0.609
chr4	43595683	AC	A	0.521	15	14	colony_10	0.483
chr4	55284428	CT	C	0.438	8	6	colony_10	0.429
chr4	70921438	CTG	C	0.375	10	11	colony_10	0.524
chr4	72056577	AT	A	0.442	15	13	colony_10	0.464
chr4	73136675	TG	T	0.421	11	8	colony_10	0.421
chr4	73136677	TATGTTA	T	0.422	11	8	colony_10	0.421
chr4	74302786	TCTC	T	0.537	12	16	colony_10	0.571
chr4	78168509	AT	A	0.681	6	10	colony_10	0.625
chr4	84898419	GT	G	0.55	17	17	colony_10	0.5
chr4	106613910	AG	A	0.556	11	15	colony_10	0.577
chr4	123788946	CTT	C	0.52	12	11	colony_10	0.478
chr4	123867821	AT	A	0.555	9	11	colony_10	0.55
chr4	129467973	C	CTT	0.44	14	9	colony_10	0.391
chr4	130315996	TA	T	0.685	6	14	colony_10	0.7
chr4	130685776	TG	T	0.355	8	7	colony_10	0.467
chr4	134902582	GT	G	0.688	7	20	colony_10	0.741
chr4	141376635	AACTCTCAAAATGGTGCCC	A	0.443	14	11	colony_10	0.44
chr4	142389130	A	ATCC	0.437	9	9	colony_10	0.5
chr4	148783750	AT	A	0.609	10	14	colony_10	0.583
chr4	149588138	AT	A	0.444	10	11	colony_10	0.524
chr4	153552847	CA	C	0.482	15	19	colony_10	0.559
chr4	154608559	CA	C	0.4	14	10	colony_10	0.417
chr4	178122518	G	GAA	0.39	14	9	colony_10	0.391
chr4	178122714	TTGGAAGGCA	T	0.294	16	8	colony_10	0.333
chr5	1989917	AC	A	0.5	9	7	colony_10	0.438
chr5	3395657	G	GA	0.659	7	13	colony_10	0.65
chr5	8455941	A	AT	0.332	18	10	colony_10	0.357
chr5	10099251	CA	C	0.29	23	8	colony_10	0.258
chr5	10590601	CGCGCGCGT	C	0.184	31	4	colony_10	0.114
chr5	13849806	CT	C	0.206	15	7	colony_10	0.318
chr5	14752333	CA	C	0.268	22	6	colony_10	0.214
chr5	19229390	GA	G	0.277	18	8	colony_10	0.308
chr5	19300947	CT	C	0.333	26	13	colony_10	0.333
chr5	19621223	T	TTC	0.273	27	8	colony_10	0.229
chr5	21239341	G	GT	0.332	26	13	colony_10	0.333
chr5	24259109	CAT	C	0.342	25	13	colony_10	0.342
chr5	30970897	CA	C	0.465	20	20	colony_10	0.5
chr5	33381573	TA	T	0.287	23	9	colony_10	0.281
chr5	33490471	AT	A	0.321	19	9	colony_10	0.321
chr5	37602376	AG	A	0.38	15	8	colony_10	0.348
chr5	42291995	GTGT	G	0.342	25	15	colony_10	0.375
chr5	42539650	AT	A	0.294	26	10	colony_10	0.278
chr5	50914052	T	TA	0.325	28	13	colony_10	0.317
chr5	51569093	A	AT	0.261	34	12	colony_10	0.261
chr5	58177009	CT	C	0.408	17	10	colony_10	0.37
chr5	64751493	G	GA	0.285	18	10	colony_10	0.357
chr5	65264213	TA	T	0.412	23	15	colony_10	0.395
chr5	76525463	AT	A	0.622	12	22	colony_10	0.647
chr5	78335131	CA	C	0.282	29	11	colony_10	0.275
chr5	83702722	CT	C	0.53	14	14	colony_10	0.5
chr5	88359725	AT	A	0.514	15	20	colony_10	0.571
chr5	91048869	CT	C	0.312	23	10	colony_10	0.303
chr5	101784992	T	TA	0.385	14	9	colony_10	0.391
chr5	103225324	TG	T	0.293	25	11	colony_10	0.306
chr5	113348688	GA	G	0.542	4	7	colony_10	0.636
chr5	116644002	CATTACATTT	C	0.177	31	8	colony_10	0.205
chr5	130678775	CAT	C	0.265	10	3	colony_10	0.231
chr5	130981801	G	GTA	0.315	25	13	colony_10	0.342
chr5	133628670	GT	G	0.375	15	9	colony_10	0.375
chr5	138388653	A	AC	0.595	7	4	colony_10	0.364
chr5	148001108	T	TA	0.317	16	9	colony_10	0.36
chr5	149467595	T	TG	0.381	24	13	colony_10	0.351
chr5	155109601	TA	T	0.308	27	13	colony_10	0.325
chr5	165345182	A	ATG	0.429	7	5	colony_10	0.417
chr5	178310585	TCC	T	0.235	40	10	colony_10	0.2
chr5	179979825	CAA	C	0.191	43	8	colony_10	0.157
chr6	7511762	GA	G	0.364	22	13	colony_10	0.371
chr6	11107289	TAAC	T	0.21	34	10	colony_10	0.227
chr6	21931135	TA	T	0.278	20	7	colony_10	0.259
chr6	22922042	C	CT	0.289	28	8	colony_10	0.222
chr6	26007187	CCTT	C	0.211	16	6	colony_10	0.273
chr6	27900176	TA	T	0.524	15	10	colony_10	0.4
chr6	44998151	C	CT	0.409	20	13	colony_10	0.394
chr6	48943510	G	GA	0.307	27	11	colony_10	0.289
chr6	49606281	TG	T	0.371	24	14	colony_10	0.368
chr6	50883446	TA	T	0.278	28	8	colony_10	0.222
chr6	51039692	GA	G	0.437	24	18	colony_10	0.429
chr6	51708360	CATT	C	0.276	20	7	colony_10	0.259
chr6	57279266	TTACTGCTTTTTTCTTTTTTTAACTTATGGA	T	0.314	28	12	colony_10	0.3
chr6	57840954	CA	C	0.298	31	11	colony_10	0.262
chr6	66622065	GA	G	0.563	10	13	colony_10	0.565
chr6	72655022	GTCTGTCTTTCTT	G	0.464	5	4	colony_10	0.444
chr6	83286790	AT	A	0.27	30	9	colony_10	0.231
chr6	86778053	TA	T	0.581	10	10	colony_10	0.5
chr6	90095228	GTT	G	0.338	25	8	colony_10	0.242
chr6	97581603	CG	C	0.445	15	8	colony_10	0.348
chr6	101245934	AT	A	0.593	11	15	colony_10	0.577
chr6	111306430	GATGACTT	G	0.212	24	6	colony_10	0.2
chr6	116391172	GA	G	0.306	39	13	colony_10	0.25
chr6	116585786	C	CT	0.155	49	11	colony_10	0.183
chr6	119034579	T	TA	0.329	26	12	colony_10	0.316
chr6	131754920	CA	C	0.352	25	13	colony_10	0.342
chr6	135578193	GA	G	0.284	16	7	colony_10	0.304
chr6	136315587	TC	T	0.31	22	10	colony_10	0.312
chr6	136315590	TAGC	T	0.31	22	10	colony_10	0.312
chr6	137214263	G	GA	0.352	20	13	colony_10	0.394
chr6	138674271	TA	T	0.281	23	10	colony_10	0.303
chr6	139551250	CT	C	0.644	9	16	colony_10	0.64
chr6	142544163	AAC	A	0.387	20	11	colony_10	0.355
chr6	144907683	T	TATCTA	0.73	2	6	colony_10	0.75
chr6	150551470	T	TA	0.214	23	6	colony_10	0.207
chr6	154971149	TA	T	0.308	26	13	colony_10	0.333
chr6	155117051	TTA	T	0.535	13	11	colony_10	0.458
chr6	160678138	C	CGCGT	0.718	4	5	colony_10	0.556
chr6	164032122	G	GA	0.249	21	6	colony_10	0.222
chr6	166865401	C	CCCAAGTAA	0.315	26	14	colony_10	0.35
chr7	3424775	TAGTCCTAGCTGCTTGGGAG	T	0.476	14	8	colony_10	0.364
chr7	12192722	CT	C	0.455	24	21	colony_10	0.467
chr7	15563038	GA	G	0.366	28	13	colony_10	0.317
chr7	17052673	ATAT	A	0.436	22	15	colony_10	0.405
chr7	18615376	CA	C	0.436	15	11	colony_10	0.423
chr7	22253183	GA	G	0.418	26	18	colony_10	0.409
chr7	31587452	AAGG	A	0.371	16	7	colony_10	0.304
chr7	31881312	T	TA	0.372	26	15	colony_10	0.366
chr7	35949421	C	CAA	0.38	14	7	colony_10	0.333
chr7	38609601	AG	A	0.41	23	17	colony_10	0.425
chr7	40548518	A	AT	0.406	20	11	colony_10	0.355
chr7	49510573	T	TC	0.525	8	14	colony_10	0.636
chr7	50115800	AT	A	0.445	23	14	colony_10	0.378
chr7	52847897	CA	C	0.305	18	7	colony_10	0.28
chr7	53198030	T	TA	0.349	19	10	colony_10	0.345
chr7	54300641	GTT	G	0.4	17	10	colony_10	0.37
chr7	54726489	AT	A	0.36	17	10	colony_10	0.37
chr7	57902828	A	AT	0.367	17	7	colony_10	0.292
chr7	65238232	GGTA	G	0.379	25	17	colony_10	0.405
chr7	79093046	AT	A	0.343	17	9	colony_10	0.346
chr7	86102311	TTC	T	0.385	18	8	colony_10	0.308
chr7	99204259	C	CTACTAGT	0.412	25	18	colony_10	0.419
chr7	100564150	G	GC	0.377	25	18	colony_10	0.419
chr7	102063493	AT	A	0.334	9	5	colony_10	0.357
chr7	104340900	T	TA	0.364	26	13	colony_10	0.333
chr7	109441187	AAG	A	0.195	18	4	colony_10	0.182
chr7	109620740	TG	T	0.478	10	10	colony_10	0.5
chr7	112958922	ATCAT	A	0.565	15	16	colony_10	0.516
chr7	114710423	CAT	C	0.44	18	10	colony_10	0.357
chr7	116432028	C	CT	0.285	20	7	colony_10	0.259
chr7	117695221	GA	G	0.467	7	6	colony_10	0.462
chr7	119248156	TA	T	0.193	27	7	colony_10	0.206
chr7	130646167	TTTA	T	0.235	25	8	colony_10	0.242
chr7	132869758	A	AT	0.333	25	12	colony_10	0.324
chr7	141904309	TA	T	0.285	25	9	colony_10	0.265
chr7	154302946	TCAA	T	0.27	28	8	colony_10	0.222
chr7	155452975	TTC	T	0.227	56	15	colony_10	0.211
chr7	156275167	GA	G	0.291	39	15	colony_10	0.278
chr8	258422	C	CA	0.333	9	5	colony_10	0.357
chr8	5541495	ATCT	A	0.501	11	9	colony_10	0.45
chr8	7090692	AG	A	0.562	6	11	colony_10	0.647
chr8	13976324	CT	C	0.375	14	9	colony_10	0.391
chr8	15591471	CTG	C	0.421	11	7	colony_10	0.389
chr8	16814415	TA	T	0.485	19	16	colony_10	0.457
chr8	26014269	AT	A	0.696	6	15	colony_10	0.714
chr8	32281805	AC	A	0.536	15	16	colony_10	0.516
chr8	33906657	GT	G	0.647	5	12	colony_10	0.706
chr8	33919376	TA	T	0.56	12	15	colony_10	0.556
chr8	36999865	CT	C	0.389	10	6	colony_10	0.375
chr8	63236481	CT	C	0.375	19	11	colony_10	0.367
chr8	64837458	TC	T	0.333	22	8	colony_10	0.267
chr8	68058998	C	CT	0.356	19	11	colony_10	0.367
chr8	76633124	TG	T	0.833	0	4	colony_10	1
chr8	83029749	AG	A	0.333	23	12	colony_10	0.343
chr8	84768843	AT	A	0.205	35	8	colony_10	0.186
chr8	94641198	AG	A	0.4	25	17	colony_10	0.405
chr8	94884665	TA	T	0.284	23	11	colony_10	0.324
chr8	120596601	CT	C	0.306	36	18	colony_10	0.333
chr8	121271283	G	GT	0.399	23	15	colony_10	0.395
chr8	122447302	CT	C	0.5	16	16	colony_10	0.5
chr8	122481113	ACTT	A	0.358	21	11	colony_10	0.344
chr8	122623125	AT	A	0.487	20	17	colony_10	0.459
chr8	126773219	CTTGTCA	C	0.306	26	11	colony_10	0.297
chr8	126961288	CA	C	0.532	15	16	colony_10	0.516
chr8	127087872	GT	G	0.444	9	10	colony_10	0.526
chr8	128266729	CT	C	0.497	13	16	colony_10	0.552
chr8	129615295	CA	C	0.34	29	15	colony_10	0.341
chr8	134811265	AC	A	0.487	19	16	colony_10	0.457
chr8	139539581	CT	C	0.423	12	11	colony_10	0.478
chr8	140900728	AG	A	0.283	15	8	colony_10	0.348
chr9	2466792	ATC	A	0.357	19	9	colony_10	0.321
chr9	4505357	CT	C	0.35	19	9	colony_10	0.321
chr9	18605425	CA	C	0.5	11	10	colony_10	0.476
chr9	22002472	C	CA	0.476	10	15	colony_10	0.6
chr9	22450495	GT	G	0.61	7	13	colony_10	0.65
chr9	23622544	CA	C	0.607	12	17	colony_10	0.586
chr9	25745885	A	AT	0.5	4	7	colony_10	0.636
chr9	29299423	CT	C	0.644	9	10	colony_10	0.526
chr9	37305457	AT	A	0.359	15	10	colony_10	0.4
chr9	63843810	TC	T	0.11	41	6	colony_10	0.128
chr9	66351371	TA	T	0.623	3	4	colony_10	0.571
chr9	77515134	TA	T	0.576	12	15	colony_10	0.556
chr9	78042353	AT	A	0.577	12	17	colony_10	0.586
chr9	101794283	G	GT	0.473	20	17	colony_10	0.459
chr9	105955427	CT	C	0.75	3	5	colony_10	0.625
chr9	106597741	TA	T	0.349	27	14	colony_10	0.341
chr9	108344081	GT	G	0.198	30	9	colony_10	0.231
chr9	113050694	GTCAGGAGT	G	0.286	16	8	colony_10	0.333
chr9	113577108	CAAGTAGCTGGGAT	C	0.306	20	10	colony_10	0.333
chr9	113577117	GG	AA	0.524	20	10	colony_10	0.333
chr9	114703457	AG	A	0.366	29	15	colony_10	0.341
chr9	117107821	AC	A	0.348	16	8	colony_10	0.333
chr9	119114122	GA	G	0.228	19	5	colony_10	0.208
chr9	121647675	AG	A	0.342	24	13	colony_10	0.351
chr9	133633561	C	CG	0.483	21	18	colony_10	0.462
chr10	205794	CT	C	0.56	9	16	colony_10	0.64
chr10	628911	AT	A	0.75	10	39	colony_10	0.796
chr10	9172406	GT	G	0.705	10	26	colony_10	0.722
chr10	10043457	G	GT	0.691	5	17	colony_10	0.773
chr10	11411984	AT	A	0.512	17	20	colony_10	0.541
chr10	13256135	AT	A	0.641	16	26	colony_10	0.619
chr10	16461929	CT	C	0.721	7	19	colony_10	0.731
chr10	16613798	TA	T	0.682	8	19	colony_10	0.704
chr10	18273433	AT	A	0.695	12	24	colony_10	0.667
chr10	19291784	TA	T	0.82	8	28	colony_10	0.778
chr10	28175162	C	CACTTATAGTTTTAGTT	0.562	16	21	colony_10	0.568
chr10	32073142	CA	C	0.735	10	19	colony_10	0.655
chr10	36684738	C	CA	0.356	18	10	colony_10	0.357
chr10	50785738	TC	T	0.474	10	7	colony_10	0.412
chr10	57951470	AG	A	0.417	14	8	colony_10	0.364
chr10	61166663	C	CA	0.524	9	11	colony_10	0.55
chr10	71225858	G	GACACCCTGCCACACAGACTTGAGA	0.498	14	13	colony_10	0.481
chr10	72459485	G	GT	0.374	14	11	colony_10	0.44
chr10	72736188	AT	A	0.599	13	19	colony_10	0.594
chr10	73731157	TA	T	0.638	18	27	colony_10	0.6
chr10	74063872	CT	C	0.703	10	22	colony_10	0.688
chr10	95746463	TA	T	0.516	15	15	colony_10	0.5
chr10	98947175	G	GA	0.332	13	9	colony_10	0.409
chr10	105734814	CT	C	0.455	13	13	colony_10	0.5
chr10	111294584	AT	A	0.293	10	4	colony_10	0.286
chr10	114801251	TA	T	0.588	6	13	colony_10	0.684
chr10	117187840	AT	A	0.534	11	16	colony_10	0.593
chr10	118340201	G	GA	0.517	13	13	colony_10	0.5
chr10	119488426	CA	C	0.346	13	7	colony_10	0.35
chr10	120584614	TC	T	0.379	32	19	colony_10	0.373
chr10	120654638	G	GA	0.522	15	12	colony_10	0.444
chr10	123733836	A	AT	0.576	16	21	colony_10	0.568
chr10	129986388	TA	T	0.389	25	15	colony_10	0.375
chr10	132854770	TC	T	0.394	21	11	colony_10	0.344
chr11	14087998	TC	T	0.476	9	11	colony_10	0.55
chr11	18086803	AT	A	0.701	9	23	colony_10	0.719
chr11	23536409	AT	A	0.75	3	14	colony_10	0.824
chr11	23846054	TG	T	0.37	17	8	colony_10	0.32
chr11	25938415	G	GT	0.359	17	8	colony_10	0.32
chr11	27194500	CT	C	0.674	6	19	colony_10	0.76
chr11	34982262	GTTTCCCCA	G	0.244	30	10	colony_10	0.25
chr11	38243443	TA	T	0.668	11	24	colony_10	0.686
chr11	39471016	G	GT	0.53	18	17	colony_10	0.486
chr11	41721193	TA	T	0.391	14	8	colony_10	0.364
chr11	48434697	TC	T	0.464	22	20	colony_10	0.476
chr11	49072131	AAAATTTCTAT	A	0.402	23	12	colony_10	0.343
chr11	49989782	TTG	T	0.385	17	10	colony_10	0.37
chr11	62088342	T	TG	0.229	20	7	colony_10	0.259
chr11	70014263	AC	A	0.569	8	11	colony_10	0.579
chr11	77992608	ACCT	A	0.348	35	15	colony_10	0.3
chr11	80270424	CAA	C	0.286	32	12	colony_10	0.273
chr11	84654421	CT	C	0.385	22	16	colony_10	0.421
chr11	85030456	TTA	T	0.518	14	14	colony_10	0.5
chr11	85178898	CAG	C	0.378	16	9	colony_10	0.36
chr11	87687179	TG	T	0.273	24	10	colony_10	0.294
chr11	90604223	G	GT	0.389	22	12	colony_10	0.353
chr11	90710167	CT	C	0.425	23	17	colony_10	0.425
chr11	90764818	TCTC	T	0.456	19	12	colony_10	0.387
chr11	96910248	CA	C	0.405	25	18	colony_10	0.419
chr11	99858044	G	GA	0.18	32	5	colony_10	0.135
chr11	99981077	G	GATATATATATATATAT	0.404	15	9	colony_10	0.375
chr11	100852812	G	GTGGTC	0.279	22	8	colony_10	0.267
chr11	104362866	TA	T	0.382	23	12	colony_10	0.343
chr11	111213795	T	TTCAGGTCCCAGCACTGTGCTGGCC	0.481	29	17	colony_10	0.37
chr11	111552012	GTGTA	G	0.302	14	7	colony_10	0.333
chr11	117114352	C	CA	0.511	17	17	colony_10	0.5
chr11	120723970	CT	C	0.395	33	16	colony_10	0.327
chr11	125887378	CCTCCCCTCCAGATTTAGTACACCAGAGG	C	0.243	20	5	colony_10	0.2
chr11	133763063	ACACTT	A	0.311	22	8	colony_10	0.267
chr11	133906654	CA	C	0.27	28	9	colony_10	0.243
chr11	134419861	AG	A	0.281	42	17	colony_10	0.288
chr12	12621845	AGCCATTGAAG	A	0.211	25	6	colony_10	0.194
chr12	17192708	CT	C	0.436	24	17	colony_10	0.415
chr12	18635751	GAACCTTCTCTTCTTC	G	0.376	23	14	colony_10	0.378
chr12	23176362	T	TA	0.441	19	16	colony_10	0.457
chr12	27768612	GA	G	0.438	12	9	colony_10	0.429
chr12	29603846	AG	A	0.305	25	9	colony_10	0.265
chr12	29721216	C	CA	0.29	20	10	colony_10	0.333
chr12	32298870	C	CA	0.767	2	10	colony_10	0.833
chr12	32888845	CAGTGGT	C	0.25	18	6	colony_10	0.25
chr12	38489494	CT	C	0.433	16	15	colony_10	0.484
chr12	45847375	TATTCTTTA	T	0.219	30	6	colony_10	0.167
chr12	47313572	TCTC	T	0.393	16	11	colony_10	0.407
chr12	49971923	G	GA	0.571	12	14	colony_10	0.538
chr12	50728763	A	AT	0.27	36	11	colony_10	0.234
chr12	62429658	GGATAGATA	G	0.354	12	5	colony_10	0.294
chr12	72935663	AT	A	0.347	15	8	colony_10	0.348
chr12	73331129	T	TTGCCA	0.311	22	9	colony_10	0.29
chr12	83163447	A	AT	0.365	13	7	colony_10	0.35
chr12	85605673	G	GT	0.495	17	16	colony_10	0.485
chr12	91039683	G	GACTCCCAAGTAACT	0.68	7	16	colony_10	0.696
chr12	96570147	AT	A	0.54	6	6	colony_10	0.5
chr12	98400111	T	TAC	0.69	7	14	colony_10	0.667
chr12	112414901	TA	T	0.596	10	16	colony_10	0.615
chr12	114522969	A	AT	0.584	10	14	colony_10	0.583
chr12	119566703	C	CA	0.313	25	9	colony_10	0.265
chr12	121709686	TC	T	0.268	37	9	colony_10	0.196
chr12	122030298	AC	A	0.269	32	10	colony_10	0.238
chr12	125743049	C	CT	0.356	26	14	colony_10	0.35
chr12	130226459	GA	G	0.395	23	14	colony_10	0.378
chr12	130441401	A	AAATAATAATAATCAT	0.332	9	5	colony_10	0.357
chr13	24808854	AG	A	0.546	5	5	colony_10	0.5
chr13	31197338	AT	A	0.502	19	14	colony_10	0.424
chr13	32701635	T	TAC	0.315	17	10	colony_10	0.37
chr13	40000284	AT	A	0.406	29	19	colony_10	0.396
chr13	50868381	TG	T	0.391	13	8	colony_10	0.381
chr13	55016901	GT	G	0.389	8	9	colony_10	0.529
chr13	65669789	TG	T	0.167	41	8	colony_10	0.163
chr13	67861211	TA	T	0.259	21	7	colony_10	0.25
chr13	68476027	C	CA	0.18	41	7	colony_10	0.146
chr13	69421981	A	AT	0.339	35	20	colony_10	0.364
chr13	70620674	C	CTATA	0.217	25	5	colony_10	0.167
chr13	72294065	GA	G	0.254	46	13	colony_10	0.22
chr13	74775035	A	AT	0.224	48	12	colony_10	0.2
chr13	75331844	G	GA	0.204	37	9	colony_10	0.196
chr13	76113533	C	CAT	0.297	11	5	colony_10	0.312
chr13	80705798	TC	T	0.184	22	7	colony_10	0.241
chr13	86811872	TC	T	0.224	36	14	colony_10	0.28
chr13	91467210	AT	A	0.206	54	13	colony_10	0.194
chr13	91607377	GA	G	0.126	58	7	colony_10	0.108
chr13	99633001	G	GA	0.516	13	15	colony_10	0.536
chr13	101370209	GA	G	0.639	12	19	colony_10	0.613
chr13	105252276	T	TA	0.368	12	6	colony_10	0.333
chr13	105559622	A	AT	0.583	10	12	colony_10	0.545
chr13	108012739	AT	A	0.498	9	10	colony_10	0.526
chr13	110212443	CT	C	0.409	12	11	colony_10	0.478
chr14	18950214	CTG	C	0.113	82	9	colony_10	0.099
chr14	21495238	CCTT	C	0.319	32	14	colony_10	0.304
chr14	25807602	CA	C	0.516	18	18	colony_10	0.5
chr14	30036652	AT	A	0.519	15	14	colony_10	0.483
chr14	30594390	TA	T	0.263	32	9	colony_10	0.22
chr14	34500031	GA	G	0.384	13	10	colony_10	0.435
chr14	44290349	CT	C	0.4	25	14	colony_10	0.359
chr14	45920837	AAT	A	0.296	20	9	colony_10	0.31
chr14	46949390	GT	G	0.239	21	5	colony_10	0.192
chr14	47891158	GT	G	0.353	23	12	colony_10	0.343
chr14	48193357	CT	C	0.433	15	9	colony_10	0.375
chr14	64065527	CAT	C	0.455	29	17	colony_10	0.37
chr14	78225978	T	TTG	0.267	17	6	colony_10	0.261
chr14	79396344	CAT	C	0.653	8	14	colony_10	0.636
chr14	84593343	AT	A	0.479	9	11	colony_10	0.55
chr14	84930646	G	GTGTT	0.257	17	6	colony_10	0.261
chr14	85251157	G	GATAT	0.457	13	9	colony_10	0.409
chr14	95939068	CA	C	0.381	22	15	colony_10	0.405
chr14	96034927	AAG	A	0.275	30	10	colony_10	0.25
chr15	20348044	AG	A	0.228	27	8	colony_10	0.229
chr15	39325141	CT	C	0.461	5	6	colony_10	0.545
chr15	41524818	TC	T	0.536	13	12	colony_10	0.48
chr15	43718950	AT	A	0.631	12	17	colony_10	0.586
chr15	46493115	CA	C	0.71	5	13	colony_10	0.722
chr15	51846536	AG	A	0.448	16	13	colony_10	0.448
chr15	58752997	AT	A	0.611	8	9	colony_10	0.529
chr15	62300242	CTT	C	0.234	12	3	colony_10	0.2
chr15	68794370	GT	G	0.327	33	16	colony_10	0.327
chr15	71758993	AC	A	0.35	20	13	colony_10	0.394
chr15	78039784	ACG	A	0.157	26	4	colony_10	0.133
chr15	83010571	GT	G	0.302	35	15	colony_10	0.3
chr15	83015135	AT	A	0.297	29	11	colony_10	0.275
chr15	92204676	AT	A	0.379	16	10	colony_10	0.385
chr15	92739768	A	ATATATATAT	0.192	26	5	colony_10	0.161
chr15	98509658	CA	C	0.219	36	8	colony_10	0.182
chr16	5746455	G	GT	0.364	27	16	colony_10	0.372
chr16	11337848	CTA	C	0.342	26	12	colony_10	0.316
chr16	23360201	A	AAAATAAATAAAT	0.415	7	9	colony_10	0.562
chr16	29382205	TG	T	0.461	7	5	colony_10	0.417
chr16	29918279	AAT	A	0.22	49	10	colony_10	0.169
chr16	29918283	TAACAATGATAGA	T	0.209	49	10	colony_10	0.169
chr16	33993057	G	GA	0.351	25	15	colony_10	0.375
chr16	58191371	AT	A	0.5	17	20	colony_10	0.541
chr16	61489590	C	CA	0.29	28	8	colony_10	0.222
chr16	63922887	CTG	C	0.469	16	16	colony_10	0.5
chr16	64703092	GT	G	0.239	18	6	colony_10	0.25
chr16	65854582	G	GA	0.373	16	10	colony_10	0.385
chr16	69869401	TTG	T	0.332	18	9	colony_10	0.333
chr16	77016859	GT	G	0.686	6	15	colony_10	0.714
chr16	80633719	C	CT	0.545	21	23	colony_10	0.523
chr16	89564541	GAC	G	0.784	4	18	colony_10	0.818
chr17	6286032	TTC	T	0.34	36	25	colony_10	0.41
chr17	11439159	G	GT	0.484	17	17	colony_10	0.5
chr17	18548926	AT	A	0.291	16	5	colony_10	0.238
chr17	30742238	CA	C	0.439	25	18	colony_10	0.419
chr17	33402124	TG	T	0.64	10	15	colony_10	0.6
chr17	44500410	TA	T	0.314	25	13	colony_10	0.342
chr17	49616855	TCTC	T	0.317	43	21	colony_10	0.328
chr17	51260039	TCAA	T	0.307	23	9	colony_10	0.281
chr17	52135294	CT	C	0.355	29	13	colony_10	0.31
chr17	52590858	C	CA	0.333	10	6	colony_10	0.375
chr17	54131145	GT	G	0.193	28	6	colony_10	0.176
chr17	54717464	AT	A	0.221	28	10	colony_10	0.263
chr17	54727392	A	ATT	0.329	16	7	colony_10	0.304
chr17	57358204	GGTGTGT	G	0.262	32	10	colony_10	0.238
chr17	59961585	T	TC	0.235	27	8	colony_10	0.229
chr17	63823258	TCTA	T	0.192	45	10	colony_10	0.182
chr17	69712857	AGT	A	0.3	29	13	colony_10	0.31
chr17	77139625	G	GTAACTA	0.377	18	10	colony_10	0.357
chr17	79573813	TG	T	0.365	29	15	colony_10	0.341
chr18	5713525	AT	A	0.502	9	9	colony_10	0.5
chr18	20993014	TA	T	0.335	25	10	colony_10	0.286
chr18	22411019	AT	A	0.265	25	9	colony_10	0.265
chr18	25800797	GACTATGC	G	0.429	24	16	colony_10	0.4
chr18	29897226	GC	G	0.216	48	9	colony_10	0.158
chr18	34037406	T	TA	0.406	22	12	colony_10	0.353
chr18	50265434	CA	C	0.608	12	20	colony_10	0.625
chr18	60833681	AT	A	0.565	7	11	colony_10	0.611
chr18	60991238	T	TA	0.599	5	8	colony_10	0.615
chr18	61122811	GT	G	0.641	6	12	colony_10	0.667
chr18	65981432	CT	C	0.708	7	16	colony_10	0.696
chr18	68307464	CTT	C	0.659	12	27	colony_10	0.692
chr18	71324331	CAGTTTGCATCAAT	C	0.262	24	7	colony_10	0.226
chr18	71835665	C	CTCTT	0.571	13	21	colony_10	0.618
chr19	9669722	G	GCT	0.721	4	9	colony_10	0.692
chr19	13714310	GA	G	0.634	6	13	colony_10	0.684
chr19	33288367	TA	T	0.649	12	18	colony_10	0.6
chr19	41255737	GT	G	0.681	8	15	colony_10	0.652
chr19	47040738	TG	T	0.774	6	20	colony_10	0.769
chr19	49654824	AG	A	0.374	12	6	colony_10	0.333
chr19	49996219	CT	C	0.667	9	17	colony_10	0.654
chr19	52056819	TA	T	0.738	4	12	colony_10	0.75
chr19	56579492	AG	A	0.52	12	13	colony_10	0.52
chr20	3964524	AT	A	0.641	6	17	colony_10	0.739
chr20	5999395	CTATA	C	0.833	3	9	colony_10	0.75
chr20	12991510	CA	C	0.548	15	18	colony_10	0.545
chr20	15416767	T	TG	0.578	5	7	colony_10	0.583
chr20	18143212	TCA	T	0.381	12	9	colony_10	0.429
chr20	30348652	TA	T	0.466	15	13	colony_10	0.464
chr20	31522544	TA	T	0.598	12	17	colony_10	0.586
chr20	35082870	TA	T	0.28	22	8	colony_10	0.267
chr20	37054828	TAA	T	0.312	14	9	colony_10	0.391
chr20	40118886	C	CAG	0.517	13	17	colony_10	0.567
chr20	43746807	GA	G	0.639	10	15	colony_10	0.6
chr20	53021998	AATC	A	0.694	7	16	colony_10	0.696
chr20	53767055	TA	T	0.632	6	14	colony_10	0.7
chr20	55770367	A	AT	0.5	11	8	colony_10	0.421
chr20	63265546	TG	T	0.409	33	20	colony_10	0.377
chr21	19273627	TA	T	0.2	43	8	colony_10	0.157
chr21	22081322	TA	T	0.566	29	40	colony_10	0.58
chr21	23050781	TA	T	0.272	48	16	colony_10	0.25
chr21	26914081	AC	A	0.145	48	8	colony_10	0.143
chr21	27465337	A	AAT	0.512	21	23	colony_10	0.523
chr21	31431813	TAAAG	T	0.262	48	17	colony_10	0.262
chr21	40349317	GA	G	0.841	2	22	colony_10	0.917
chr21	44632686	A	AC	0.258	26	10	colony_10	0.278
chr22	17741469	CT	C	0.414	30	17	colony_10	0.362
chr22	23177446	GACATAGGGGA	G	0.267	44	12	colony_10	0.214
chr22	24117602	CTG	C	0.3	41	16	colony_10	0.281
chr22	42948868	T	TA	0.339	42	20	colony_10	0.323
chr22	48953351	ACT	A	0.283	38	14	colony_10	0.269
chrX	4400288	TCCAC	T	0.46	20	16	colony_10	0.444
chrX	7997495	ACAACTGTGT	A	0.362	24	12	colony_10	0.333
chrX	8760507	CT	C	0.244	34	10	colony_10	0.227
chrX	12902650	GA	G	0.544	18	19	colony_10	0.514
chrX	13339385	TA	T	0.366	18	9	colony_10	0.333
chrX	13933045	T	TTTAC	0.361	31	15	colony_10	0.326
chrX	14077688	AGAAGGAG	A	0.15	37	5	colony_10	0.119
chrX	14090636	AT	A	0.405	21	15	colony_10	0.417
chrX	18327072	TA	T	0.205	29	6	colony_10	0.171
chrX	22633530	GA	G	0.353	23	12	colony_10	0.343
chrX	27052105	TC	T	0.4	18	13	colony_10	0.419
chrX	30735309	GTTT	G	0.522	11	12	colony_10	0.522
chrX	32222679	TA	T	0.36	18	8	colony_10	0.308
chrX	37060067	T	TG	0.445	24	17	colony_10	0.415
chrX	55771536	GC	G	0.421	12	8	colony_10	0.4
chrX	64563845	TTA	T	0.29	23	8	colony_10	0.258
chrX	67890406	GA	G	0.378	19	13	colony_10	0.406
chrX	67898404	AG	A	0.363	13	6	colony_10	0.316
chrX	73189732	CA	C	0.275	22	6	colony_10	0.214
chrX	74930102	AT	A	0.361	25	15	colony_10	0.375
chrX	77341865	CA	C	0.187	43	7	colony_10	0.14
chrX	77759849	T	TA	0.212	41	10	colony_10	0.196
chrX	88678336	ATC	A	0.292	34	11	colony_10	0.244
chrX	88780995	TA	T	0.292	31	15	colony_10	0.326
chrX	89903593	A	AG	0.308	16	8	colony_10	0.333
chrX	91350389	AC	A	0.21	32	8	colony_10	0.2
chrX	101963120	AG	A	0.145	50	7	colony_10	0.123
chrX	119159137	A	AT	0.277	22	8	colony_10	0.267
chrX	123078726	AT	A	0.24	42	12	colony_10	0.222
chrX	127258926	TC	T	0.183	42	8	colony_10	0.16
chrX	128210831	TC	T	0.344	23	11	colony_10	0.324
chrX	133163995	G	GA	0.311	22	11	colony_10	0.333
chrX	140415470	G	GT	0.321	22	11	colony_10	0.333
chrX	140663445	G	GA	0.298	34	17	colony_10	0.333
chrX	140791141	G	GC	0.345	21	9	colony_10	0.3
chrX	142178854	G	GT	0.422	26	19	colony_10	0.422
chrX	142185463	C	CT	0.287	40	16	colony_10	0.286
chrX	143438476	TA	T	0.312	37	15	colony_10	0.288
chrX	144665302	CAA	C	0.212	24	8	colony_10	0.25
chrX	145121455	A	AT	0.326	35	17	colony_10	0.327
chrX	145143537	CCTAA	C	0.401	23	12	colony_10	0.343
chrX	145591971	C	CAAAT	0.227	34	9	colony_10	0.209
chrX	145741768	C	CA	0.212	32	8	colony_10	0.2
chrX	145890808	AT	A	0.353	12	5	colony_10	0.294
chrX	146402752	TA	T	0.312	20	9	colony_10	0.31
chrX	147750773	TA	T	0.222	28	7	colony_10	0.2
chrX	147835169	CCTT	C	0.286	10	3	colony_10	0.231
chrX	149263251	AC	A	0.302	32	13	colony_10	0.289
chrX	151524743	AAT	A	0.291	40	16	colony_10	0.286
chrX	151525529	CAA	C	0.641	4	6	colony_10	0.6
chrX	151650398	AAC	A	0.333	24	9	colony_10	0.273
chrX	151733459	ACCAGTTATT	A	0.228	41	10	colony_10	0.196
chrX	154023896	CCA	C	0.207	50	13	colony_10	0.206
chrX	155510232	T	TTTTTATTTTA	0.251	24	5	colony_10	0.172
chrX	155528333	ATTTTT	A	0.267	22	8	colony_10	0.267
chrX	155619066	GT	G	0.294	27	9	colony_10	0.25
chrX	155625945	T	TTA	0.294	28	9	colony_10	0.243
chr1	5172500	GC	G	0.444	14	12	colony_4	0.462
chr1	5389059	GT	G	0.565	9	12	colony_4	0.571
chr1	9773653	GA	G	0.516	13	16	colony_4	0.552
chr1	10081591	AT	A	0.415	22	17	colony_4	0.436
chr1	10292214	TCC	T	0.601	11	18	colony_4	0.621
chr1	16732674	GA	G	0.139	83	14	colony_4	0.144
chr1	24264759	C	CT	0.581	18	23	colony_4	0.561
chr1	25883714	CCTT	C	0.568	15	20	colony_4	0.571
chr1	25988142	CT	C	0.546	16	17	colony_4	0.515
chr1	27025505	AT	A	0.44	15	11	colony_4	0.423
chr1	27135495	AT	A	0.528	21	22	colony_4	0.512
chr1	28621793	G	GA	0.262	63	20	colony_4	0.241
chr1	31886683	CG	C	0.25	47	14	colony_4	0.23
chr1	31983647	CA	C	0.243	55	17	colony_4	0.236
chr1	33017877	CCCAAGTAGCTGGGACCACCA	C	0.182	52	11	colony_4	0.175
chr1	33771422	TA	T	0.311	36	15	colony_4	0.294
chr1	41437876	C	CA	0.481	17	17	colony_4	0.5
chr1	43797250	CA	C	0.377	24	17	colony_4	0.415
chr1	44202159	CCA	C	0.412	33	22	colony_4	0.4
chr1	44298497	CA	C	0.325	27	11	colony_4	0.289
chr1	45326569	T	TA	0.384	18	12	colony_4	0.4
chr1	45712879	AT	A	0.301	21	10	colony_4	0.323
chr1	46654514	A	AATTTATTT	0.246	24	8	colony_4	0.25
chr1	50811360	CAAG	C	0.35	25	12	colony_4	0.324
chr1	55632067	A	AG	0.176	47	10	colony_4	0.175
chr1	62676555	TC	T	0.244	53	13	colony_4	0.197
chr1	62897598	AT	A	0.209	52	15	colony_4	0.224
chr1	62940270	C	CT	0.199	38	9	colony_4	0.191
chr1	63816312	TG	T	0.179	64	15	colony_4	0.19
chr1	66103928	TA	T	0.242	45	15	colony_4	0.25
chr1	71899668	AT	A	0.156	49	7	colony_4	0.125
chr1	72876570	AT	A	0.224	47	13	colony_4	0.217
chr1	73265556	CCAG	C	0.385	21	9	colony_4	0.3
chr1	73508477	C	CG	0.272	22	7	colony_4	0.241
chr1	74447047	CT	C	0.244	29	8	colony_4	0.216
chr1	77506249	TTGGTTG	T	0.291	25	11	colony_4	0.306
chr1	82848230	ACT	A	0.236	45	13	colony_4	0.224
chr1	83506821	AT	A	0.353	19	11	colony_4	0.367
chr1	84096451	AT	A	0.276	34	12	colony_4	0.261
chr1	84185369	TA	T	0.289	22	9	colony_4	0.29
chr1	87419674	AT	A	0.339	34	18	colony_4	0.346
chr1	90363114	C	CA	0.244	36	12	colony_4	0.25
chr1	91209809	A	AT	0.326	36	16	colony_4	0.308
chr1	92121019	TC	T	0.269	39	14	colony_4	0.264
chr1	94335754	AT	A	0.225	44	13	colony_4	0.228
chr1	94677632	A	AC	0.165	37	9	colony_4	0.196
chr1	95339064	CT	C	0.333	39	18	colony_4	0.316
chr1	96261355	CA	C	0.264	25	7	colony_4	0.219
chr1	97393291	CT	C	0.481	27	27	colony_4	0.5
chr1	99285654	CA	C	0.425	35	25	colony_4	0.417
chr1	99572949	CT	C	0.224	35	9	colony_4	0.205
chr1	100574570	GA	G	0.344	21	11	colony_4	0.344
chr1	101569075	GA	G	0.237	32	10	colony_4	0.238
chr1	101662157	GTTCAAATTGATGCTT	G	0.311	34	14	colony_4	0.292
chr1	102313468	AT	A	0.27	28	12	colony_4	0.3
chr1	103235432	TG	T	0.339	35	15	colony_4	0.3
chr1	104554240	GA	G	0.246	23	7	colony_4	0.233
chr1	104764384	CT	C	0.357	19	9	colony_4	0.321
chr1	108136334	ACT	A	0.192	45	10	colony_4	0.182
chr1	108856701	GTCTC	G	0.162	36	6	colony_4	0.143
chr1	109275351	TCTC	T	0.328	36	18	colony_4	0.333
chr1	110499643	GA	G	0.295	53	19	colony_4	0.264
chr1	115485914	GA	G	0.272	33	12	colony_4	0.267
chr1	115706851	GT	G	0.236	25	8	colony_4	0.242
chr1	116612427	CAGA	C	0.164	63	13	colony_4	0.171
chr1	125092994	TG	T	0.13	64	11	colony_4	0.147
chr1	147354271	A	AAAC	0.195	27	6	colony_4	0.182
chr1	147544850	CTCTT	C	0.283	41	13	colony_4	0.241
chr1	149629709	T	TG	0.242	35	16	colony_4	0.314
chr1	151955636	AT	A	0.323	28	10	colony_4	0.263
chr1	152285577	GA	G	0.216	29	5	colony_4	0.147
chr1	154595902	CT	C	0.209	34	8	colony_4	0.19
chr1	158633812	GC	G	0.271	31	10	colony_4	0.244
chr1	163537128	TTA	T	0.275	34	10	colony_4	0.227
chr1	164056731	AT	A	0.376	34	22	colony_4	0.393
chr1	164712461	AT	A	0.333	42	17	colony_4	0.288
chr1	166266576	GA	G	0.349	38	20	colony_4	0.345
chr1	166394337	A	AG	0.231	43	12	colony_4	0.218
chr1	166465730	GA	G	0.183	35	8	colony_4	0.186
chr1	169633746	GA	G	0.303	45	17	colony_4	0.274
chr1	176414241	T	TTTC	0.4	11	5	colony_4	0.312
chr1	178854160	AT	A	0.321	18	9	colony_4	0.333
chr1	183460157	C	CA	0.415	9	5	colony_4	0.357
chr1	184256952	CT	C	0.423	24	17	colony_4	0.415
chr1	184660041	GT	G	0.361	24	10	colony_4	0.294
chr1	186628807	GCCT	G	0.204	39	9	colony_4	0.188
chr1	187039222	GA	G	0.534	12	16	colony_4	0.571
chr1	187685049	TG	T	0.445	15	12	colony_4	0.444
chr1	189649284	AG	A	0.304	21	11	colony_4	0.344
chr1	190231534	CTT	C	0.205	31	7	colony_4	0.184
chr1	193256173	A	AT	0.438	23	17	colony_4	0.425
chr1	196154891	AT	A	0.52	12	13	colony_4	0.52
chr1	196693758	CT	C	0.419	19	12	colony_4	0.387
chr1	197857122	AC	A	0.265	24	8	colony_4	0.25
chr1	198219968	T	TAA	0.384	10	6	colony_4	0.375
chr1	200239164	TTGG	T	0.363	18	12	colony_4	0.4
chr1	200323721	TC	T	0.485	18	14	colony_4	0.438
chr1	201271375	C	CA	0.345	39	24	colony_4	0.381
chr1	202560936	G	GCAC	0.428	20	17	colony_4	0.459
chr1	202785079	GT	G	0.333	28	18	colony_4	0.391
chr1	209346413	T	TG	0.257	25	7	colony_4	0.219
chr1	215110799	T	TA	0.4	19	12	colony_4	0.387
chr1	215530274	TA	T	0.874	4	27	colony_4	0.871
chr1	215957692	CCTCT	C	0.406	25	16	colony_4	0.39
chr1	217063106	AT	A	0.333	19	10	colony_4	0.345
chr1	217941686	AC	A	0.52	13	12	colony_4	0.48
chr1	218549578	TCAACAACAACAA	T	0.243	19	5	colony_4	0.208
chr1	220965684	A	AAAAAAAAC	0.43	11	8	colony_4	0.421
chr1	221945002	C	CT	0.363	22	9	colony_4	0.29
chr1	222071349	GA	G	0.474	20	17	colony_4	0.459
chr1	223873526	ATT	A	0.229	50	14	colony_4	0.219
chr1	224915904	T	TA	0.24	43	15	colony_4	0.259
chr1	227007601	TA	T	0.184	61	13	colony_4	0.176
chr1	227156328	AT	A	0.228	55	14	colony_4	0.203
chr1	228178006	C	CGTGT	0.211	63	16	colony_4	0.203
chr1	231365414	G	GT	0.17	58	11	colony_4	0.159
chr1	231710173	CA	C	0.223	61	18	colony_4	0.228
chr1	231867215	CT	C	0.11	84	9	colony_4	0.097
chr1	232407239	AT	A	0.25	51	15	colony_4	0.227
chr1	232579632	TA	T	0.141	62	9	colony_4	0.127
chr1	232959844	CA	C	0.216	51	13	colony_4	0.203
chr1	235234569	TAA	T	0.214	54	15	colony_4	0.217
chr1	237856983	ACT	A	0.269	62	22	colony_4	0.262
chr1	238103312	GC	G	0.149	39	7	colony_4	0.152
chr1	238560863	GT	G	0.188	58	13	colony_4	0.183
chr1	238620438	TG	T	0.237	41	13	colony_4	0.241
chr1	240166701	CT	C	0.386	37	22	colony_4	0.373
chr1	240605312	CA	C	0.241	47	13	colony_4	0.217
chr2	2412900	GA	G	0.15	28	6	colony_4	0.176
chr2	6398898	A	ATTTATTTATTTT	0.411	8	8	colony_4	0.5
chr2	6959789	AC	A	0.502	17	17	colony_4	0.5
chr2	7138146	AT	A	0.391	14	8	colony_4	0.364
chr2	12569380	CA	C	0.478	11	10	colony_4	0.476
chr2	13966207	G	GA	0.524	10	9	colony_4	0.474
chr2	16061214	GT	G	0.341	27	14	colony_4	0.341
chr2	17096966	ATTC	A	0.27	31	9	colony_4	0.225
chr2	17787507	ATAT	A	0.359	27	14	colony_4	0.341
chr2	19552526	CA	C	0.27	25	8	colony_4	0.242
chr2	20566597	CA	C	0.349	17	11	colony_4	0.393
chr2	29515081	TA	T	0.206	22	7	colony_4	0.241
chr2	30499356	AT	A	0.382	21	11	colony_4	0.344
chr2	34435097	TG	T	0.414	22	12	colony_4	0.353
chr2	34885683	CT	C	0.412	19	14	colony_4	0.424
chr2	39097728	TA	T	0.28	33	13	colony_4	0.283
chr2	42296483	C	CTT	0.368	26	15	colony_4	0.366
chr2	42364294	TA	T	0.249	24	9	colony_4	0.273
chr2	44963157	CT	C	0.328	26	8	colony_4	0.235
chr2	45996003	ATC	A	0.306	34	13	colony_4	0.277
chr2	49500253	GAA	G	0.269	18	6	colony_4	0.25
chr2	51938329	TC	T	0.357	18	10	colony_4	0.357
chr2	52218287	A	AT	0.501	18	17	colony_4	0.486
chr2	53720378	CTTCCTAAA	C	0.314	20	10	colony_4	0.333
chr2	54062819	GA	G	0.412	29	22	colony_4	0.431
chr2	56591578	AC	A	0.382	20	11	colony_4	0.355
chr2	59429862	CA	C	0.4	29	18	colony_4	0.383
chr2	61552755	AGCTAGG	A	0.442	24	19	colony_4	0.442
chr2	63010476	CTAAATGAAT	C	0.343	25	10	colony_4	0.286
chr2	63338954	TA	T	0.363	14	7	colony_4	0.333
chr2	68015980	TAA	T	0.369	30	16	colony_4	0.348
chr2	68023717	CTT	C	0.314	38	13	colony_4	0.255
chr2	68184766	TA	T	0.34	34	18	colony_4	0.346
chr2	70037621	AT	A	0.268	31	11	colony_4	0.262
chr2	70218573	AT	A	0.379	40	24	colony_4	0.375
chr2	73643831	T	TGCGCAC	0.311	32	9	colony_4	0.22
chr2	75092420	TA	T	0.535	10	15	colony_4	0.6
chr2	76484142	TA	T	0.322	23	10	colony_4	0.303
chr2	82010756	A	AG	0.406	19	12	colony_4	0.387
chr2	85312361	AAAGT	A	0.326	28	14	colony_4	0.333
chr2	85416511	CT	C	0.424	29	18	colony_4	0.383
chr2	88823397	GCTT	G	0.333	35	15	colony_4	0.3
chr2	100618562	CT	C	0.446	30	24	colony_4	0.444
chr2	101737817	TC	T	0.373	23	17	colony_4	0.425
chr2	110762784	TAGC	T	0.326	30	13	colony_4	0.302
chr2	115302823	TA	T	0.283	16	6	colony_4	0.273
chr2	117385830	AT	A	0.342	20	12	colony_4	0.375
chr2	118353099	CA	C	0.248	37	12	colony_4	0.245
chr2	123987246	TA	T	0.293	11	3	colony_4	0.214
chr2	125110379	CTATGAATA	C	0.385	14	9	colony_4	0.391
chr2	125551188	TA	T	0.374	22	11	colony_4	0.333
chr2	128819572	CT	C	0.4	30	21	colony_4	0.412
chr2	129334224	G	GGA	0.392	13	9	colony_4	0.409
chr2	130286042	TG	T	0.421	20	9	colony_4	0.31
chr2	131507985	AGTAGCTGG	A	0.317	24	11	colony_4	0.314
chr2	132114950	AT	A	0.411	25	16	colony_4	0.39
chr2	132127794	CT	C	0.213	25	6	colony_4	0.194
chr2	133913827	CAGG	C	0.4	5	4	colony_4	0.444
chr2	134911779	CT	C	0.384	29	19	colony_4	0.396
chr2	135664144	GT	G	0.198	32	8	colony_4	0.2
chr2	136211259	TA	T	0.342	26	13	colony_4	0.333
chr2	137702423	TA	T	0.351	27	11	colony_4	0.289
chr2	140327501	AATTATGAGTAATATG	A	0.461	24	18	colony_4	0.429
chr2	140688124	TA	T	0.435	26	19	colony_4	0.422
chr2	145939359	AT	A	0.467	17	14	colony_4	0.452
chr2	151374234	AC	A	0.334	35	15	colony_4	0.3
chr2	153645373	AT	A	0.392	31	18	colony_4	0.367
chr2	156378773	AT	A	0.484	17	15	colony_4	0.469
chr2	157022299	TC	T	0.207	21	6	colony_4	0.222
chr2	158207073	GA	G	0.381	26	16	colony_4	0.381
chr2	158660074	AG	A	0.312	25	10	colony_4	0.286
chr2	161787576	AC	A	0.333	17	7	colony_4	0.292
chr2	164235074	CA	C	0.285	20	9	colony_4	0.31
chr2	165756637	GA	G	0.447	24	19	colony_4	0.442
chr2	176363674	TG	T	0.376	24	14	colony_4	0.368
chr2	180757277	AT	A	0.266	23	9	colony_4	0.281
chr2	183009421	GGGAAGGAA	G	0.307	6	5	colony_4	0.455
chr2	183227833	GA	G	0.546	20	26	colony_4	0.565
chr2	184828126	TA	T	0.216	19	3	colony_4	0.136
chr2	185156791	A	AT	0.629	9	17	colony_4	0.654
chr2	189430696	TG	T	0.376	33	16	colony_4	0.327
chr2	190502052	G	GA	0.278	49	17	colony_4	0.258
chr2	192232436	CCCAAAGGA	C	0.336	24	10	colony_4	0.294
chr2	193263323	CT	C	0.21	20	5	colony_4	0.2
chr2	194363664	A	ATG	0.302	13	9	colony_4	0.409
chr2	194525146	AAT	A	0.517	15	16	colony_4	0.516
chr2	194795581	CT	C	0.53	8	8	colony_4	0.5
chr2	194885132	GC	G	0.345	16	9	colony_4	0.36
chr2	195461171	TG	T	0.343	20	10	colony_4	0.333
chr2	196219029	A	AT	0.249	32	10	colony_4	0.238
chr2	201073784	GT	G	0.484	27	23	colony_4	0.46
chr2	202394908	CAG	C	0.501	18	19	colony_4	0.514
chr2	203925676	CT	C	0.468	16	14	colony_4	0.467
chr2	204860215	TA	T	0.545	16	17	colony_4	0.515
chr2	205163825	CT	C	0.314	22	10	colony_4	0.312
chr2	211948947	A	ATGGC	0.366	20	14	colony_4	0.412
chr2	212592436	TA	T	0.462	14	10	colony_4	0.417
chr2	212963590	CA	C	0.417	22	14	colony_4	0.389
chr2	215554907	AT	A	0.257	26	8	colony_4	0.235
chr2	216693966	GA	G	0.476	9	11	colony_4	0.55
chr2	220773198	AT	A	0.326	28	12	colony_4	0.3
chr2	222829525	G	GT	0.182	34	7	colony_4	0.171
chr2	225145489	T	TG	0.342	22	14	colony_4	0.389
chr2	226553838	AT	A	0.483	24	26	colony_4	0.52
chr2	230858992	CA	C	0.282	27	8	colony_4	0.229
chr2	232778726	T	TTA	0.351	25	11	colony_4	0.306
chr2	234673925	AC	A	0.35	27	14	colony_4	0.341
chr2	236880263	AAGAAAGAAAGAAAGAAAG	A	0.407	18	12	colony_4	0.4
chr2	238956447	AG	A	0.346	43	21	colony_4	0.328
chr2	239206383	C	CACA	0.607	10	17	colony_4	0.63
chr2	240193810	CT	C	0.536	15	15	colony_4	0.5
chr2	240357657	A	AAGAG	0.571	2	3	colony_4	0.6
chr3	1310352	CT	C	0.294	32	15	colony_4	0.319
chr3	4367129	TG	T	0.355	47	23	colony_4	0.329
chr3	4646513	GT	G	0.255	35	10	colony_4	0.222
chr3	5450324	ATTT	A	0.222	33	10	colony_4	0.233
chr3	5513336	AC	A	0.415	25	16	colony_4	0.39
chr3	6076512	C	CA	0.254	42	18	colony_4	0.3
chr3	6692674	G	GT	0.25	32	9	colony_4	0.22
chr3	7215226	T	TA	0.273	37	15	colony_4	0.288
chr3	7215227	TGG	T	0.273	39	15	colony_4	0.278
chr3	7759521	TCTC	T	0.361	32	17	colony_4	0.347
chr3	15507977	AT	A	0.314	24	9	colony_4	0.273
chr3	17897568	CT	C	0.471	23	20	colony_4	0.465
chr3	22774597	TG	T	0.314	26	11	colony_4	0.297
chr3	24977885	TG	T	0.375	27	13	colony_4	0.325
chr3	27915914	GA	G	0.435	14	8	colony_4	0.364
chr3	28068711	GAA	G	0.333	14	7	colony_4	0.333
chr3	29268346	CT	C	0.341	35	18	colony_4	0.34
chr3	31063417	CA	C	0.172	23	4	colony_4	0.148
chr3	35397492	CT	C	0.382	24	13	colony_4	0.351
chr3	38744374	CA	C	0.256	28	10	colony_4	0.263
chr3	42523821	CT	C	0.408	39	26	colony_4	0.4
chr3	49847185	A	AAATT	0.415	14	8	colony_4	0.364
chr3	50541307	GT	G	0.326	32	19	colony_4	0.373
chr3	50901876	TTGATGTCGC	T	0.36	27	15	colony_4	0.357
chr3	57712381	GGACTCA	G	0.272	36	14	colony_4	0.28
chr3	59126178	CT	C	0.515	21	23	colony_4	0.523
chr3	60227337	AGTGAG	A	0.573	13	21	colony_4	0.618
chr3	68293043	T	TA	0.507	21	22	colony_4	0.512
chr3	68765417	AT	A	0.513	19	21	colony_4	0.525
chr3	68786956	GA	G	0.282	29	9	colony_4	0.237
chr3	68859352	TC	T	0.266	22	8	colony_4	0.267
chr3	69040994	CTG	C	0.534	13	15	colony_4	0.536
chr3	70312745	GT	G	0.474	19	18	colony_4	0.486
chr3	73667370	C	CT	0.326	11	4	colony_4	0.267
chr3	74337174	GT	G	0.35	26	12	colony_4	0.316
chr3	76747135	TA	T	0.4	22	16	colony_4	0.421
chr3	76794196	GA	G	0.923	0	10	colony_4	1
chr3	77063353	TAGG	T	0.432	24	19	colony_4	0.442
chr3	78614918	CA	C	0.254	38	10	colony_4	0.208
chr3	80405805	CT	C	0.292	30	12	colony_4	0.286
chr3	81442565	G	GT	0.382	13	7	colony_4	0.35
chr3	84361414	C	CT	0.47	20	20	colony_4	0.5
chr3	84387682	TC	T	0.371	25	12	colony_4	0.324
chr3	84878644	GT	G	0.361	22	11	colony_4	0.333
chr3	86580740	A	AT	0.332	25	11	colony_4	0.306
chr3	88120010	CT	C	0.237	36	9	colony_4	0.2
chr3	88388612	G	GA	0.399	25	16	colony_4	0.39
chr3	89035732	TA	T	0.487	17	17	colony_4	0.5
chr3	91468957	GAGACA	G	0.205	35	8	colony_4	0.186
chr3	99498926	G	GAA	0.324	22	11	colony_4	0.333
chr3	102196465	TG	T	0.472	24	17	colony_4	0.415
chr3	102846602	CA	C	0.585	18	18	colony_4	0.5
chr3	102979780	AT	A	0.445	14	11	colony_4	0.44
chr3	103857001	TA	T	0.447	19	13	colony_4	0.406
chr3	106008234	GA	G	0.275	31	11	colony_4	0.262
chr3	106219177	CAT	C	0.455	22	16	colony_4	0.421
chr3	107843383	AT	A	0.41	31	18	colony_4	0.367
chr3	110081660	CA	C	0.353	19	11	colony_4	0.367
chr3	110746540	AG	A	0.44	13	10	colony_4	0.435
chr3	111704987	AT	A	0.339	33	16	colony_4	0.327
chr3	116341307	TGTA	T	0.348	16	7	colony_4	0.304
chr3	117205246	G	GT	0.601	7	10	colony_4	0.588
chr3	119656298	CT	C	0.412	21	14	colony_4	0.4
chr3	120096545	GA	G	0.306	37	16	colony_4	0.302
chr3	127965548	AT	A	0.457	20	16	colony_4	0.444
chr3	130035815	GA	G	0.404	40	22	colony_4	0.355
chr3	136521733	A	AT	0.424	24	17	colony_4	0.415
chr3	136619614	AGGTGT	A	0.343	23	13	colony_4	0.361
chr3	140151426	AG	A	0.224	34	10	colony_4	0.227
chr3	142244737	CT	C	0.409	29	18	colony_4	0.383
chr3	152277333	TCTC	T	0.436	25	20	colony_4	0.444
chr3	152937225	C	CT	0.341	23	11	colony_4	0.324
chr3	153402874	AT	A	0.357	17	10	colony_4	0.37
chr3	155274162	CA	C	0.263	13	4	colony_4	0.235
chr3	157919180	CT	C	0.5	20	14	colony_4	0.412
chr3	160306585	GA	G	0.446	23	20	colony_4	0.465
chr3	160782564	GA	G	0.292	29	14	colony_4	0.326
chr3	161927982	T	TATATATATATATATATATATATATACACAC	0.308	15	7	colony_4	0.318
chr3	163332807	G	GAAAA	0.398	23	15	colony_4	0.395
chr3	163440432	A	AT	0.459	20	13	colony_4	0.394
chr3	164514044	TC	T	0.249	14	3	colony_4	0.176
chr3	169346608	GA	G	0.577	10	19	colony_4	0.655
chr3	170559386	TA	T	0.319	30	15	colony_4	0.333
chr3	171199602	ATCCATAG	A	0.205	35	7	colony_4	0.167
chr3	172084449	CA	C	0.495	16	15	colony_4	0.484
chr3	173301438	CTG	C	0.37	29	17	colony_4	0.37
chr3	174863588	AC	A	0.445	11	10	colony_4	0.476
chr3	175338993	CAGG	C	0.37	11	6	colony_4	0.353
chr3	182414679	GA	G	0.502	14	16	colony_4	0.533
chr3	188241625	CT	C	0.525	18	20	colony_4	0.526
chr3	189529770	TAG	T	0.601	11	17	colony_4	0.607
chr3	190741361	TA	T	0.543	12	14	colony_4	0.538
chr3	195173029	GC	G	0.544	16	19	colony_4	0.543
chr4	2602356	TTTTTTTTTTTTTTTTGAGACAGAG	T	0.27	41	14	colony_4	0.255
chr4	2673315	CCA	C	0.408	34	20	colony_4	0.37
chr4	3594205	A	AT	0.591	8	15	colony_4	0.652
chr4	4100948	CA	C	0.249	24	9	colony_4	0.273
chr4	6510813	TA	T	0.342	22	11	colony_4	0.333
chr4	9955141	CA	C	0.305	26	10	colony_4	0.278
chr4	12153326	TC	T	0.372	29	14	colony_4	0.326
chr4	14070137	TATTAAAAAC	T	0.336	28	12	colony_4	0.3
chr4	17607824	A	AT	0.319	35	16	colony_4	0.314
chr4	17887227	CA	C	0.503	25	18	colony_4	0.419
chr4	18829923	T	TA	0.361	29	17	colony_4	0.37
chr4	22551077	CT	C	0.384	17	11	colony_4	0.393
chr4	22761159	AG	A	0.591	7	13	colony_4	0.65
chr4	24452654	AT	A	0.38	12	8	colony_4	0.4
chr4	28452303	TA	T	0.614	9	15	colony_4	0.625
chr4	30612425	GA	G	0.702	8	13	colony_4	0.619
chr4	30803441	AT	A	0.581	13	19	colony_4	0.594
chr4	31258878	GA	G	0.52	15	16	colony_4	0.516
chr4	31399315	CT	C	0.589	12	14	colony_4	0.538
chr4	33214149	AC	A	0.581	12	19	colony_4	0.613
chr4	33238969	GT	G	0.249	15	4	colony_4	0.211
chr4	36905257	GA	G	0.519	15	15	colony_4	0.5
chr4	37669005	TG	T	0.612	12	13	colony_4	0.52
chr4	37765019	AT	A	0.613	7	13	colony_4	0.65
chr4	41630127	AT	A	0.217	37	9	colony_4	0.196
chr4	41915458	T	TA	0.543	26	28	colony_4	0.519
chr4	43722131	GT	G	0.297	27	10	colony_4	0.27
chr4	45441320	CT	C	0.5	12	12	colony_4	0.5
chr4	45602765	T	TA	0.435	8	7	colony_4	0.467
chr4	47980897	C	CTTCAGACCACTTATTCATCTT	0.535	14	19	colony_4	0.576
chr4	48211857	GGAGGCC	G	0.452	17	11	colony_4	0.393
chr4	60617438	TA	T	0.314	27	10	colony_4	0.27
chr4	61375854	GTA	G	0.522	12	12	colony_4	0.5
chr4	62813876	TA	T	0.342	22	12	colony_4	0.353
chr4	63712273	TC	T	0.313	27	11	colony_4	0.289
chr4	64683935	TA	T	0.433	20	11	colony_4	0.355
chr4	70215097	TA	T	0.348	24	13	colony_4	0.351
chr4	82130361	GA	G	0.333	32	16	colony_4	0.333
chr4	82407436	ATC	A	0.348	14	9	colony_4	0.391
chr4	92762202	C	CG	0.479	12	9	colony_4	0.429
chr4	92945383	GT	G	0.472	18	17	colony_4	0.486
chr4	95935597	AT	A	0.649	6	10	colony_4	0.625
chr4	97948830	TCATATAGGTCTATCATGGAAAATGTTC	T	0.258	25	7	colony_4	0.219
chr4	98313681	CA	C	0.333	20	12	colony_4	0.375
chr4	100968764	CA	C	0.249	19	7	colony_4	0.269
chr4	102777046	GAA	G	0.213	35	10	colony_4	0.222
chr4	106613910	AG	A	0.441	21	12	colony_4	0.364
chr4	113777300	TC	T	0.25	27	9	colony_4	0.25
chr4	122943674	CATT	C	0.361	33	17	colony_4	0.34
chr4	122998144	A	AT	0.302	22	10	colony_4	0.312
chr4	123099531	GT	G	0.486	19	16	colony_4	0.457
chr4	125954995	AAGC	A	0.544	22	24	colony_4	0.522
chr4	128652367	AG	A	0.385	24	13	colony_4	0.351
chr4	131223690	T	TATAGA	0.212	35	8	colony_4	0.186
chr4	131386650	GT	G	0.474	20	19	colony_4	0.487
chr4	133945329	CA	C	0.312	19	9	colony_4	0.321
chr4	134716127	TA	T	0.452	22	20	colony_4	0.476
chr4	135045400	G	GT	0.305	25	11	colony_4	0.306
chr4	138188060	T	TA	0.294	29	9	colony_4	0.237
chr4	138243206	CAG	C	0.316	27	12	colony_4	0.308
chr4	140224043	AT	A	0.523	22	23	colony_4	0.511
chr4	141021616	CAT	C	0.349	27	14	colony_4	0.341
chr4	144922021	GA	G	0.593	11	14	colony_4	0.56
chr4	146912105	TA	T	0.44	23	17	colony_4	0.425
chr4	159736435	TA	T	0.218	31	9	colony_4	0.225
chr4	167160772	CA	C	0.302	25	10	colony_4	0.286
chr4	167588161	AT	A	0.609	10	15	colony_4	0.6
chr4	168737526	GTT	G	0.322	21	11	colony_4	0.344
chr4	171014219	CATT	C	0.25	17	5	colony_4	0.227
chr4	173514672	CA	C	0.321	37	17	colony_4	0.315
chr4	175755615	AT	A	0.242	24	7	colony_4	0.226
chr4	176185474	G	GC	0.284	31	12	colony_4	0.279
chr4	177198281	AC	A	0.417	29	18	colony_4	0.383
chr4	181619588	AT	A	0.68	8	20	colony_4	0.714
chr4	182012271	ACAGAATATTGCCT	A	0.476	17	15	colony_4	0.469
chr4	185158973	AGT	A	0.501	10	14	colony_4	0.583
chr5	1989917	AC	A	0.333	14	6	colony_4	0.3
chr5	5684666	A	AT	0.394	16	14	colony_4	0.467
chr5	7545484	CTG	C	0.294	23	11	colony_4	0.324
chr5	7613031	C	CA	0.269	27	11	colony_4	0.289
chr5	7708958	TA	T	0.437	22	18	colony_4	0.45
chr5	8068282	G	GT	0.249	30	10	colony_4	0.25
chr5	10590601	CGCGCGCGT	C	0.13	38	5	colony_4	0.116
chr5	15729468	CT	C	0.277	23	10	colony_4	0.303
chr5	16047233	GTGAAATT	G	0.241	34	10	colony_4	0.227
chr5	18614001	C	CAT	0.667	8	20	colony_4	0.714
chr5	21188928	GA	G	0.53	15	19	colony_4	0.559
chr5	24664129	TA	T	0.345	17	7	colony_4	0.292
chr5	24887037	G	GA	0.32	19	9	colony_4	0.321
chr5	24973613	A	AT	0.288	22	7	colony_4	0.241
chr5	25204689	AT	A	0.522	11	12	colony_4	0.522
chr5	25419317	AT	A	0.563	15	16	colony_4	0.516
chr5	26852187	ATCT	A	0.379	23	14	colony_4	0.378
chr5	27556306	C	CA	0.262	28	9	colony_4	0.243
chr5	40291463	CT	C	0.284	44	15	colony_4	0.254
chr5	41006504	GA	G	0.333	16	6	colony_4	0.273
chr5	45465785	ATC	A	0.262	30	10	colony_4	0.25
chr5	51898479	CA	C	0.52	13	16	colony_4	0.552
chr5	52335626	GT	G	0.409	28	18	colony_4	0.391
chr5	56079994	TAGG	T	0.32	30	14	colony_4	0.318
chr5	57264946	AT	A	0.443	24	19	colony_4	0.442
chr5	58177009	CT	C	0.483	12	11	colony_4	0.478
chr5	62080842	AAGATAATAATGACCTCAAGC	A	0.398	33	18	colony_4	0.353
chr5	62354430	TA	T	0.24	22	6	colony_4	0.214
chr5	64993498	AG	A	0.302	25	11	colony_4	0.306
chr5	67889603	TG	T	0.363	25	12	colony_4	0.324
chr5	68553720	G	GT	0.292	23	8	colony_4	0.258
chr5	72478015	GT	G	0.44	30	22	colony_4	0.423
chr5	73502595	TGAA	T	0.443	29	23	colony_4	0.442
chr5	74110527	TA	T	0.302	32	11	colony_4	0.256
chr5	76525463	AT	A	0.569	16	19	colony_4	0.543
chr5	80094587	AGGGGTACACTGGG	A	0.308	39	15	colony_4	0.278
chr5	82304129	G	GT	0.267	25	10	colony_4	0.286
chr5	84499782	T	TA	0.278	19	6	colony_4	0.24
chr5	85958399	TG	T	0.343	24	10	colony_4	0.294
chr5	87792316	AATATCT	A	0.417	23	15	colony_4	0.395
chr5	89609619	TA	T	0.436	22	18	colony_4	0.45
chr5	90679748	CTTATT	C	0.376	35	19	colony_4	0.352
chr5	97025042	GA	G	0.443	28	22	colony_4	0.44
chr5	101311497	GT	G	0.414	15	10	colony_4	0.4
chr5	101784992	T	TA	0.592	15	28	colony_4	0.651
chr5	103180456	CT	C	0.601	17	25	colony_4	0.595
chr5	107056322	GA	G	0.27	28	10	colony_4	0.263
chr5	107712967	AT	A	0.304	33	13	colony_4	0.283
chr5	118312165	GA	G	0.333	25	12	colony_4	0.324
chr5	118336153	CA	C	0.348	15	8	colony_4	0.348
chr5	123897327	G	GAGTAAGTATGTTATTTGTGA	0.313	17	9	colony_4	0.346
chr5	129291393	TA	T	0.346	28	12	colony_4	0.3
chr5	129667728	AG	A	0.317	25	12	colony_4	0.324
chr5	130981801	G	GTA	0.414	23	16	colony_4	0.41
chr5	132279359	G	GCA	0.165	34	10	colony_4	0.227
chr5	132805157	CT	C	0.282	32	10	colony_4	0.238
chr5	136921067	GCT	G	0.421	25	13	colony_4	0.342
chr5	137405630	GC	G	0.285	35	12	colony_4	0.255
chr5	139623700	G	GT	0.451	25	21	colony_4	0.457
chr5	144741096	T	TATATATATATATATATATACACACAC	0.447	6	5	colony_4	0.455
chr5	144866569	CAA	C	0.44	10	11	colony_4	0.524
chr5	146976120	A	ATTATTG	0.344	14	7	colony_4	0.333
chr5	147133187	AT	A	0.4	11	5	colony_4	0.312
chr5	148239035	GT	G	0.374	20	13	colony_4	0.394
chr5	153147954	T	TA	0.331	22	10	colony_4	0.312
chr5	155109601	TA	T	0.269	38	15	colony_4	0.283
chr5	161045296	A	AT	0.194	22	6	colony_4	0.214
chr5	161915236	CA	C	0.324	21	9	colony_4	0.3
chr5	162290376	T	TTTG	0.419	22	11	colony_4	0.333
chr5	163055606	G	GA	0.384	14	10	colony_4	0.417
chr5	164200162	AT	A	0.34	31	16	colony_4	0.34
chr5	165433178	ACCTGCCTGGGCCT	A	0.262	18	6	colony_4	0.25
chr5	166920384	AC	A	0.211	45	8	colony_4	0.151
chr5	167036277	GA	G	0.364	32	18	colony_4	0.36
chr5	169500580	GA	G	0.218	42	11	colony_4	0.208
chr5	170080542	ATCCATTTGTCACACTAGGTGGCCCC	A	0.218	53	15	colony_4	0.221
chr5	178884125	CTT	C	0.356	36	21	colony_4	0.368
chr6	4183145	CT	C	0.334	19	8	colony_4	0.296
chr6	7806063	GT	G	0.308	29	15	colony_4	0.341
chr6	11107289	TAAC	T	0.479	24	21	colony_4	0.467
chr6	12170683	ATGGT	A	0.359	24	12	colony_4	0.333
chr6	14771408	AG	A	0.474	8	9	colony_4	0.529
chr6	14813471	TA	T	0.541	24	20	colony_4	0.455
chr6	16623130	AT	A	0.333	23	12	colony_4	0.343
chr6	17250050	TC	T	0.404	21	14	colony_4	0.4
chr6	17361069	TC	T	0.357	25	14	colony_4	0.359
chr6	20583784	GC	G	0.543	21	21	colony_4	0.5
chr6	26007187	CCTT	C	0.263	12	5	colony_4	0.294
chr6	27096649	GA	G	0.486	17	18	colony_4	0.514
chr6	27875086	CCTCCTAAGTAGCTGGGATTAAAGGCACCCGCCACTACGCTCGGCT	C	0.39	15	7	colony_4	0.318
chr6	34899484	TA	T	0.542	24	27	colony_4	0.529
chr6	40839646	G	GT	0.451	22	14	colony_4	0.389
chr6	44566667	GC	G	0.25	40	15	colony_4	0.273
chr6	44968092	CA	C	0.196	54	12	colony_4	0.182
chr6	44998151	C	CT	0.419	22	20	colony_4	0.476
chr6	46630843	GT	G	0.3	28	11	colony_4	0.282
chr6	48307992	GA	G	0.356	19	13	colony_4	0.406
chr6	51708360	CATT	C	0.306	23	10	colony_4	0.303
chr6	54949104	G	GT	0.302	18	10	colony_4	0.357
chr6	55685095	AG	A	0.333	24	12	colony_4	0.333
chr6	56352540	GA	G	0.42	23	18	colony_4	0.439
chr6	57279266	TTACTGCTTTTTTCTTTTTTTAACTTATGGA	T	0.275	52	19	colony_4	0.268
chr6	57666577	TA	T	0.754	3	4	colony_4	0.571
chr6	60567828	AT	A	0.352	10	5	colony_4	0.333
chr6	64803380	T	TG	0.534	18	11	colony_4	0.379
chr6	66823955	A	AT	0.295	34	15	colony_4	0.306
chr6	69281981	TCTCTCAAGGTAATTGACTA	T	0.328	25	11	colony_4	0.306
chr6	69448908	GA	G	0.382	20	13	colony_4	0.394
chr6	72088246	T	TTTAG	0.478	7	11	colony_4	0.611
chr6	73131503	GA	G	0.226	21	7	colony_4	0.25
chr6	76380523	TA	T	0.238	33	12	colony_4	0.267
chr6	78964935	ATG	A	0.342	24	13	colony_4	0.351
chr6	84236004	CAT	C	0.353	21	12	colony_4	0.364
chr6	86878653	ATCTATAATGAAC	A	0.366	20	11	colony_4	0.355
chr6	88168184	AT	A	0.376	39	23	colony_4	0.371
chr6	91233541	AT	A	0.27	27	11	colony_4	0.289
chr6	92127460	TAG	T	0.685	11	19	colony_4	0.633
chr6	95700713	AGAG	A	0.229	14	4	colony_4	0.222
chr6	96124174	CAG	C	0.352	11	5	colony_4	0.312
chr6	98421627	GC	G	0.381	11	7	colony_4	0.389
chr6	101181882	GT	G	0.343	23	11	colony_4	0.324
chr6	101308566	C	CT	0.198	24	7	colony_4	0.226
chr6	101543416	TG	T	0.312	32	15	colony_4	0.319
chr6	103135841	CCTT	C	0.222	29	7	colony_4	0.194
chr6	103634204	CA	C	0.357	17	10	colony_4	0.37
chr6	104307096	CA	C	0.479	27	22	colony_4	0.449
chr6	104438859	G	GAGAAAGAA	0.288	28	12	colony_4	0.3
chr6	106697780	AT	A	0.314	27	12	colony_4	0.308
chr6	113143570	CA	C	0.208	34	9	colony_4	0.209
chr6	113144227	CTTATCTG	C	0.123	49	6	colony_4	0.109
chr6	113324574	C	CA	0.24	28	8	colony_4	0.222
chr6	113361768	T	TG	0.216	26	8	colony_4	0.235
chr6	116133925	GT	G	0.226	51	15	colony_4	0.227
chr6	116389954	T	TA	0.165	51	11	colony_4	0.177
chr6	116391172	GA	G	0.177	50	9	colony_4	0.153
chr6	119615166	CA	C	0.185	37	7	colony_4	0.159
chr6	120034795	GA	G	0.229	51	13	colony_4	0.203
chr6	121098366	TAGA	T	0.195	65	11	colony_4	0.145
chr6	122850704	AT	A	0.22	57	14	colony_4	0.197
chr6	124492174	TA	T	0.258	42	12	colony_4	0.222
chr6	126211639	AT	A	0.276	31	11	colony_4	0.262
chr6	130107151	CTT	C	0.221	33	8	colony_4	0.195
chr6	133501192	GCCCTTT	G	0.156	41	7	colony_4	0.146
chr6	135578193	GA	G	0.433	23	15	colony_4	0.395
chr6	137214263	G	GA	0.303	35	15	colony_4	0.3
chr6	139997787	GA	G	0.42	29	21	colony_4	0.42
chr6	141084030	CT	C	0.314	22	9	colony_4	0.29
chr6	141145406	AT	A	0.26	32	10	colony_4	0.238
chr6	141790592	T	TA	0.253	39	12	colony_4	0.235
chr6	142544163	AAC	A	0.255	45	11	colony_4	0.196
chr6	149620457	AT	A	0.417	35	20	colony_4	0.364
chr6	155096570	TC	T	0.241	40	14	colony_4	0.259
chr6	157554395	TA	T	0.277	50	21	colony_4	0.296
chr6	157643682	AT	A	0.189	23	4	colony_4	0.148
chr6	158011927	ATTTTATTGCAT	A	0.322	52	23	colony_4	0.307
chr6	159143094	AT	A	0.267	59	19	colony_4	0.244
chr6	160809041	GA	G	0.371	23	14	colony_4	0.378
chr6	163002055	AT	A	0.25	47	13	colony_4	0.217
chr6	166135895	C	CA	0.222	17	4	colony_4	0.19
chr6	167727316	GA	G	0.325	43	22	colony_4	0.338
chr7	6109246	GA	G	0.516	24	21	colony_4	0.467
chr7	6244226	GA	G	0.297	29	14	colony_4	0.326
chr7	9671564	AT	A	0.387	19	11	colony_4	0.367
chr7	10009286	CT	C	0.29	20	10	colony_4	0.333
chr7	14862133	T	TC	0.459	19	17	colony_4	0.472
chr7	17052673	ATAT	A	0.334	25	13	colony_4	0.342
chr7	24744216	AG	A	0.333	33	18	colony_4	0.353
chr7	28643751	TG	T	0.594	16	21	colony_4	0.568
chr7	29293534	CTT	C	0.393	17	9	colony_4	0.346
chr7	31881312	T	TA	0.222	29	8	colony_4	0.216
chr7	33223323	ACT	A	0.356	30	18	colony_4	0.375
chr7	35101264	CA	C	0.455	25	19	colony_4	0.432
chr7	35949421	C	CAA	0.448	18	11	colony_4	0.379
chr7	37608269	ACAAGTAAT	A	0.231	20	5	colony_4	0.2
chr7	39377141	AT	A	0.343	23	11	colony_4	0.324
chr7	40457776	AT	A	0.361	23	13	colony_4	0.361
chr7	41960741	G	GC	0.39	25	13	colony_4	0.342
chr7	42799802	CA	C	0.492	17	18	colony_4	0.514
chr7	44812559	CT	C	0.475	21	16	colony_4	0.432
chr7	48976651	C	CT	0.291	35	13	colony_4	0.271
chr7	49948492	AT	A	0.453	22	22	colony_4	0.5
chr7	50765656	A	AT	0.275	19	8	colony_4	0.296
chr7	52366655	CAA	C	0.419	12	9	colony_4	0.429
chr7	52847897	CA	C	0.266	21	7	colony_4	0.25
chr7	53369960	TA	T	0.434	24	18	colony_4	0.429
chr7	57775305	TG	T	0.157	33	4	colony_4	0.108
chr7	57942137	CA	C	0.5	23	19	colony_4	0.452
chr7	67594866	CA	C	0.364	28	15	colony_4	0.349
chr7	69810920	AT	A	0.333	33	16	colony_4	0.327
chr7	70015202	CAA	C	0.314	26	11	colony_4	0.297
chr7	70238664	GT	G	0.445	29	21	colony_4	0.42
chr7	74932739	GT	G	0.419	20	12	colony_4	0.375
chr7	75911740	T	TA	0.333	25	13	colony_4	0.342
chr7	79660276	GA	G	0.263	41	15	colony_4	0.268
chr7	82199623	CA	C	0.333	18	9	colony_4	0.333
chr7	84431622	GT	G	0.46	21	17	colony_4	0.447
chr7	84663847	GA	G	0.499	21	18	colony_4	0.462
chr7	86925307	TA	T	0.422	25	18	colony_4	0.419
chr7	87948378	CT	C	0.324	22	10	colony_4	0.312
chr7	89813381	GA	G	0.256	30	8	colony_4	0.211
chr7	96155052	G	GGCCTC	0.274	17	5	colony_4	0.227
chr7	99334673	CTG	C	0.222	21	6	colony_4	0.222
chr7	105233899	AT	A	0.4	24	14	colony_4	0.368
chr7	105537993	A	AT	0.261	32	13	colony_4	0.289
chr7	107116808	CG	C	0.343	23	10	colony_4	0.303
chr7	109567376	CT	C	0.359	22	11	colony_4	0.333
chr7	110767886	A	AT	0.424	19	15	colony_4	0.441
chr7	111226150	C	CT	0.321	21	10	colony_4	0.323
chr7	112596899	AT	A	0.275	27	10	colony_4	0.27
chr7	113812936	GA	G	0.324	27	13	colony_4	0.325
chr7	114710423	CAT	C	0.375	29	18	colony_4	0.383
chr7	117411276	TA	T	0.444	18	15	colony_4	0.455
chr7	118730981	A	AT	0.516	16	12	colony_4	0.429
chr7	120373244	AT	A	0.307	27	12	colony_4	0.308
chr7	122701621	TA	T	0.415	21	16	colony_4	0.432
chr7	123386238	TAATA	T	0.131	33	6	colony_4	0.154
chr7	133009633	CCAAATGTT	C	0.378	20	12	colony_4	0.375
chr7	135938976	CT	C	0.25	43	12	colony_4	0.218
chr7	138199387	TA	T	0.179	42	9	colony_4	0.176
chr7	140402943	CT	C	0.261	36	11	colony_4	0.234
chr7	141831691	GTTA	G	0.227	33	10	colony_4	0.233
chr7	141927918	AT	A	0.212	47	12	colony_4	0.203
chr7	145127787	T	TA	0.367	29	18	colony_4	0.383
chr7	150591852	CT	C	0.255	33	10	colony_4	0.233
chr7	150597829	AC	A	0.293	41	18	colony_4	0.305
chr7	151222296	T	TA	0.335	41	24	colony_4	0.369
chr7	152873924	TA	T	0.267	38	13	colony_4	0.255
chr7	154075350	CT	C	0.23	28	6	colony_4	0.176
chr7	155452975	TTC	T	0.173	58	12	colony_4	0.171
chr7	155876882	TA	T	0.3	36	14	colony_4	0.28
chr7	156388103	TGACCTCATGGG	T	0.24	50	16	colony_4	0.242
chr8	9769795	AT	A	0.356	9	5	colony_4	0.357
chr8	15082926	AT	A	0.584	9	12	colony_4	0.571
chr8	15598777	AT	A	0.557	11	14	colony_4	0.56
chr8	16971980	AG	A	0.616	5	12	colony_4	0.706
chr8	17184338	GA	G	0.631	7	11	colony_4	0.611
chr8	20792968	AT	A	0.516	15	15	colony_4	0.5
chr8	20893649	A	AG	0.408	12	9	colony_4	0.429
chr8	22393651	GT	G	0.514	17	19	colony_4	0.528
chr8	22932526	TAC	T	0.471	18	17	colony_4	0.486
chr8	23230674	CT	C	0.571	13	14	colony_4	0.519
chr8	24335166	GT	G	0.669	8	11	colony_4	0.579
chr8	25306716	TA	T	0.391	13	8	colony_4	0.381
chr8	26014269	AT	A	0.653	8	16	colony_4	0.667
chr8	33310258	CA	C	0.609	8	14	colony_4	0.636
chr8	33407581	TA	T	0.56	16	19	colony_4	0.543
chr8	34938725	C	CA	0.668	4	7	colony_4	0.636
chr8	36999865	CT	C	0.318	30	14	colony_4	0.318
chr8	37463929	CA	C	0.229	44	14	colony_4	0.241
chr8	37670280	CA	C	0.613	15	19	colony_4	0.559
chr8	38588992	CT	C	0.468	24	25	colony_4	0.51
chr8	39025477	TCTC	T	0.378	39	23	colony_4	0.371
chr8	43723996	CT	C	0.565	17	23	colony_4	0.575
chr8	46821954	C	CT	0.496	20	17	colony_4	0.459
chr8	49250192	T	TCACA	0.223	25	6	colony_4	0.194
chr8	49489349	TA	T	0.5	20	18	colony_4	0.474
chr8	49942474	AT	A	0.536	12	17	colony_4	0.586
chr8	53791201	GA	G	0.232	42	11	colony_4	0.208
chr8	54028678	ACT	A	0.286	33	11	colony_4	0.25
chr8	54553740	CA	C	0.586	20	25	colony_4	0.556
chr8	59039845	AT	A	0.667	14	26	colony_4	0.65
chr8	61108238	TAA	T	0.44	18	13	colony_4	0.419
chr8	64240831	AC	A	0.26	33	16	colony_4	0.327
chr8	64837458	TC	T	0.383	29	16	colony_4	0.356
chr8	66889015	G	GCT	0.442	30	25	colony_4	0.455
chr8	76633124	TG	T	0.263	12	4	colony_4	0.25
chr8	78934420	TA	T	0.404	32	18	colony_4	0.36
chr8	79748021	CCTT	C	0.484	32	32	colony_4	0.5
chr8	80571474	TA	T	0.431	34	22	colony_4	0.393
chr8	83029749	AG	A	0.226	44	12	colony_4	0.214
chr8	83185781	CA	C	0.342	28	11	colony_4	0.282
chr8	84988592	GA	G	0.611	14	22	colony_4	0.611
chr8	86641633	AT	A	0.621	10	15	colony_4	0.6
chr8	86816549	TA	T	0.303	20	10	colony_4	0.333
chr8	89503754	AT	A	0.434	22	20	colony_4	0.476
chr8	90245822	TA	T	0.352	44	24	colony_4	0.353
chr8	90821104	C	CA	0.249	28	9	colony_4	0.243
chr8	93784040	CA	C	0.403	24	17	colony_4	0.415
chr8	95325040	TA	T	0.279	34	11	colony_4	0.244
chr8	95674003	TG	T	0.285	24	11	colony_4	0.314
chr8	98025749	AAAG	A	0.414	37	23	colony_4	0.383
chr8	98335342	T	TTAGA	0.572	18	21	colony_4	0.538
chr8	98500370	AT	A	0.473	27	24	colony_4	0.471
chr8	101073200	ATT	A	0.429	31	17	colony_4	0.354
chr8	103841400	TA	T	0.24	38	11	colony_4	0.224
chr8	105914549	AG	A	0.098	50	5	colony_4	0.091
chr8	109423654	C	CA	0.427	31	22	colony_4	0.415
chr8	110502984	C	CT	0.255	23	7	colony_4	0.233
chr8	110518773	TA	T	0.455	24	20	colony_4	0.455
chr8	110738000	CT	C	0.4	13	9	colony_4	0.409
chr8	113530766	C	CT	0.391	17	11	colony_4	0.393
chr8	117445987	AG	A	0.188	31	6	colony_4	0.162
chr8	118954419	GGCTTTGAACACTCTGA	G	0.252	41	14	colony_4	0.255
chr8	120035163	C	CA	0.316	29	11	colony_4	0.275
chr8	121055674	CCTT	C	0.27	29	10	colony_4	0.256
chr8	123051688	AT	A	0.44	29	17	colony_4	0.37
chr8	124677121	TTC	T	0.275	30	11	colony_4	0.268
chr8	125356235	TG	T	0.668	15	17	colony_4	0.531
chr8	125980262	AT	A	0.477	22	19	colony_4	0.463
chr8	126490799	CT	C	0.499	29	26	colony_4	0.473
chr8	127956482	G	GT	0.4	30	16	colony_4	0.348
chr8	132230318	G	GC	0.217	24	7	colony_4	0.226
chr8	133213143	CGTAA	C	0.305	45	20	colony_4	0.308
chr8	133242766	TA	T	0.383	8	3	colony_4	0.273
chr8	134811265	AC	A	0.554	24	30	colony_4	0.556
chr8	140374570	CA	C	0.56	12	15	colony_4	0.556
chr8	140676415	T	TTA	0.41	23	13	colony_4	0.361
chr8	141704066	AAC	A	0.389	35	21	colony_4	0.375
chr8	143342172	TTATTATTAGAGACAGTCTCGCTGTTATTATTATTATTAGAGACAGAGTCTCGCTC	T	0.128	27	6	colony_4	0.182
chr8	144100573	TG	T	0.178	38	8	colony_4	0.174
chr9	4433326	G	GGAGT	0.324	31	14	colony_4	0.311
chr9	4597300	AT	A	0.427	16	12	colony_4	0.429
chr9	6095896	ATT	A	0.333	24	12	colony_4	0.333
chr9	8253981	AC	A	0.312	18	7	colony_4	0.28
chr9	8380131	GA	G	0.453	21	19	colony_4	0.475
chr9	14297085	CTT	C	0.396	30	19	colony_4	0.388
chr9	14765150	T	TA	0.382	21	14	colony_4	0.4
chr9	19694096	T	TA	0.533	16	24	colony_4	0.6
chr9	19947809	AAAGAAAGAAAGAAAG	A	0.429	13	9	colony_4	0.409
chr9	21086343	GTTCCCGC	G	0.407	18	11	colony_4	0.379
chr9	21352341	TTGGCAAATCATCTCTTTAGTAACTGGA	T	0.351	29	14	colony_4	0.326
chr9	22021447	TC	T	0.342	23	13	colony_4	0.361
chr9	22133670	TA	T	0.244	29	10	colony_4	0.256
chr9	24628471	CA	C	0.414	18	14	colony_4	0.438
chr9	37222138	TG	T	0.276	23	7	colony_4	0.233
chr9	37305457	AT	A	0.353	39	17	colony_4	0.304
chr9	74000195	AT	A	0.346	12	6	colony_4	0.333
chr9	74096399	GAT	G	0.343	24	11	colony_4	0.314
chr9	81562197	AG	A	0.208	16	4	colony_4	0.2
chr9	86523454	CT	C	0.391	13	7	colony_4	0.35
chr9	86935693	C	CA	0.386	22	12	colony_4	0.353
chr9	91514157	TC	T	0.359	26	13	colony_4	0.333
chr9	96190565	GT	G	0.382	22	13	colony_4	0.371
chr9	96550993	TAACTA	T	0.551	18	23	colony_4	0.561
chr9	96551265	TGCAACCACGCCTG	T	0.25	25	7	colony_4	0.219
chr9	100406331	TA	T	0.264	32	10	colony_4	0.238
chr9	105955427	CT	C	0.435	13	10	colony_4	0.435
chr9	106721071	GACCCACTCTAGC	G	0.305	31	12	colony_4	0.279
chr9	110451643	AT	A	0.447	33	24	colony_4	0.421
chr9	111559629	AAC	A	0.654	7	13	colony_4	0.65
chr9	113050694	GTCAGGAGT	G	0.389	19	11	colony_4	0.367
chr9	114142097	TA	T	0.199	37	8	colony_4	0.178
chr9	114703457	AG	A	0.393	16	11	colony_4	0.407
chr9	116779315	C	CT	0.399	26	14	colony_4	0.35
chr9	118471000	CAA	C	0.333	14	6	colony_4	0.3
chr9	119018606	CA	C	0.482	12	13	colony_4	0.52
chr9	120615536	TA	T	0.477	19	16	colony_4	0.457
chr9	127951895	C	CA	0.342	26	10	colony_4	0.278
chr9	130274637	G	GTT	0.261	32	12	colony_4	0.273
chr9	130835747	C	CTT	0.319	21	11	colony_4	0.344
chr9	132013318	C	CA	0.348	34	15	colony_4	0.306
chr9	133946714	TA	T	0.353	32	17	colony_4	0.347
chr9	137475692	T	TA	0.416	25	22	colony_4	0.468
chr10	2627890	AC	A	0.381	12	7	colony_4	0.368
chr10	2791992	C	CA	0.571	11	14	colony_4	0.56
chr10	3689298	G	GT	0.619	7	15	colony_4	0.682
chr10	5423749	AT	A	0.542	8	13	colony_4	0.619
chr10	6997363	AAC	A	0.547	16	18	colony_4	0.529
chr10	8647443	A	AT	0.535	13	16	colony_4	0.552
chr10	9494469	AT	A	0.416	5	6	colony_4	0.545
chr10	10312472	AT	A	0.541	11	17	colony_4	0.607
chr10	13110816	TA	T	0.272	14	5	colony_4	0.263
chr10	18457898	GA	G	0.716	6	16	colony_4	0.727
chr10	20519144	GT	G	0.522	11	12	colony_4	0.522
chr10	21542574	AAT	A	0.593	13	15	colony_4	0.536
chr10	24160263	CA	C	0.569	14	14	colony_4	0.5
chr10	25167448	GT	G	0.572	11	19	colony_4	0.633
chr10	25804739	GGTT	G	0.57	11	14	colony_4	0.56
chr10	29726746	CA	C	0.517	15	16	colony_4	0.516
chr10	30581385	C	CA	0.191	23	4	colony_4	0.148
chr10	38734091	AT	A	0.44	13	10	colony_4	0.435
chr10	42616232	TA	T	0.5	20	16	colony_4	0.444
chr10	44394587	CT	C	0.501	18	18	colony_4	0.5
chr10	46303452	A	AT	0.34	29	14	colony_4	0.326
chr10	48146596	T	TA	0.601	5	8	colony_4	0.615
chr10	48547411	TG	T	0.352	34	17	colony_4	0.333
chr10	51001966	TC	T	0.472	18	17	colony_4	0.486
chr10	51623367	A	AT	0.322	28	13	colony_4	0.317
chr10	51966387	AT	A	0.215	37	10	colony_4	0.213
chr10	56867887	AT	A	0.474	18	16	colony_4	0.471
chr10	57221614	G	GTATA	0.406	11	8	colony_4	0.421
chr10	61913653	TG	T	0.461	21	18	colony_4	0.462
chr10	67412661	AG	A	0.266	29	10	colony_4	0.256
chr10	69336505	TA	T	0.398	32	19	colony_4	0.373
chr10	75650486	CT	C	0.454	22	19	colony_4	0.463
chr10	78445382	CT	C	0.333	29	12	colony_4	0.293
chr10	81796903	TA	T	0.535	16	14	colony_4	0.467
chr10	86480243	TA	T	0.309	37	15	colony_4	0.288
chr10	91933957	AT	A	0.355	28	18	colony_4	0.391
chr10	96286060	AT	A	0.524	24	22	colony_4	0.478
chr10	100362811	CCT	C	0.256	33	13	colony_4	0.283
chr10	105126125	AT	A	0.204	30	10	colony_4	0.25
chr10	106071371	T	TA	0.407	21	13	colony_4	0.382
chr10	117187840	AT	A	0.526	23	21	colony_4	0.477
chr10	117592200	TA	T	0.462	23	18	colony_4	0.439
chr10	118500301	GA	G	0.359	25	13	colony_4	0.342
chr10	121053946	CA	C	0.319	33	17	colony_4	0.34
chr10	124733525	GA	G	0.47	30	22	colony_4	0.423
chr10	125217857	CTGGGATTACAGA	C	0.291	37	15	colony_4	0.288
chr10	126521388	GC	G	0.41	22	15	colony_4	0.405
chr10	126555685	T	TAAATAAAA	0.396	16	8	colony_4	0.333
chr10	130972448	T	TA	0.234	9	5	colony_4	0.357
chr11	4073915	G	GT	0.466	23	17	colony_4	0.425
chr11	4310063	TG	T	0.478	14	9	colony_4	0.391
chr11	10913874	TGTGTGTGTGTGTGTTTG	T	0.272	22	10	colony_4	0.312
chr11	13448201	GA	G	0.333	20	9	colony_4	0.31
chr11	20405679	CA	C	0.372	29	20	colony_4	0.408
chr11	23689582	TA	T	0.342	24	12	colony_4	0.333
chr11	23846054	TG	T	0.433	14	11	colony_4	0.44
chr11	25975553	CA	C	0.334	23	9	colony_4	0.281
chr11	26420257	GA	G	0.409	24	17	colony_4	0.415
chr11	27288168	AT	A	0.286	35	15	colony_4	0.3
chr11	28236831	T	TA	0.38	25	15	colony_4	0.375
chr11	29126759	AT	A	0.412	20	14	colony_4	0.412
chr11	35864083	GT	G	0.404	33	22	colony_4	0.4
chr11	35977904	TA	T	0.261	34	10	colony_4	0.227
chr11	36346586	GAA	G	0.312	22	10	colony_4	0.312
chr11	39846070	AT	A	0.285	20	8	colony_4	0.286
chr11	42016196	T	TTG	0.327	29	10	colony_4	0.256
chr11	46596606	TA	T	0.405	29	19	colony_4	0.396
chr11	47952140	GT	G	0.486	23	21	colony_4	0.477
chr11	48956285	GAGGCCC	G	0.658	12	22	colony_4	0.647
chr11	50614263	ATGCTGTTT	A	0.229	27	8	colony_4	0.229
chr11	57660653	CA	C	0.503	24	24	colony_4	0.5
chr11	60213988	TC	T	0.323	26	9	colony_4	0.257
chr11	64585059	TA	T	0.472	21	17	colony_4	0.447
chr11	65469364	TA	T	0.447	34	21	colony_4	0.382
chr11	70014263	AC	A	0.43	12	8	colony_4	0.4
chr11	76848501	AC	A	0.412	12	6	colony_4	0.333
chr11	77957050	T	TA	0.229	41	13	colony_4	0.241
chr11	79241124	CT	C	0.501	18	15	colony_4	0.455
chr11	79524104	T	TA	0.268	22	6	colony_4	0.214
chr11	85138031	C	CA	0.332	30	16	colony_4	0.348
chr11	85797626	CA	C	0.533	19	16	colony_4	0.457
chr11	89415613	ACG	A	0.31	18	9	colony_4	0.333
chr11	90710167	CT	C	0.297	26	9	colony_4	0.257
chr11	92236388	CT	C	0.489	22	19	colony_4	0.463
chr11	93638235	A	ATGTC	0.515	14	17	colony_4	0.548
chr11	95711073	CA	C	0.394	18	14	colony_4	0.438
chr11	96670976	CA	C	0.299	14	5	colony_4	0.263
chr11	97246057	TA	T	0.37	16	9	colony_4	0.36
chr11	97608776	GT	G	0.285	20	7	colony_4	0.259
chr11	98690967	CT	C	0.428	7	7	colony_4	0.5
chr11	100167087	T	TA	0.392	15	11	colony_4	0.423
chr11	100784740	TGTGGGGTTATACCTACAGTA	T	0.259	32	9	colony_4	0.22
chr11	104357245	TA	T	0.256	29	11	colony_4	0.275
chr11	107757208	CTT	C	0.349	29	17	colony_4	0.37
chr11	109426716	AT	A	0.334	30	15	colony_4	0.333
chr11	111729547	AC	A	0.27	45	17	colony_4	0.274
chr11	111894426	G	GA	0.25	26	6	colony_4	0.188
chr11	116757306	CT	C	0.589	15	19	colony_4	0.559
chr11	117981400	CAT	C	0.153	39	4	colony_4	0.093
chr11	118001846	AC	A	0.271	33	12	colony_4	0.267
chr11	119823138	CAG	C	0.355	21	10	colony_4	0.323
chr11	124164528	T	TTC	0.488	13	15	colony_4	0.536
chr11	126984063	A	AG	0.285	21	7	colony_4	0.25
chr11	127783282	AT	A	0.311	27	9	colony_4	0.25
chr11	130935147	AT	A	0.499	21	17	colony_4	0.447
chr11	132754376	T	TA	0.249	23	7	colony_4	0.233
chr11	133078770	GC	G	0.455	9	10	colony_4	0.526
chr12	2882278	CAATAAATA	C	0.435	18	15	colony_4	0.455
chr12	3452324	C	CAT	0.456	26	22	colony_4	0.458
chr12	3753788	GTTC	G	0.239	38	9	colony_4	0.191
chr12	9278442	TA	T	0.433	26	17	colony_4	0.395
chr12	10120504	AAAC	A	0.422	9	8	colony_4	0.471
chr12	11858404	AT	A	0.487	19	19	colony_4	0.5
chr12	16678247	G	GT	0.371	23	12	colony_4	0.343
chr12	17343413	GCT	G	0.312	9	4	colony_4	0.308
chr12	17343416	AT	A	0.312	9	4	colony_4	0.308
chr12	17560595	TC	T	0.176	28	6	colony_4	0.176
chr12	18381303	CT	C	0.457	22	17	colony_4	0.436
chr12	18480929	AT	A	0.347	25	13	colony_4	0.342
chr12	23646014	TA	T	0.336	27	14	colony_4	0.341
chr12	26862628	GCT	G	0.501	26	18	colony_4	0.409
chr12	28786513	TA	T	0.449	22	16	colony_4	0.421
chr12	28937845	AT	A	0.241	24	7	colony_4	0.226
chr12	31442578	CT	C	0.429	32	23	colony_4	0.418
chr12	33135768	AT	A	0.447	24	18	colony_4	0.429
chr12	33373582	AT	A	0.379	17	12	colony_4	0.414
chr12	40003678	GT	G	0.457	17	15	colony_4	0.469
chr12	42320037	GA	G	0.413	32	21	colony_4	0.396
chr12	45379281	AATGG	A	0.466	23	19	colony_4	0.452
chr12	45847375	TATTCTTTA	T	0.328	26	9	colony_4	0.257
chr12	46481797	AT	A	0.487	18	17	colony_4	0.486
chr12	47346156	T	TC	0.255	23	9	colony_4	0.281
chr12	50728763	A	AT	0.312	33	14	colony_4	0.298
chr12	57568725	C	CA	0.443	23	21	colony_4	0.477
chr12	58726983	AT	A	0.341	28	13	colony_4	0.317
chr12	61452441	GT	G	0.343	23	11	colony_4	0.324
chr12	61933783	CT	C	0.232	38	13	colony_4	0.255
chr12	62429658	GGATAGATA	G	0.444	20	14	colony_4	0.412
chr12	65027833	AT	A	0.196	30	8	colony_4	0.211
chr12	66450425	GT	G	0.24	20	5	colony_4	0.2
chr12	68133988	GT	G	0.275	23	5	colony_4	0.179
chr12	69336561	C	CT	0.262	36	10	colony_4	0.217
chr12	73875624	CA	C	0.222	44	12	colony_4	0.214
chr12	83206243	CA	C	0.166	38	7	colony_4	0.156
chr12	84205773	CG	C	0.319	35	17	colony_4	0.327
chr12	84802343	TA	T	0.283	39	18	colony_4	0.316
chr12	86194968	AT	A	0.204	42	9	colony_4	0.176
chr12	87066815	CA	C	0.294	36	14	colony_4	0.28
chr12	90429618	C	CTATCTATT	0.298	26	12	colony_4	0.316
chr12	92723957	AT	A	0.254	45	13	colony_4	0.224
chr12	93971015	AT	A	0.26	37	12	colony_4	0.245
chr12	95224222	AAG	A	0.192	44	7	colony_4	0.137
chr12	98400111	T	TAC	0.64	9	15	colony_4	0.625
chr12	99963430	GT	G	0.283	35	12	colony_4	0.255
chr12	100411162	TA	T	0.333	16	8	colony_4	0.333
chr12	103419243	TA	T	0.221	23	5	colony_4	0.179
chr12	103519636	GA	G	0.513	21	20	colony_4	0.488
chr12	104434689	AT	A	0.721	6	18	colony_4	0.75
chr12	114882439	GT	G	0.422	27	20	colony_4	0.426
chr12	116115379	CCTAAAT	C	0.313	28	15	colony_4	0.349
chr12	118431078	AG	A	0.257	46	17	colony_4	0.27
chr12	120022422	AT	A	0.167	37	7	colony_4	0.159
chr12	130226459	GA	G	0.274	39	15	colony_4	0.278
chr12	130250151	AT	A	0.472	28	26	colony_4	0.481
chr12	130254357	GA	G	0.344	22	11	colony_4	0.333
chr13	23522221	C	CAA	0.358	11	4	colony_4	0.267
chr13	33196230	C	CA	0.296	36	15	colony_4	0.294
chr13	34172949	AT	A	0.455	23	21	colony_4	0.477
chr13	34329219	GC	G	0.333	15	7	colony_4	0.318
chr13	39625344	CACACACACACACACAGAG	C	0.333	26	10	colony_4	0.278
chr13	43484854	AT	A	0.315	30	13	colony_4	0.302
chr13	44660617	CCT	C	0.349	32	14	colony_4	0.304
chr13	45176471	AT	A	0.269	22	7	colony_4	0.241
chr13	51491894	CT	C	0.325	29	12	colony_4	0.293
chr13	56477409	AT	A	0.382	16	9	colony_4	0.36
chr13	57455284	AT	A	0.259	30	11	colony_4	0.268
chr13	57789040	T	TATATATA	0.345	15	7	colony_4	0.318
chr13	58935020	ATAG	A	0.32	34	16	colony_4	0.32
chr13	61131191	CT	C	0.3	21	8	colony_4	0.276
chr13	63129468	GA	G	0.244	33	10	colony_4	0.233
chr13	63492798	TTTA	T	0.289	33	11	colony_4	0.25
chr13	64735527	TTA	T	0.162	36	6	colony_4	0.143
chr13	64847425	AT	A	0.142	41	6	colony_4	0.128
chr13	67589705	CT	C	0.222	41	13	colony_4	0.241
chr13	70056997	CAAAA	C	0.238	17	4	colony_4	0.19
chr13	71000379	TGA	T	0.166	39	9	colony_4	0.188
chr13	71863861	CGAG	C	0.25	28	8	colony_4	0.222
chr13	76113533	C	CAT	0.5	4	4	colony_4	0.5
chr13	76359122	GTTA	G	0.303	27	12	colony_4	0.308
chr13	78547084	TA	T	0.194	44	9	colony_4	0.17
chr13	80810590	AT	A	0.333	33	14	colony_4	0.298
chr13	82119480	A	AC	0.18	43	8	colony_4	0.157
chr13	82664612	AT	A	0.235	59	20	colony_4	0.253
chr13	82743571	AG	A	0.196	48	10	colony_4	0.172
chr13	85092688	TC	T	0.131	32	5	colony_4	0.135
chr13	86621273	TA	T	0.274	36	13	colony_4	0.265
chr13	86656654	AC	A	0.251	28	7	colony_4	0.2
chr13	86811872	TC	T	0.243	33	9	colony_4	0.214
chr13	87870548	GA	G	0.274	38	15	colony_4	0.283
chr13	92849589	CAT	C	0.065	58	4	colony_4	0.065
chr13	93009777	AT	A	0.186	55	11	colony_4	0.167
chr13	96163539	AT	A	0.377	26	14	colony_4	0.35
chr13	96404661	CA	C	0.307	17	6	colony_4	0.261
chr13	97585694	CA	C	0.501	22	22	colony_4	0.5
chr13	99633001	G	GA	0.343	20	8	colony_4	0.286
chr13	102288955	CT	C	0.563	16	15	colony_4	0.484
chr13	108646359	GA	G	0.498	10	10	colony_4	0.5
chr13	112595911	AT	A	0.499	10	13	colony_4	0.565
chr14	19378029	GT	G	0.183	69	13	colony_4	0.159
chr14	21495238	CCTT	C	0.296	31	12	colony_4	0.279
chr14	24202670	TGATAA	T	0.102	44	4	colony_4	0.083
chr14	25153050	TC	T	0.322	21	10	colony_4	0.323
chr14	28759751	CGAGA	C	0.435	20	12	colony_4	0.375
chr14	29212087	AG	A	0.416	14	15	colony_4	0.517
chr14	30366700	TA	T	0.571	2	4	colony_4	0.667
chr14	31488293	A	AT	0.35	18	11	colony_4	0.379
chr14	31509547	CT	C	0.444	23	23	colony_4	0.5
chr14	35402074	GA	G	0.306	27	10	colony_4	0.27
chr14	38373397	CA	C	0.293	23	10	colony_4	0.303
chr14	39809430	TA	T	0.513	19	19	colony_4	0.5
chr14	44290349	CT	C	0.325	27	11	colony_4	0.289
chr14	44528449	GA	G	0.46	21	17	colony_4	0.447
chr14	44786135	ACAATTTAT	A	0.265	27	9	colony_4	0.25
chr14	47002727	TA	T	0.503	15	16	colony_4	0.516
chr14	48720810	CT	C	0.311	22	13	colony_4	0.371
chr14	51336970	C	CA	0.229	33	8	colony_4	0.195
chr14	54790755	CT	C	0.444	23	18	colony_4	0.439
chr14	55516655	CAT	C	0.232	32	13	colony_4	0.289
chr14	56300896	CA	C	0.433	24	17	colony_4	0.415
chr14	69363689	G	GAATGAATGAATGAATGAATT	0.26	36	12	colony_4	0.25
chr14	71243008	AT	A	0.327	37	18	colony_4	0.327
chr14	78777785	CAG	C	0.41	21	14	colony_4	0.4
chr14	81696524	TC	T	0.239	33	10	colony_4	0.233
chr14	82525697	GA	G	0.217	26	8	colony_4	0.235
chr14	89347962	CA	C	0.242	28	10	colony_4	0.263
chr14	90927941	T	TC	0.376	20	8	colony_4	0.286
chr14	95939068	CA	C	0.447	22	18	colony_4	0.45
chr14	96034927	AAG	A	0.276	24	7	colony_4	0.226
chr14	98335902	GT	G	0.375	19	11	colony_4	0.367
chr14	98776411	TAACAA	T	0.348	29	15	colony_4	0.341
chr14	98934770	TG	T	0.364	28	13	colony_4	0.317
chr14	100690603	CTCCCAGGTAG	C	0.321	35	14	colony_4	0.286
chr14	102339748	CAA	C	0.332	21	10	colony_4	0.323
chr14	103146001	CTTCCTTCT	C	0.344	29	15	colony_4	0.341
chr14	103146388	GCTCGAGTTTCTTC	G	0.417	32	21	colony_4	0.396
chr15	20348044	AG	A	0.117	56	9	colony_4	0.138
chr15	22263185	TA	T	0.314	23	11	colony_4	0.324
chr15	26118248	TA	T	0.5	7	8	colony_4	0.533
chr15	34516154	CT	C	0.562	16	21	colony_4	0.568
chr15	37048828	GAAC	G	0.641	9	14	colony_4	0.609
chr15	41615143	CAA	C	0.718	8	15	colony_4	0.652
chr15	46094066	AT	A	0.542	11	12	colony_4	0.522
chr15	49136823	CA	C	0.332	11	5	colony_4	0.312
chr15	55569051	CT	C	0.556	13	14	colony_4	0.519
chr15	57152948	GA	G	0.667	10	22	colony_4	0.688
chr15	57859017	GT	G	0.576	12	19	colony_4	0.613
chr15	60451992	CT	C	0.435	11	10	colony_4	0.476
chr15	64385638	GA	G	0.61	9	13	colony_4	0.591
chr15	65020395	TA	T	0.646	7	14	colony_4	0.667
chr15	67344468	G	GA	0.195	49	11	colony_4	0.183
chr15	67704458	AT	A	0.305	59	25	colony_4	0.298
chr15	68820268	CT	C	0.371	18	14	colony_4	0.438
chr15	70334466	TC	T	0.345	18	10	colony_4	0.357
chr15	74701571	AG	A	0.297	48	16	colony_4	0.25
chr15	78023964	GT	G	0.345	58	29	colony_4	0.333
chr15	80113108	AT	A	0.195	37	9	colony_4	0.196
chr15	80190977	TA	T	0.277	39	15	colony_4	0.278
chr15	81630324	CCA	C	0.275	26	11	colony_4	0.297
chr15	86208798	G	GT	0.331	11	5	colony_4	0.312
chr15	86985331	T	TC	0.309	28	12	colony_4	0.3
chr15	87215432	AT	A	0.3	37	14	colony_4	0.275
chr15	87551168	TG	T	0.222	24	6	colony_4	0.2
chr15	91804050	TA	T	0.278	44	15	colony_4	0.254
chr15	92254620	CTTCCTAA	C	0.288	22	11	colony_4	0.333
chr15	92937484	GA	G	0.296	41	16	colony_4	0.281
chr15	94648272	T	TTCTAA	0.291	16	9	colony_4	0.36
chr15	96189629	AC	A	0.279	20	4	colony_4	0.167
chr15	97311233	GT	G	0.333	20	7	colony_4	0.259
chr15	98509658	CA	C	0.314	35	16	colony_4	0.314
chr15	98896690	GT	G	0.241	73	21	colony_4	0.223
chr15	101884051	CT	C	0.405	25	16	colony_4	0.39
chr16	631224	AC	A	0.243	49	17	colony_4	0.258
chr16	1039483	GAC	G	0.4	32	23	colony_4	0.418
chr16	3158197	G	GA	0.369	31	14	colony_4	0.311
chr16	3835261	AT	A	0.512	22	20	colony_4	0.476
chr16	4981082	C	CA	0.409	25	18	colony_4	0.419
chr16	6475938	CT	C	0.422	22	15	colony_4	0.405
chr16	6587649	AG	A	0.435	22	18	colony_4	0.45
chr16	7689387	GC	G	0.305	25	10	colony_4	0.286
chr16	10029513	AT	A	0.215	26	10	colony_4	0.278
chr16	12576511	AT	A	0.319	32	13	colony_4	0.289
chr16	13426728	CA	C	0.333	27	13	colony_4	0.325
chr16	13622353	AT	A	0.512	18	18	colony_4	0.5
chr16	19630848	TA	T	0.499	19	17	colony_4	0.472
chr16	20050942	TGTCCCAGCTACTTGGGA	T	0.427	24	17	colony_4	0.415
chr16	20413249	GA	G	0.448	20	18	colony_4	0.474
chr16	21029999	A	AT	0.545	22	29	colony_4	0.569
chr16	24063506	G	GC	0.178	37	10	colony_4	0.213
chr16	27529136	GA	G	0.375	31	18	colony_4	0.367
chr16	28072958	GA	G	0.377	33	21	colony_4	0.389
chr16	30556486	GA	G	0.211	44	10	colony_4	0.185
chr16	33993057	G	GA	0.368	26	14	colony_4	0.35
chr16	35102408	GT	G	0.214	23	8	colony_4	0.258
chr16	52668236	AT	A	0.396	25	16	colony_4	0.39
chr16	56983880	AG	A	0.461	25	20	colony_4	0.444
chr16	57896765	AT	TA	0.366	29	4	colony_4	0.121
chr16	61381087	GTT	G	0.348	15	7	colony_4	0.318
chr16	62184014	G	GT	0.311	9	5	colony_4	0.357
chr16	63334765	A	AT	0.393	16	10	colony_4	0.385
chr16	64337715	AT	A	0.333	19	11	colony_4	0.367
chr16	67852303	CA	C	0.5	17	16	colony_4	0.485
chr16	71961067	AT	A	0.454	27	23	colony_4	0.46
chr16	72396192	TA	T	0.321	20	8	colony_4	0.286
chr16	75997270	GT	G	0.343	28	12	colony_4	0.3
chr16	76045565	A	AT	0.312	31	14	colony_4	0.311
chr16	76790573	C	CA	0.418	17	12	colony_4	0.414
chr16	77161190	G	GA	0.402	30	20	colony_4	0.4
chr16	79428518	GAGAA	G	0.462	30	25	colony_4	0.455
chr16	79486443	TTTCACATCTAAAACATAAACATAACAATA	T	0.269	35	12	colony_4	0.255
chr16	82825853	AT	A	0.631	10	18	colony_4	0.643
chr16	83088109	CCTGCTGTT	C	0.415	18	11	colony_4	0.379
chr16	84889752	TTGTG	T	0.466	15	14	colony_4	0.483
chr16	85279499	C	CA	0.346	27	15	colony_4	0.357
chr16	85766850	CTTTTCTTTTCTT	C	0.45	17	7	colony_4	0.292
chr16	89886782	CA	C	0.379	22	13	colony_4	0.371
chr17	521850	CA	C	0.518	12	14	colony_4	0.538
chr17	1969225	AT	A	0.354	30	18	colony_4	0.375
chr17	3345436	G	GAT	0.382	7	4	colony_4	0.364
chr17	6854252	TCCTCTGTCTGGAAACAGACTCAGAGGTGTTGCAGGGG	T	0.271	49	20	colony_4	0.29
chr17	10047546	AGG	A	0.25	24	8	colony_4	0.25
chr17	10678219	TCA	T	0.333	24	14	colony_4	0.368
chr17	14116676	C	CAG	0.331	28	12	colony_4	0.3
chr17	17457704	AG	A	0.4	19	9	colony_4	0.321
chr17	21770194	C	CTTT	0.249	17	8	colony_4	0.32
chr17	31443748	GA	G	0.489	27	23	colony_4	0.46
chr17	32220062	CT	C	0.461	30	23	colony_4	0.434
chr17	33557708	ATT	A	0.414	17	10	colony_4	0.37
chr17	33622386	T	TA	0.285	23	8	colony_4	0.258
chr17	34971139	CT	C	0.5	30	22	colony_4	0.423
chr17	43206536	TCC	T	0.299	25	10	colony_4	0.286
chr17	43206539	TAGCTACTCGGGAGTCTGAGGCAGAAGAA	T	0.29	25	10	colony_4	0.286
chr17	44321852	TG	T	0.355	38	23	colony_4	0.377
chr17	48556140	A	AG	0.252	50	19	colony_4	0.275
chr17	50614153	CA	C	0.276	42	14	colony_4	0.25
chr17	51260039	TCAA	T	0.199	35	9	colony_4	0.205
chr17	51904559	GA	G	0.298	37	15	colony_4	0.288
chr17	52590858	C	CA	0.221	21	4	colony_4	0.16
chr17	53188061	GCTT	G	0.193	46	11	colony_4	0.193
chr17	53209135	TC	T	0.274	40	13	colony_4	0.245
chr17	54727392	A	ATT	0.481	17	12	colony_4	0.414
chr17	58702170	A	AT	0.245	48	14	colony_4	0.226
chr17	60992299	CA	C	0.249	37	10	colony_4	0.213
chr17	65034710	CA	C	0.32	51	26	colony_4	0.338
chr17	66489781	CT	C	0.447	23	16	colony_4	0.41
chr17	69851426	TA	T	0.379	40	23	colony_4	0.365
chr17	75174513	CAG	C	0.326	30	15	colony_4	0.333
chr17	79345239	GA	G	0.299	37	15	colony_4	0.288
chr17	79345241	CATTTACGTGCATAG	C	0.273	37	15	colony_4	0.288
chr17	80497852	GT	G	0.18	40	9	colony_4	0.184
chr17	81025084	C	CA	0.189	55	13	colony_4	0.191
chr17	82199376	GC	G	0.229	36	12	colony_4	0.25
chr18	7837462	AT	A	0.534	14	18	colony_4	0.562
chr18	10327800	C	CTAAGGGGCAAGCT	0.477	12	10	colony_4	0.455
chr18	14577657	GT	G	0.592	8	14	colony_4	0.636
chr18	21848451	CA	C	0.705	8	18	colony_4	0.692
chr18	22347946	G	GT	0.393	17	10	colony_4	0.37
chr18	22411019	AT	A	0.303	16	6	colony_4	0.273
chr18	32035382	GA	G	0.371	20	12	colony_4	0.375
chr18	34037406	T	TA	0.274	13	5	colony_4	0.278
chr18	34238001	AT	A	0.357	17	9	colony_4	0.346
chr18	38071605	AT	A	0.442	23	19	colony_4	0.452
chr18	45066111	TC	T	0.577	11	14	colony_4	0.56
chr18	45378763	CTGTTGT	C	0.555	13	14	colony_4	0.519
chr18	53473433	CT	C	0.307	18	9	colony_4	0.333
chr18	55263730	CT	C	0.719	4	11	colony_4	0.733
chr18	60392514	CAG	C	0.467	17	14	colony_4	0.452
chr18	60991238	T	TA	0.499	9	10	colony_4	0.526
chr18	64164335	AATAT	A	0.333	5	3	colony_4	0.375
chr18	66557499	GA	G	0.4	15	9	colony_4	0.375
chr18	73485210	TA	T	0.456	19	12	colony_4	0.387
chr19	5694601	TGCGGGGTGGTGGGGTGACGGGCACAGAAAGGTGTGACGGGC	T	0.275	30	9	colony_4	0.231
chr19	6179293	A	AT	0.76	6	16	colony_4	0.727
chr19	12766556	G	GT	0.341	28	12	colony_4	0.3
chr19	13318127	AT	A	0.552	22	25	colony_4	0.532
chr19	17229592	ACTCT	A	0.323	36	18	colony_4	0.333
chr19	20582888	T	TG	0.384	26	12	colony_4	0.316
chr19	22406522	G	GA	0.398	30	21	colony_4	0.412
chr19	23180855	AT	A	0.212	32	12	colony_4	0.273
chr19	24254362	AAAGGTTTAAGCCTTTGGGCTGAATCCACACTTAAC	A	0.291	24	9	colony_4	0.273
chr19	24408129	ATGT	A	0.127	58	7	colony_4	0.108
chr19	33961280	CT	C	0.531	13	19	colony_4	0.594
chr19	36705302	C	CT	0.274	22	7	colony_4	0.241
chr19	36968114	ATGTATATATGTGTGT	A	0.26	35	13	colony_4	0.271
chr19	36968130	CAACT	C	0.27	35	13	colony_4	0.271
chr19	37196023	TC	T	0.433	17	13	colony_4	0.433
chr19	40816941	GA	G	0.577	11	15	colony_4	0.577
chr19	43818457	GAGA	G	0.281	40	13	colony_4	0.245
chr19	45526553	GA	G	0.515	19	18	colony_4	0.486
chr19	45945318	GA	G	0.579	21	24	colony_4	0.533
chr19	46653560	T	TTTATTTAA	0.39	30	20	colony_4	0.4
chr19	50643708	A	AT	0.446	29	23	colony_4	0.442
chr19	52647115	TG	T	0.457	21	13	colony_4	0.382
chr19	56579492	AG	A	0.258	19	6	colony_4	0.24
chr19	56720599	TA	T	0.382	21	13	colony_4	0.382
chr19	56892396	AAT	A	0.373	22	11	colony_4	0.333
chr19	58105660	CA	C	0.324	28	12	colony_4	0.3
chr20	3623850	CAT	C	0.311	31	15	colony_4	0.326
chr20	5216893	TG	T	0.349	28	15	colony_4	0.349
chr20	12196716	CT	C	0.342	25	13	colony_4	0.342
chr20	14709227	CT	C	0.536	11	15	colony_4	0.577
chr20	20388685	TGACTTACACA	T	0.309	34	16	colony_4	0.32
chr20	24852741	GA	G	0.361	23	14	colony_4	0.378
chr20	30978844	C	CA	0.338	29	12	colony_4	0.293
chr20	33358418	AT	A	0.34	30	19	colony_4	0.388
chr20	36347660	CA	C	0.255	37	12	colony_4	0.245
chr20	39954871	CT	C	0.333	25	10	colony_4	0.286
chr20	42176865	AAG	A	0.317	26	14	colony_4	0.35
chr20	43049351	A	ACATG	0.278	29	11	colony_4	0.275
chr20	45587213	TA	T	0.296	18	6	colony_4	0.25
chr20	46057668	GC	G	0.324	31	15	colony_4	0.326
chr20	48825559	TTCCTCCTACTC	T	0.305	38	14	colony_4	0.269
chr20	49333818	CCTTAGTGGCAG	C	0.442	45	27	colony_4	0.375
chr20	50426828	CT	C	0.461	29	25	colony_4	0.463
chr20	52238772	AT	A	0.393	32	18	colony_4	0.36
chr20	52791002	CTACCTT	C	0.369	36	20	colony_4	0.357
chr20	57939839	ACT	A	0.45	20	18	colony_4	0.474
chr20	60608847	CTT	C	0.367	18	12	colony_4	0.4
chr21	9307425	ATGGATAAATGTC	A	0.177	28	5	colony_4	0.152
chr21	9965202	AT	A	0.172	50	10	colony_4	0.167
chr21	14370976	GAAATGTACATTTCGGGAACAAC	G	0.366	28	16	colony_4	0.364
chr21	18616592	CT	C	0.4	21	12	colony_4	0.364
chr21	19811768	TA	T	0.281	23	7	colony_4	0.233
chr21	22081322	TA	T	0.489	21	22	colony_4	0.512
chr21	24296812	GGTT	G	0.414	17	14	colony_4	0.452
chr21	31344687	G	GA	0.253	48	18	colony_4	0.273
chr21	31443127	ACT	A	0.259	42	13	colony_4	0.236
chr21	31980381	T	TC	0.326	29	13	colony_4	0.31
chr21	32546282	C	CTAGCAACCTCCTTTTTTT	0.286	51	20	colony_4	0.282
chr21	33153359	T	TA	0.288	46	17	colony_4	0.27
chr21	37466800	AT	A	0.344	20	10	colony_4	0.333
chr21	39124530	GC	G	0.396	30	18	colony_4	0.375
chr21	41103628	AT	A	0.368	22	14	colony_4	0.389
chr22	16459882	CA	C	0.315	39	18	colony_4	0.316
chr22	17673979	AT	A	0.338	38	24	colony_4	0.387
chr22	19045910	TAG	T	0.267	35	12	colony_4	0.255
chr22	20203624	T	TGA	0.269	43	12	colony_4	0.218
chr22	21455590	TC	T	0.268	54	16	colony_4	0.229
chr22	24417908	G	GA	0.232	37	10	colony_4	0.213
chr22	28552961	AT	A	0.257	29	9	colony_4	0.237
chr22	32871274	AGAG	A	0.242	51	15	colony_4	0.227
chr22	36975599	AT	A	0.486	26	19	colony_4	0.422
chr22	37013162	CTA	C	0.241	40	13	colony_4	0.245
chr22	47180862	GA	G	0.118	38	6	colony_4	0.136
chrX	991712	GTCTC	G	0.217	16	4	colony_4	0.2
chrX	1017902	C	CA	0.353	20	9	colony_4	0.31
chrX	4400288	TCCAC	T	0.317	29	12	colony_4	0.293
chrX	8760507	CT	C	0.301	35	15	colony_4	0.3
chrX	12663033	AT	A	0.395	27	15	colony_4	0.357
chrX	15079293	CT	C	0.391	16	8	colony_4	0.333
chrX	17178182	AT	A	0.403	24	19	colony_4	0.442
chrX	20936100	GT	G	0.358	20	9	colony_4	0.31
chrX	22158906	AG	A	0.429	24	16	colony_4	0.4
chrX	24007033	TA	T	0.74	11	27	colony_4	0.711
chrX	24612926	AT	A	0.43	22	13	colony_4	0.371
chrX	25822058	GA	G	0.322	19	8	colony_4	0.296
chrX	29167766	GC	G	0.379	18	10	colony_4	0.357
chrX	32080517	CT	C	0.448	20	16	colony_4	0.444
chrX	32568506	C	CA	0.344	14	7	colony_4	0.333
chrX	36110811	TAGA	T	0.542	9	11	colony_4	0.55
chrX	36650406	GA	G	0.501	9	8	colony_4	0.471
chrX	38831195	AT	A	0.638	6	10	colony_4	0.625
chrX	41172737	C	CT	0.658	12	25	colony_4	0.676
chrX	42999169	TA	T	0.616	9	16	colony_4	0.64
chrX	43018342	GA	G	0.461	19	18	colony_4	0.486
chrX	44183126	TA	T	0.549	14	18	colony_4	0.562
chrX	49078521	CG	C	0.582	19	24	colony_4	0.558
chrX	50224061	GT	G	0.572	12	15	colony_4	0.556
chrX	51409476	GGT	G	0.61	8	13	colony_4	0.619
chrX	53755325	CT	C	0.526	20	19	colony_4	0.487
chrX	55985068	G	GTTCACACTGATGA	0.565	9	12	colony_4	0.571
chrX	55985071	G	GTTCACACTGT	0.565	9	13	colony_4	0.591
chrX	64975422	ATCTTCCACCT	A	0.581	10	15	colony_4	0.6
chrX	70329048	TA	T	0.63	10	19	colony_4	0.655
chrX	71219109	TA	T	0.415	36	23	colony_4	0.39
chrX	71948929	CT	C	0.444	27	24	colony_4	0.471
chrX	73280060	G	GA	0.562	14	15	colony_4	0.517
chrX	74974383	TA	T	0.238	36	10	colony_4	0.217
chrX	75541426	TG	T	0.206	34	9	colony_4	0.209
chrX	77376141	AATG	A	0.286	26	11	colony_4	0.297
chrX	77393369	G	GA	0.384	14	11	colony_4	0.44
chrX	77481890	A	AGCACTACATCT	0.266	39	14	colony_4	0.264
chrX	79328768	CT	C	0.569	17	20	colony_4	0.541
chrX	79381065	CA	C	0.172	24	4	colony_4	0.143
chrX	79614965	G	GA	0.164	35	7	colony_4	0.167
chrX	80544368	TA	T	0.503	20	20	colony_4	0.5
chrX	81740691	AT	A	0.577	9	18	colony_4	0.667
chrX	82169315	C	CA	0.393	19	13	colony_4	0.406
chrX	82202572	TA	T	0.219	31	9	colony_4	0.225
chrX	83091593	AC	A	0.396	23	15	colony_4	0.395
chrX	83527125	TA	T	0.23	28	7	colony_4	0.2
chrX	83922827	AT	A	0.584	10	17	colony_4	0.63
chrX	89982720	TA	T	0.579	12	13	colony_4	0.52
chrX	93600072	G	GA	0.364	21	11	colony_4	0.344
chrX	93644988	TC	T	0.255	34	12	colony_4	0.261
chrX	93704419	GT	G	0.455	22	20	colony_4	0.476
chrX	94756992	TA	T	0.526	16	19	colony_4	0.543
chrX	95316409	TG	T	0.391	15	8	colony_4	0.348
chrX	97308249	AACCACATATCTTCCTAATTAAATGAAAC	A	0.302	27	10	colony_4	0.27
chrX	97395618	AT	A	0.453	23	17	colony_4	0.425
chrX	100194869	CA	C	0.247	35	13	colony_4	0.271
chrX	104489891	TG	T	0.161	55	10	colony_4	0.154
chrX	105759645	GA	G	0.322	23	9	colony_4	0.281
chrX	109042856	CA	C	0.6	16	28	colony_4	0.636
chrX	109292912	GT	G	0.387	31	22	colony_4	0.415
chrX	111200135	C	CA	0.438	23	20	colony_4	0.465
chrX	112840297	CA	C	0.257	35	13	colony_4	0.271
chrX	113308160	AG	A	0.321	19	9	colony_4	0.321
chrX	113824670	TGTTGGTGACCTTCA	T	0.34	24	11	colony_4	0.314
chrX	114702149	CAGG	C	0.573	12	14	colony_4	0.538
chrX	116599056	AG	A	0.25	27	11	colony_4	0.289
chrX	118338831	A	AT	0.41	30	21	colony_4	0.412
chrX	120419975	CAGTA	C	0.391	38	22	colony_4	0.367
chrX	121132323	TC	T	0.457	17	16	colony_4	0.485
chrX	122292925	AT	A	0.5	11	11	colony_4	0.5
chrX	123076658	TA	T	0.46	34	26	colony_4	0.433
chrX	123705531	AT	A	0.323	32	14	colony_4	0.304
chrX	124837797	GA	G	0.579	18	21	colony_4	0.538
chrX	125567406	C	CA	0.282	29	11	colony_4	0.275
chrX	127022946	GT	G	0.515	17	20	colony_4	0.541
chrX	127486323	T	TG	0.28	31	11	colony_4	0.262
chrX	127720402	TA	T	0.32	21	9	colony_4	0.3
chrX	128210831	TC	T	0.407	30	21	colony_4	0.412
chrX	130238851	CA	C	0.388	27	14	colony_4	0.341
chrX	131601174	G	GT	0.332	34	18	colony_4	0.346
chrX	131612786	TAAAGATGACTTTCTCAAAGGACTCTG	T	0.269	34	13	colony_4	0.277
chrX	133163995	G	GA	0.415	25	15	colony_4	0.375
chrX	137504374	AT	A	0.381	24	15	colony_4	0.385
chrX	138233043	AG	A	0.48	16	15	colony_4	0.484
chrX	140203641	TA	T	0.409	26	17	colony_4	0.395
chrX	140663445	G	GA	0.415	19	15	colony_4	0.441
chrX	140714833	A	AAAT	0.533	9	6	colony_4	0.4
chrX	140791141	G	GC	0.333	34	17	colony_4	0.333
chrX	142178854	G	GT	0.529	16	19	colony_4	0.543
chrX	142185463	C	CT	0.338	39	21	colony_4	0.35
chrX	142393506	TTTTA	T	0.694	4	9	colony_4	0.692
chrX	142830461	CCG	C	0.556	7	8	colony_4	0.533
chrX	142839246	G	GCACA	0.472	8	7	colony_4	0.467
chrX	142967076	TCTTCTGC	T	0.425	26	22	colony_4	0.458
chrX	143438476	TA	T	0.358	35	19	colony_4	0.352
chrX	143989948	AT	A	0.536	13	17	colony_4	0.567
chrX	144509961	AT	A	0.333	18	7	colony_4	0.28
chrX	144944031	CTGTG	C	0.376	16	8	colony_4	0.333
chrX	145080262	CTTCCTTCCTTCCTTCCTTCT	C	0.409	10	9	colony_4	0.474
chrX	145121455	A	AT	0.524	19	21	colony_4	0.525
chrX	145143537	CCTAA	C	0.512	25	20	colony_4	0.444
chrX	145591971	C	CAAAT	0.5	17	17	colony_4	0.5
chrX	145821125	T	TCACACACACA	0.457	8	6	colony_4	0.429
chrX	145890808	AT	A	0.528	19	17	colony_4	0.472
chrX	145918061	TAGAG	T	0.393	8	5	colony_4	0.385
chrX	146586708	C	CT	0.444	20	20	colony_4	0.5
chrX	147567063	GT	G	0.413	29	18	colony_4	0.383
chrX	147750773	TA	T	0.488	21	18	colony_4	0.462
chrX	147835169	CCTT	C	0.304	15	7	colony_4	0.318
chrX	149263251	AC	A	0.286	28	13	colony_4	0.317
chrX	150299639	AC	A	0.462	23	19	colony_4	0.452
chrX	150735636	CT	C	0.445	31	23	colony_4	0.426
chrX	150916136	AG	A	0.449	32	22	colony_4	0.407
chrX	151126703	T	TAAA	0.438	15	14	colony_4	0.483
chrX	151524743	AAT	A	0.389	22	13	colony_4	0.371
chrX	151525529	CAA	C	0.408	18	10	colony_4	0.357
chrX	151650398	AAC	A	0.457	27	22	colony_4	0.449
chrX	151733459	ACCAGTTATT	A	0.475	18	15	colony_4	0.455
chrX	153210746	TA	T	0.322	37	17	colony_4	0.315
chrX	153335051	GC	G	0.53	13	10	colony_4	0.435
chrX	153403983	T	TC	0.484	25	19	colony_4	0.432
chrX	154059337	TA	T	0.486	17	17	colony_4	0.5
chrX	154522518	G	GGTT	0.355	24	17	colony_4	0.415
chrX	155310667	AG	A	0.463	29	24	colony_4	0.453
chrX	155396548	TAAGATCAGGAACAAGAC	T	0.41	24	13	colony_4	0.351
chrX	155510232	T	TTTTTATTTTA	0.266	13	5	colony_4	0.278
chrX	155528333	ATTTTT	A	0.514	23	21	colony_4	0.477
chrX	155625945	T	TTA	0.386	25	14	colony_4	0.359
[truncated: 13,289 more rows]
