# Supplementary material for: Multiplex base editing to convert TAG into TAA codons in the human genome
Source: Nat Commun. 2022 Aug 2;13:4482. doi: 10.1038/s41467-022-31927-8 (PMC9345975; doi:10.1038/s41467-022-31927-8)
Supplement: Supplementary file 10 — source data [file 41467_2022_31927_MOESM10_ESM.xlsx]

## Sheet: Source Data
Source Data
Raw data for graphs in figures: 2b,2c,2e,2f,3a,3c,3e,4b,4e,5a,S2a,S2b,S3b,S3C,S4b,S4c,S8a,S8b

## Sheet: Figure 2b，c，e，f
Raw Data for Figure 2b
HEK2	HEK3	HEK4	EMX1	RNF2
48	45	45	38	47
50	47	49	44	45
53	49	55	45	50
Raw Data for Figure 2c
ORC3-1	ORC3-2	PTPA	PSMD13	NOP2-1
27	39	23	55	40
25	35	26	50	36
28	42	21	52	42
Raw Data for Figure 2e
	FNLS-BE3-NG			evoAPOBEC1-BE4max-NG
HEK2	66	65	63	64	65	64
HEK3	51	51	48	65	68	64
HEK4	63	63	59	66	63	70
EMX1	52	44	46	57	60	62
RNF2	62	62	63	74	70	66
Raw Data for Figure 2f
	FNLS-BE3-NG			evoAPOBEC1-BE4max-NG
ORC3-1	24	29	19	61	63	61
ORC3-2	42	43	42	53	58	59
PTPA	17	17	23	42	29	32
PSMD13	39	40	42	74	77	77
NOP2-1	41	43	41	68	66	67

## Sheet: Figure3a
sample	edited_target_present_count	cell_count
scRNAseq_1	0	206
scRNAseq_1	1	109
scRNAseq_1	2	86
scRNAseq_1	3	115
scRNAseq_1	4	97
scRNAseq_1	5	87
scRNAseq_1	6	73
scRNAseq_1	7	68			scRNAseq_1 means method_1
scRNAseq_1	8	45			scRNAseq_2 means method_2
scRNAseq_1	9	25			scRNAseq_3 means method_3
scRNAseq_1	10	6
scRNAseq_1	11	4
scRNAseq_1	12	2
scRNAseq_1	13	1
scRNAseq_1	14	1
scRNAseq_2	0	57
scRNAseq_2	1	47
scRNAseq_2	2	47
scRNAseq_2	3	43
scRNAseq_2	4	65
scRNAseq_2	5	63
scRNAseq_2	6	72
scRNAseq_2	7	93
scRNAseq_2	8	70
scRNAseq_2	9	72
scRNAseq_2	10	67
scRNAseq_2	11	49
scRNAseq_2	12	37
scRNAseq_2	13	7
scRNAseq_2	14	10
scRNAseq_2	15	5
scRNAseq_3	0	19
scRNAseq_3	1	43
scRNAseq_3	2	51
scRNAseq_3	3	46
scRNAseq_3	4	31
scRNAseq_3	5	25
scRNAseq_3	6	28
scRNAseq_3	7	17
scRNAseq_3	8	18
scRNAseq_3	9	20
scRNAseq_3	10	9
scRNAseq_3	11	12
scRNAseq_3	12	2
scRNAseq_3	13	1

## Sheet: Figure 3c and S8a,b
	scRNAseq_Base_edit_on_target_CtoT_GtoA_precentage
	sample	barcode	edited_target_present_count	ANAPC5	AQR	ATL2	ATP2A2	AURKA	BIRC5	CDC23	DTL	ECT2	ISG20L2	KIAA0391	MAGOH	MASTL	MRPL12	NOP2_1	NUDC	ORC3_1	ORC3_2	ORC3_3	POLR1A	POLR2B	PPIE	PSMD13	PTPA	RABGGTB	RBX1	RIOK1	RPL32	SFPQ_1	SNRPE	TBC1D3	TBC1D3C	TFRC	TRNAU1AP	UQCRC1	WDR3	WDR33	WDR77
	scRNAseq_1	AAACCCAAGCACACCC-1	0	0	NA	NA	NA	NA	NA	NA	NA	NA	NA	NA	0	NA	0	0	0	NA	NA	NA	NA	0	NA	NA	NA	0	NA	NA	0	NA	0	NA	NA	NA	0	0	NA	NA	NA
	scRNAseq_1	AAACGAATCAGATTGC-1	6	0	NA	NA	NA	NA	100	NA	NA	NA	NA	NA	0	NA	36.36	NA	0	NA	NA	NA	NA	0	NA	NA	NA	56	NA	NA	0	0	1.32	NA	NA	NA	100	100	NA	NA	NA
	scRNAseq_1	AAAGGTAAGAGACAAG-1	9	33.33	NA	NA	NA	NA	100	NA	NA	NA	NA	NA	0	NA	100	22.22	38.1	NA	NA	NA	NA	NA	NA	NA	NA	30.77	0	NA	0	NA	32.73	NA	NA	NA	100	28.57	NA	NA	NA
scRNAseq_1 means method_1	scRNAseq_1	AAAGTCCGTAGAAACT-1	0	NA	NA	NA	NA	NA	NA	NA	NA	NA	NA	NA	0	NA	0	NA	NA	NA	NA	NA	NA	NA	NA	NA	NA	NA	NA	NA	0	NA	0	NA	NA	NA	0	NA	NA	NA	NA
scRNAseq_2 means method_2	scRNAseq_1	AAAGTCCTCCATGCAA-1	2	0	NA	NA	NA	NA	NA	NA	NA	NA	NA	NA	0	NA	100	NA	0	NA	NA	NA	NA	0	NA	NA	NA	0	NA	NA	0	NA	0	NA	NA	NA	100	0	NA	NA	NA
scRNAseq_3 means method_3	scRNAseq_1	AAAGTGACATGACACT-1	1	0	NA	NA	NA	NA	100	NA	NA	NA	NA	NA	NA	NA	NA	NA	NA	NA	NA	NA	NA	0	NA	NA	NA	0	NA	0	0	NA	0	NA	NA	NA	NA	0	NA	NA	0
	scRNAseq_1	AACAAAGAGGTCGTAG-1	0	0	NA	NA	NA	NA	0	NA	NA	NA	NA	NA	0	NA	0	NA	0	NA	NA	NA	NA	NA	NA	NA	NA	0	NA	NA	0	NA	0	NA	NA	NA	0	0	NA	NA	0
	scRNAseq_1	AACAAAGTCGAGCCTG-1	0	0	NA	NA	NA	NA	NA	NA	NA	NA	NA	NA	0	NA	0	NA	0	NA	NA	NA	NA	NA	NA	NA	NA	0	NA	NA	0	NA	0	NA	NA	NA	NA	0	NA	NA	NA
	scRNAseq_1	AACAAGACAGCGAACA-1	0	0	NA	NA	NA	NA	0	NA	0	NA	NA	NA	0	NA	0	NA	0	NA	NA	NA	NA	0	0	NA	NA	0	NA	NA	0	NA	0	NA	NA	NA	0	0	NA	NA	NA
	scRNAseq_1	AACACACGTTACAGCT-1	1	0	NA	NA	NA	NA	NA	NA	0	NA	NA	NA	0	0	1.79	0	0	NA	NA	NA	NA	0	NA	0	NA	0	NA	NA	0	0	0	NA	NA	NA	0	0	NA	NA	0
	scRNAseq_1	AACAGGGTCCATTCGC-1	3	0	NA	NA	NA	NA	NA	NA	NA	NA	NA	NA	0	NA	100	NA	NA	NA	NA	NA	NA	NA	NA	NA	NA	0	NA	NA	0	NA	18.64	NA	NA	NA	100	0	NA	NA	NA
	scRNAseq_1	AACCAACCAATCACGT-1	1	0	NA	NA	NA	NA	NA	NA	NA	NA	NA	NA	0	0	7.69	0	0	NA	NA	NA	NA	NA	NA	NA	NA	0	NA	NA	0	NA	0	NA	NA	NA	NA	0	NA	NA	NA
	scRNAseq_1	AACCACAGTGGCCCAT-1	10	22.22	NA	NA	NA	NA	100	NA	NA	NA	NA	NA	0	100	94.12	NA	0	NA	NA	66.67	NA	55.56	NA	NA	NA	67.65	NA	0	0.12	NA	0	NA	NA	NA	100	34.48	NA	NA	0
	scRNAseq_1	AACCATGCATGTCTAG-1	5	100	NA	NA	NA	NA	100	NA	NA	NA	NA	NA	0	NA	100	NA	0	NA	NA	NA	NA	NA	NA	100	NA	0	NA	NA	0.24	NA	0	NA	NA	NA	NA	0	NA	NA	0
	scRNAseq_1	AACCCAACAGGGATAC-1	9	88.89	NA	NA	NA	0	100	NA	NA	NA	NA	NA	0	NA	100	NA	0	NA	NA	NA	NA	0	100	50	NA	100	NA	NA	0.18	NA	65.79	NA	NA	NA	NA	100	NA	NA	NA
	scRNAseq_1	AACCCAACATAGAGGC-1	11	30	NA	NA	NA	100	100	NA	NA	NA	NA	NA	0	NA	100	0	0	NA	NA	100	NA	100	NA	NA	NA	74.42	NA	NA	0.14	NA	66.33	NA	NA	NA	100	35.71	NA	NA	0
	scRNAseq_1	AACCTGACATGCGTGC-1	4	0	NA	NA	NA	NA	33.33	NA	NA	NA	NA	NA	0	NA	100	NA	0	NA	NA	NA	NA	NA	0	NA	NA	NA	NA	NA	0	NA	100	NA	NA	NA	NA	36.36	NA	NA	0
	scRNAseq_1	AACGGGAGTGTTAGCT-1	1	NA	NA	NA	NA	NA	NA	NA	NA	NA	NA	NA	NA	NA	NA	NA	NA	NA	NA	NA	NA	NA	NA	NA	NA	NA	NA	NA	0	NA	0	NA	NA	NA	NA	100	NA	NA	NA
	scRNAseq_1	AACTTCTGTTACCTGA-1	0	NA	NA	NA	NA	NA	NA	NA	0	NA	NA	NA	NA	NA	NA	NA	0	NA	NA	NA	NA	NA	NA	NA	NA	0	NA	NA	0	0	0	NA	NA	NA	0	0	NA	NA	0
	scRNAseq_1	AAGAACACACTGGACC-1	1	0	NA	NA	NA	NA	NA	NA	NA	NA	NA	NA	0	NA	0	NA	0	NA	NA	NA	NA	NA	NA	NA	NA	0	NA	0	0	NA	0	NA	NA	NA	25	0	NA	NA	0
	scRNAseq_1	AAGAACAGTTCGAACT-1	1	0	NA	NA	NA	NA	NA	NA	NA	NA	NA	NA	0	NA	0	NA	0	NA	NA	NA	NA	0	NA	NA	NA	0	NA	NA	0.31	0	0	NA	NA	NA	NA	0	NA	NA	NA
	scRNAseq_1	AAGACAATCAGCTGAT-1	3	100	NA	NA	NA	NA	100	NA	NA	NA	NA	NA	0	NA	NA	NA	NA	NA	NA	NA	NA	NA	NA	NA	NA	0	NA	NA	0	NA	0	NA	NA	NA	100	NA	NA	NA	0
	scRNAseq_1	AAGATAGAGATCGGTG-1	0	0	NA	NA	NA	NA	0	NA	NA	NA	NA	NA	0	NA	0	NA	0	NA	NA	NA	NA	NA	NA	NA	NA	0	NA	0	0	NA	0	NA	NA	NA	0	0	NA	NA	0
	scRNAseq_1	AAGCCATCAGAAATCA-1	0	0	NA	NA	NA	NA	0	NA	NA	NA	NA	NA	0	NA	0	0	0	NA	NA	NA	NA	0	NA	NA	NA	0	NA	NA	0	NA	0	NA	NA	NA	NA	0	NA	NA	0
	scRNAseq_1	AAGCGAGTCAAATAGG-1	4	50	NA	NA	NA	NA	100	NA	NA	NA	NA	NA	0	NA	100	100	0	NA	NA	NA	NA	NA	0	NA	NA	0	NA	NA	0	NA	0	NA	NA	NA	NA	0	NA	NA	0
	scRNAseq_1	AAGGAATAGCACGGAT-1	8	100	NA	NA	NA	NA	100	NA	100	NA	NA	NA	0	NA	100	NA	0	NA	NA	NA	NA	0	NA	NA	NA	83.33	NA	NA	4.17	NA	40	NA	NA	NA	NA	62.5	NA	NA	NA
	scRNAseq_1	AAGGTAACAAGTTTGC-1	6	100	NA	NA	NA	NA	100	NA	NA	0	NA	0	0	NA	100	NA	0	NA	NA	NA	NA	NA	NA	NA	NA	80	NA	NA	0	0	100	NA	NA	NA	NA	40	NA	NA	NA
	scRNAseq_1	AAGTCGTAGCACTAGG-1	3	50	NA	NA	NA	NA	100	NA	NA	NA	NA	NA	0	NA	100	NA	NA	NA	NA	NA	NA	0	NA	NA	NA	0	NA	NA	0	0	0	NA	NA	NA	NA	0	NA	NA	NA
	scRNAseq_1	AAGTTCGCACCGCTAG-1	6	57.14	NA	NA	NA	0	100	NA	NA	NA	NA	NA	0	NA	100	NA	0	NA	NA	NA	NA	0	NA	NA	NA	40	NA	0	0	NA	51.9	NA	NA	NA	100	0	NA	NA	0
	scRNAseq_1	AAGTTCGTCCGTCCTA-1	5	NA	NA	NA	NA	NA	50	NA	NA	NA	NA	NA	0	NA	100	NA	0	NA	NA	NA	NA	NA	NA	NA	NA	100	NA	NA	17.86	0	50	NA	NA	NA	NA	NA	NA	NA	NA
	scRNAseq_1	AATAGAGAGAGCCGTA-1	5	27.27	NA	NA	NA	NA	80	NA	NA	NA	NA	NA	0	NA	100	66.67	0	NA	NA	NA	NA	0	NA	NA	NA	10	NA	0	0	0	0	NA	NA	NA	NA	0	NA	NA	0
	scRNAseq_1	AATCGTGAGCATGAAT-1	6	57.14	0	NA	NA	NA	100	NA	NA	NA	NA	NA	0	NA	100	NA	0	NA	NA	NA	NA	NA	NA	NA	NA	30	NA	NA	0	0	0.98	NA	NA	NA	NA	27.78	NA	NA	0
	scRNAseq_1	AATCGTGAGCCGTAAG-1	1	0	NA	NA	NA	NA	NA	NA	NA	NA	NA	NA	0	NA	NA	NA	0	NA	NA	NA	NA	NA	0	NA	NA	0	NA	NA	0	0	90.91	NA	NA	NA	NA	NA	NA	NA	NA
	scRNAseq_1	AATCGTGGTTGCATAC-1	5	NA	NA	NA	NA	NA	100	NA	NA	NA	NA	NA	0	NA	100	NA	NA	NA	NA	NA	NA	0	NA	NA	NA	18.18	NA	NA	0.26	0	64.58	NA	NA	NA	0	0	NA	NA	NA
	scRNAseq_1	AATGAAGCAGCGACAA-1	3	18.18	NA	NA	NA	0	100	NA	NA	NA	NA	NA	0	0	59.57	NA	0	NA	NA	NA	NA	0	NA	NA	NA	0	NA	NA	0	0	0	NA	NA	NA	NA	0	NA	NA	0
	scRNAseq_1	AATGAAGGTTAGGCTT-1	5	0	NA	NA	NA	NA	100	NA	NA	NA	NA	NA	0	NA	25	50	0	NA	NA	NA	NA	0	0	NA	NA	0	NA	0	0.22	NA	0	NA	NA	NA	25	0	NA	NA	0
	scRNAseq_1	AATGAAGTCATGTCAG-1	5	NA	NA	NA	NA	NA	100	NA	NA	NA	NA	NA	0	NA	100	NA	0	NA	NA	NA	NA	0	NA	NA	NA	25	NA	NA	0.13	NA	0	NA	NA	NA	NA	18.75	NA	NA	NA
	scRNAseq_1	AATGCCAGTGTAGCAG-1	6	0	NA	NA	NA	0	100	NA	NA	NA	NA	NA	0	NA	30.56	NA	0	NA	NA	NA	NA	33.33	0	NA	NA	64.52	NA	NA	0	NA	14.29	NA	NA	NA	66.67	0	NA	NA	0
	scRNAseq_1	AATGGCTAGGGTGAGG-1	0	0	NA	NA	NA	NA	NA	NA	NA	NA	NA	NA	0	NA	0	NA	0	NA	NA	NA	NA	NA	0	NA	NA	NA	NA	NA	0	NA	0	NA	NA	NA	NA	0	NA	NA	NA
	scRNAseq_1	AATGGCTCAGAGAAAG-1	3	20	NA	NA	NA	NA	NA	NA	0	0	NA	NA	0	NA	NA	NA	0	NA	NA	NA	NA	NA	NA	NA	NA	100	NA	NA	0	NA	0	NA	NA	NA	100	0	NA	NA	NA
	scRNAseq_1	AATGGCTCAGAGTCTT-1	1	0	NA	NA	NA	0	NA	NA	NA	NA	NA	NA	0	NA	64.29	0	0	NA	NA	NA	NA	0	0	NA	NA	0	NA	NA	0	0	0	NA	NA	NA	0	0	NA	NA	0
	scRNAseq_1	AATGGCTCAGTACTAC-1	4	0	NA	NA	NA	NA	NA	NA	NA	NA	NA	NA	0	NA	100	NA	0	NA	NA	NA	NA	0	NA	NA	NA	0	NA	NA	0	NA	64.29	NA	NA	NA	100	96.55	NA	NA	0
	scRNAseq_1	ACAAAGAAGGGCAGAG-1	1	NA	NA	NA	NA	NA	NA	NA	NA	NA	NA	NA	0	NA	0	NA	0	NA	NA	NA	NA	0	NA	NA	NA	0	0	NA	0	NA	8.47	NA	NA	NA	0	0	NA	NA	NA
	scRNAseq_1	ACAACCATCCTATTTG-1	4	0	NA	NA	NA	NA	100	NA	NA	NA	NA	0	0	NA	0	NA	0	NA	NA	NA	NA	0	100	NA	NA	73.33	NA	NA	0	NA	0	NA	NA	NA	100	0	0	NA	NA
	scRNAseq_1	ACAAGCTAGTAACCGG-1	0	0	NA	NA	NA	NA	NA	NA	NA	NA	NA	NA	0	NA	0	0	0	NA	NA	NA	NA	0	NA	NA	NA	0	NA	NA	0	0	0	NA	NA	NA	0	0	NA	NA	0
	scRNAseq_1	ACAAGCTAGTAGTCAA-1	6	83.33	NA	0	NA	0	100	NA	NA	NA	NA	NA	0	NA	68.42	NA	0	NA	NA	NA	NA	0	NA	0	NA	19.44	NA	NA	0	NA	33.33	NA	NA	NA	66.67	0	NA	NA	0
	scRNAseq_1	ACAAGCTCATATGAAG-1	1	0	0	NA	NA	NA	66.67	NA	NA	NA	0	NA	0	NA	0	NA	0	NA	NA	NA	NA	0	NA	NA	NA	0	NA	NA	0	0	0	NA	NA	NA	NA	0	NA	NA	0
	scRNAseq_1	ACAAGCTGTGCCGAAA-1	5	0	NA	NA	NA	NA	0	NA	NA	NA	NA	NA	0	NA	100	NA	0	NA	NA	NA	NA	0	0	NA	NA	23.53	NA	0	0.18	0	0	NA	NA	NA	86.67	20.69	NA	NA	NA
	scRNAseq_1	ACACCAAAGCCGATTT-1	11	54.55	NA	NA	NA	NA	100	NA	NA	NA	NA	NA	0	NA	100	NA	18.92	NA	NA	100	NA	NA	55.56	NA	NA	68.42	NA	0	22.97	NA	47.57	NA	NA	NA	100	44.12	NA	NA	0
	scRNAseq_1	ACACCAAGTCGAAGCA-1	9	100	NA	NA	NA	NA	100	NA	NA	NA	NA	NA	0	NA	100	NA	40	NA	NA	NA	NA	NA	NA	NA	NA	100	NA	NA	26.58	NA	32.73	NA	NA	NA	100	83.33	NA	NA	NA
	scRNAseq_1	ACACCAAGTTATAGCC-1	2	0	NA	NA	NA	NA	100	NA	NA	NA	NA	NA	0	NA	0	0	0	NA	NA	NA	NA	0	NA	NA	NA	0	NA	NA	0	0	0	NA	NA	NA	50	0	NA	NA	0
	scRNAseq_1	ACAGAAAAGCTCGTGC-1	3	NA	NA	NA	NA	NA	100	NA	NA	NA	NA	NA	0	NA	NA	NA	0	NA	NA	NA	NA	50	NA	NA	NA	NA	NA	NA	0	0	65	NA	NA	NA	NA	NA	NA	NA	0
	scRNAseq_1	ACAGGGAGTCAGATTC-1	0	0	0	NA	NA	NA	NA	NA	NA	NA	NA	NA	0	NA	0	NA	0	NA	NA	NA	NA	0	NA	NA	NA	0	NA	NA	0	0	0	NA	NA	NA	0	0	NA	NA	0
	scRNAseq_1	ACAGGGAGTTCAAGTC-1	6	16.67	0	NA	NA	NA	100	NA	NA	NA	NA	NA	0	NA	100	NA	0	NA	NA	NA	NA	0	NA	NA	NA	20.83	NA	0	0	0	0	NA	NA	NA	100	53.85	NA	NA	NA
	scRNAseq_1	ACATCCCCAAGTGCTT-1	4	0	NA	NA	NA	NA	100	NA	0	NA	NA	NA	0	NA	0	0	0	NA	NA	NA	NA	0	100	NA	NA	50	NA	NA	0.24	NA	0	NA	NA	NA	NA	0	NA	NA	NA
	scRNAseq_1	ACATCCCCAGGACAGT-1	4	50	NA	NA	0	0	95.83	NA	NA	0	NA	0	0	NA	100	NA	0	NA	NA	NA	NA	NA	NA	NA	NA	0	NA	NA	0.11	NA	0	NA	NA	NA	NA	0	NA	NA	NA
	scRNAseq_1	ACATCCCGTATCAAGA-1	6	12.5	0	NA	NA	NA	100	NA	NA	NA	NA	NA	0	50	82.5	100	0	NA	NA	NA	NA	NA	NA	0	NA	0	NA	NA	0	NA	0	NA	NA	NA	57.14	0	NA	NA	NA
	scRNAseq_1	ACATGCAAGATGGTAT-1	8	77.78	NA	NA	NA	NA	100	NA	NA	NA	NA	NA	0	NA	94.44	0	0	NA	NA	NA	NA	NA	0	100	NA	13.33	NA	NA	0	NA	3.39	NA	NA	NA	100	5.13	NA	NA	NA
	scRNAseq_1	ACATTTCGTTACCTTT-1	7	81.82	NA	NA	NA	NA	100	NA	NA	NA	NA	NA	0	100	100	NA	0	NA	NA	NA	NA	0	NA	NA	NA	26.32	NA	NA	29.32	0	0	NA	NA	NA	NA	65	NA	NA	0
	scRNAseq_1	ACCAAACGTCCCAAAT-1	5	0	NA	NA	NA	0	100	NA	NA	NA	NA	NA	0	100	100	NA	0	NA	NA	NA	NA	NA	NA	NA	NA	12.5	NA	0	0	NA	0	NA	NA	NA	NA	36.36	NA	0	NA
	scRNAseq_1	ACCATTTAGTGCACTT-1	6	64.71	NA	NA	NA	NA	100	NA	NA	NA	0	0	0	NA	80.7	NA	0	NA	NA	NA	NA	0	0	100	NA	30	NA	0	0	0	0	NA	NA	NA	100	0	NA	NA	0
	scRNAseq_1	ACCATTTCAAATTGGA-1	0	NA	NA	NA	NA	NA	NA	NA	NA	NA	NA	NA	0	NA	NA	NA	0	NA	NA	NA	NA	0	NA	NA	NA	0	NA	NA	0	NA	NA	NA	NA	NA	NA	NA	NA	NA	NA
	scRNAseq_1	ACCGTTCCAGTGCGCT-1	9	41.67	NA	NA	NA	NA	100	NA	NA	NA	NA	NA	0	NA	100	0	38.46	NA	NA	NA	NA	0	33.33	NA	NA	94.44	NA	0	0.11	NA	37.97	NA	NA	NA	50	0	NA	NA	0
	scRNAseq_1	ACCTACCGTCTCTCCA-1	0	NA	NA	NA	NA	NA	NA	NA	NA	0	NA	NA	0	NA	NA	NA	0	NA	NA	NA	NA	NA	0	NA	NA	0	NA	NA	0	NA	0	NA	NA	NA	NA	NA	NA	NA	NA
	scRNAseq_1	ACCTGAAAGTGACCTT-1	9	100	NA	NA	NA	NA	97.3	NA	NA	NA	NA	NA	0	NA	100	NA	0	NA	NA	100	NA	NA	NA	NA	NA	44.44	NA	NA	26.37	NA	39.81	NA	NA	NA	90.91	68	NA	NA	NA
	scRNAseq_1	ACCTGAAGTCATGGCC-1	3	0	NA	NA	NA	NA	100	NA	100	NA	NA	NA	0	NA	50	0	0	NA	NA	NA	NA	0	0	0	NA	0	NA	NA	0	NA	0	NA	NA	NA	NA	0	NA	NA	NA
	scRNAseq_1	ACCTGTCCAACCCTAA-1	13	70.59	NA	NA	NA	NA	100	NA	NA	NA	NA	0	0	NA	100	100	44.26	NA	NA	NA	NA	100	100	100	NA	100	NA	0	41.47	0	68.06	NA	NA	NA	100	14.29	NA	NA	0
	scRNAseq_1	ACCTGTCCATAGTCGT-1	0	NA	NA	NA	NA	NA	NA	NA	NA	NA	NA	NA	0	NA	0	NA	0	NA	NA	NA	NA	0	NA	0	NA	0	NA	NA	0	NA	0	NA	NA	NA	NA	0	NA	NA	NA
	scRNAseq_1	ACGCACGTCATACGGT-1	0	0	NA	NA	NA	NA	0	NA	NA	NA	NA	NA	NA	NA	0	NA	0	NA	NA	NA	NA	NA	NA	NA	NA	0	NA	NA	0	0	0	NA	NA	NA	NA	NA	NA	NA	0
	scRNAseq_1	ACGGTCGAGCTCAGAG-1	0	0	NA	NA	NA	NA	0	NA	NA	NA	NA	NA	0	NA	0	NA	0	NA	NA	0	NA	0	NA	NA	NA	0	NA	0	0	NA	0	NA	NA	NA	0	0	NA	NA	NA
	scRNAseq_1	ACGGTTAGTAAGAACT-1	1	0	NA	NA	NA	NA	NA	NA	NA	NA	NA	NA	0	NA	100	NA	0	NA	NA	NA	NA	0	NA	NA	NA	0	NA	NA	0	NA	0	NA	NA	NA	NA	0	0	NA	0
	scRNAseq_1	ACGTAACCAAATCAGA-1	3	0	NA	NA	NA	NA	100	NA	NA	NA	NA	0	0	NA	59.09	NA	0	NA	NA	NA	NA	NA	NA	NA	NA	83.33	NA	0	0	NA	0	NA	NA	NA	NA	0	NA	NA	0
	scRNAseq_1	ACGTAACTCACCCATC-1	6	0	NA	NA	NA	NA	100	NA	NA	NA	NA	NA	50	NA	100	NA	NA	NA	NA	NA	NA	0	NA	NA	NA	25	NA	NA	0	NA	0	NA	NA	NA	71.43	44.44	NA	NA	NA
	scRNAseq_1	ACGTAACTCTGTGCTC-1	6	14.29	NA	NA	NA	NA	100	NA	NA	NA	NA	NA	0	0	51.72	NA	0	NA	NA	NA	NA	NA	NA	NA	NA	0	NA	0	0.1	NA	0	NA	NA	NA	71.43	5.56	NA	NA	NA
	scRNAseq_1	ACGTCCTAGTGGTTCT-1	0	NA	NA	NA	NA	NA	NA	NA	NA	NA	NA	NA	0	NA	0	0	0	NA	NA	NA	NA	0	NA	0	NA	0	NA	NA	0	NA	0	NA	NA	NA	0	0	NA	NA	NA
	scRNAseq_1	ACGTTCCCAGTCCGTG-1	3	0	NA	NA	NA	NA	100	NA	0	NA	NA	NA	0	NA	33.33	NA	0	NA	NA	NA	NA	0	NA	NA	NA	0	NA	0	0	NA	0	NA	NA	NA	33.33	0	NA	NA	NA
	scRNAseq_1	ACTGTCCAGTAGGCCA-1	5	0	NA	NA	NA	NA	100	NA	NA	NA	NA	NA	0	NA	38.46	0	0	NA	NA	NA	NA	NA	NA	NA	NA	66.67	NA	NA	0	NA	36.36	NA	NA	NA	NA	25	NA	NA	0
	scRNAseq_1	ACTGTCCTCCGTTGGG-1	3	0	NA	NA	NA	NA	81.82	NA	NA	NA	NA	NA	0	NA	63.33	NA	0	NA	NA	NA	NA	0	0	NA	NA	0	NA	0	0	NA	0	NA	NA	NA	40	0	NA	NA	0
	scRNAseq_1	ACTTCGCCATTGTGCA-1	2	0	NA	NA	NA	NA	25	NA	NA	NA	NA	0	0	NA	100	NA	0	NA	NA	NA	NA	NA	NA	NA	NA	0	NA	0	0	0	NA	NA	NA	NA	NA	0	NA	NA	NA
	scRNAseq_1	ACTTCGCGTCTTTCAT-1	3	NA	NA	NA	NA	NA	100	NA	NA	NA	NA	NA	0	NA	100	NA	NA	NA	NA	NA	NA	0	0	NA	NA	0	NA	NA	0	0	0	NA	NA	NA	100	NA	NA	NA	NA
	scRNAseq_1	AGAACAAAGGGCAATC-1	4	0	NA	NA	NA	NA	NA	NA	0	NA	NA	NA	0	NA	60	NA	0	NA	NA	NA	NA	NA	NA	33.33	NA	33.33	NA	0	0.09	NA	0	NA	NA	NA	NA	0	NA	NA	NA
	scRNAseq_1	AGAACCTCAAAGGGCT-1	3	NA	NA	NA	NA	NA	100	NA	NA	NA	NA	NA	0	NA	NA	0	0	NA	NA	NA	NA	NA	NA	NA	NA	0	NA	NA	0	NA	60	NA	NA	NA	100	NA	NA	NA	0
	scRNAseq_1	AGACAAATCAGACATC-1	6	60	0	NA	NA	NA	100	NA	NA	NA	NA	NA	0	NA	80	NA	0	NA	NA	NA	NA	0	NA	NA	NA	31.58	NA	NA	0.18	NA	0	NA	NA	NA	NA	28.57	NA	NA	NA
	scRNAseq_1	AGACAAATCATGCAGT-1	7	52.94	NA	NA	NA	NA	100	NA	NA	NA	NA	0	0	100	78.12	0	0	NA	NA	NA	NA	0	NA	NA	NA	12.5	NA	NA	0	0	49.3	NA	NA	NA	66.67	0	NA	NA	NA
	scRNAseq_1	AGACACTGTTCAATCG-1	5	0	NA	NA	NA	NA	100	NA	NA	NA	NA	NA	0	NA	83.33	NA	0	NA	NA	NA	NA	0	NA	NA	NA	81.82	NA	NA	14.25	NA	0	NA	NA	NA	NA	58.33	NA	NA	NA
	scRNAseq_1	AGACAGGAGTGGTTGG-1	4	20	NA	NA	NA	NA	100	NA	NA	NA	NA	NA	0	NA	83.33	NA	0	NA	NA	NA	NA	NA	NA	NA	NA	NA	NA	NA	0	NA	0	NA	NA	NA	100	0	NA	NA	NA
	scRNAseq_1	AGACCCGTCAGGGTAG-1	7	44.44	NA	NA	NA	NA	100	NA	NA	NA	NA	NA	0	NA	68.75	0	0	NA	NA	NA	NA	0	0	0	NA	24.24	NA	NA	0	0	2.26	NA	NA	NA	100	24	NA	NA	0
	scRNAseq_1	AGAGAATTCTCAACCC-1	2	0	NA	NA	NA	NA	NA	NA	NA	NA	NA	NA	0	NA	94.74	NA	0	NA	NA	NA	NA	0	NA	NA	NA	0	NA	NA	0	NA	0	NA	NA	NA	33.33	0	NA	NA	NA
	scRNAseq_1	AGAGAGCAGACTAGAT-1	2	0	0	NA	NA	NA	NA	NA	NA	0	NA	NA	0	NA	27.27	NA	0	NA	NA	NA	NA	0	NA	0	NA	0	NA	0	0	NA	0	NA	NA	NA	0	26.09	NA	NA	0
	scRNAseq_1	AGAGCAGAGAACAGGA-1	7	33.33	NA	NA	NA	NA	100	NA	NA	NA	NA	NA	0	NA	69.23	0	0	NA	NA	NA	NA	0	76.92	NA	NA	0	NA	0	0	0	28	NA	NA	NA	100	4.17	NA	NA	0
	scRNAseq_1	AGATAGAGTGTTACTG-1	3	NA	NA	NA	NA	NA	NA	NA	NA	NA	NA	NA	0	NA	100	NA	NA	NA	NA	NA	NA	NA	NA	100	NA	60	NA	NA	0	NA	0	NA	NA	NA	NA	NA	NA	NA	NA
	scRNAseq_1	AGATCCAAGAAACTCA-1	5	54.55	NA	NA	NA	0	50	NA	NA	NA	NA	NA	0	NA	42.86	NA	0	NA	NA	NA	NA	0	NA	NA	NA	3.12	NA	NA	0.22	0	0	NA	NA	NA	0	0	NA	NA	0
	scRNAseq_1	AGATCGTTCTTTCAGT-1	2	0	0	NA	NA	NA	100	NA	NA	NA	NA	NA	0	NA	42.11	NA	NA	NA	NA	NA	NA	0	NA	NA	NA	0	NA	NA	0	0	0	NA	NA	NA	NA	0	NA	NA	NA
	scRNAseq_1	AGATGAAAGTAACCTC-1	6	100	NA	NA	NA	NA	100	NA	NA	NA	NA	NA	0	NA	100	NA	0	NA	NA	NA	NA	0	NA	NA	NA	100	NA	0	0	NA	0	NA	NA	NA	100	41.03	NA	NA	NA
	scRNAseq_1	AGATGAAAGTGAGGCT-1	0	0	NA	NA	NA	NA	NA	NA	NA	NA	NA	NA	0	NA	0	NA	0	NA	NA	NA	NA	NA	NA	NA	NA	0	NA	NA	0	NA	0	NA	NA	NA	NA	0	NA	NA	0
	scRNAseq_1	AGATGAACAGAGTGAC-1	0	0	0	NA	NA	NA	NA	NA	NA	NA	NA	NA	0	NA	0	NA	0	NA	NA	NA	NA	NA	NA	NA	NA	0	NA	0	0	NA	0	NA	NA	NA	0	0	NA	NA	0
	scRNAseq_1	AGATGCTGTCACTACA-1	6	100	NA	NA	NA	NA	90	NA	NA	NA	NA	NA	0	NA	100	NA	0	NA	NA	NA	NA	0	NA	NA	NA	100	NA	0	0	NA	43.06	NA	NA	NA	NA	90.91	NA	NA	0
	scRNAseq_1	AGCATCAAGGAGTCTG-1	3	0	NA	NA	NA	NA	NA	NA	NA	NA	0	NA	0	NA	69.57	NA	0	NA	NA	NA	NA	NA	NA	0	NA	40	NA	NA	0	NA	0	NA	NA	NA	57.14	0	NA	NA	NA
	scRNAseq_1	AGCCACGGTGTGAATA-1	10	75	NA	NA	NA	NA	100	NA	NA	NA	NA	NA	0	100	100	NA	0	NA	NA	NA	NA	100	NA	NA	NA	75	NA	NA	0	NA	76.09	NA	NA	NA	100	35	100	NA	NA
	scRNAseq_1	AGCCACGGTTCTCCCA-1	6	36.84	NA	NA	NA	NA	100	NA	NA	0	NA	NA	0	NA	0	NA	0	NA	NA	NA	NA	0	0	NA	NA	45.45	NA	NA	0.13	NA	25.81	NA	NA	NA	NA	100	NA	NA	NA
	scRNAseq_1	AGCGCCACACACGGAA-1	4	0	NA	NA	NA	NA	NA	NA	NA	NA	NA	NA	0	NA	NA	100	0	NA	NA	NA	NA	0	NA	NA	NA	100	NA	NA	0	NA	95.65	NA	NA	NA	100	0	NA	NA	NA
	scRNAseq_1	AGCGCCACACGCTGCA-1	0	0	NA	NA	NA	0	0	NA	NA	NA	NA	NA	0	NA	0	0	0	NA	NA	NA	NA	0	NA	NA	NA	0	NA	NA	0	NA	0	NA	NA	NA	NA	0	NA	NA	0
	scRNAseq_1	AGCGTCGCAAGTTGGG-1	0	NA	NA	NA	NA	NA	NA	NA	NA	NA	NA	NA	NA	NA	NA	NA	NA	NA	NA	NA	NA	NA	NA	NA	NA	NA	NA	NA	0	NA	0	NA	NA	NA	NA	NA	NA	NA	NA
	scRNAseq_1	AGCTACAAGTGGACGT-1	8	25	NA	NA	NA	NA	100	NA	NA	NA	NA	NA	0	NA	100	0	0	NA	NA	NA	NA	NA	NA	NA	NA	28.57	NA	NA	19.24	NA	41.67	NA	NA	NA	66.67	24	0	NA	0
	scRNAseq_1	AGCTACACATGGAGAC-1	9	80	NA	NA	NA	NA	100	NA	NA	NA	0	NA	0	NA	100	NA	0	NA	NA	NA	NA	100	0	100	NA	42.86	NA	NA	0	NA	61.11	NA	NA	NA	57.14	30	NA	NA	NA
	scRNAseq_1	AGCTCAATCTAAGGAA-1	3	NA	NA	NA	NA	NA	NA	NA	NA	NA	NA	NA	0	NA	NA	NA	0	NA	NA	NA	NA	100	NA	NA	NA	100	NA	NA	0	0	53.57	NA	NA	NA	NA	NA	NA	NA	0
	scRNAseq_1	AGGAATAAGAGATTCA-1	5	0	NA	NA	NA	NA	100	NA	100	NA	NA	NA	NA	NA	87.5	NA	0	NA	NA	NA	NA	NA	NA	NA	NA	25	NA	0	0	NA	0	NA	NA	NA	100	0	NA	NA	NA
	scRNAseq_1	AGGACGAAGGTTCTTG-1	3	12.5	NA	NA	NA	NA	100	NA	NA	NA	NA	NA	0	NA	54.55	NA	0	NA	NA	NA	NA	NA	0	NA	NA	NA	NA	NA	0	NA	0	NA	NA	NA	NA	0	NA	NA	NA
	scRNAseq_1	AGGACTTAGACATCAA-1	2	0	NA	NA	NA	NA	100	NA	NA	NA	NA	NA	0	NA	0	NA	0	NA	NA	NA	NA	0	NA	NA	NA	0	NA	0	0	0	0	NA	NA	NA	NA	30.77	NA	NA	NA
	scRNAseq_1	AGGAGGTCATCGAACT-1	0	0	NA	NA	NA	NA	NA	NA	NA	0	NA	NA	0	NA	0	0	0	NA	NA	NA	NA	0	0	NA	NA	0	NA	NA	0	NA	0	NA	NA	NA	NA	0	NA	NA	NA
	scRNAseq_1	AGGATAAAGGGCTTCC-1	0	0	NA	NA	NA	NA	0	NA	NA	NA	NA	NA	0	NA	0	NA	0	NA	NA	NA	NA	0	0	NA	NA	0	NA	NA	0	NA	0	NA	NA	NA	0	0	NA	NA	0
	scRNAseq_1	AGGCATTAGGAGCAAA-1	9	83.33	NA	NA	NA	0	100	NA	NA	NA	NA	NA	0	NA	100	100	40	NA	NA	NA	NA	0	100	NA	NA	16.67	NA	NA	0	0	16.67	NA	NA	NA	NA	100	NA	NA	NA
	scRNAseq_1	AGGCATTCATATGGCT-1	4	16.67	NA	NA	NA	0	100	NA	NA	NA	NA	NA	0	NA	NA	100	NA	NA	NA	NA	NA	NA	NA	NA	NA	80	NA	NA	0	NA	0	NA	NA	NA	NA	0	NA	NA	NA
	scRNAseq_1	AGGCCACAGTTGGCTT-1	3	0	NA	NA	NA	NA	100	NA	0	NA	100	NA	0	NA	81.82	0	0	NA	NA	NA	NA	NA	NA	NA	NA	0	NA	0	0	0	0	NA	NA	NA	NA	0	NA	NA	0
	scRNAseq_1	AGGCTGCAGTGAGTTA-1	3	0	NA	NA	NA	NA	100	NA	NA	NA	NA	NA	0	NA	82.35	NA	0	NA	NA	NA	NA	NA	NA	NA	NA	0	NA	NA	0	NA	44.19	NA	NA	NA	NA	0	NA	NA	NA
	scRNAseq_1	AGGGAGTAGGAACGCT-1	4	100	NA	NA	NA	NA	100	NA	NA	NA	NA	NA	0	NA	8.33	0	0	NA	NA	NA	NA	0	0	NA	NA	0	NA	NA	0.21	NA	0	NA	NA	NA	NA	0	NA	NA	NA
	scRNAseq_1	AGGGCCTCAATACGCT-1	7	25	NA	NA	NA	NA	100	NA	NA	NA	NA	0	0	NA	75.51	NA	11.11	NA	NA	NA	NA	0	NA	NA	NA	0	NA	NA	0.12	0	0	NA	NA	NA	100	20	NA	NA	0
	scRNAseq_1	AGGGCCTCAATCAAGA-1	1	0	NA	NA	NA	NA	100	NA	NA	NA	NA	NA	0	NA	0	NA	NA	NA	NA	NA	NA	NA	NA	NA	NA	NA	NA	NA	0	NA	0	NA	NA	NA	NA	0	NA	NA	NA
	scRNAseq_1	AGGGTGAAGACCATAA-1	6	NA	NA	NA	NA	NA	100	NA	NA	NA	NA	NA	0	NA	100	NA	0	NA	NA	NA	NA	100	NA	NA	NA	100	NA	NA	0	NA	43.75	NA	NA	NA	100	0	NA	NA	NA
	scRNAseq_1	AGGGTTTAGCCTTCTC-1	5	41.67	NA	NA	NA	NA	100	NA	NA	NA	NA	NA	0	NA	94.12	NA	0	NA	NA	NA	NA	0	NA	NA	NA	15.38	NA	NA	0	0	0	NA	NA	NA	50	0	NA	NA	0
	scRNAseq_1	AGGTAGGCACGAAAGC-1	2	0	NA	NA	NA	NA	NA	NA	NA	NA	NA	NA	NA	NA	NA	NA	NA	NA	NA	NA	NA	NA	NA	NA	NA	NA	NA	NA	61.22	NA	71.43	NA	NA	NA	NA	0	NA	NA	NA
	scRNAseq_1	AGGTCATGTGGTCTCG-1	0	0	NA	NA	NA	NA	NA	NA	NA	NA	NA	NA	0	0	NA	0	0	NA	NA	NA	NA	NA	0	NA	NA	0	0	0	0	NA	0	NA	NA	NA	0	0	NA	NA	0
	scRNAseq_1	AGGTCTACACGGGCTT-1	0	0	NA	NA	NA	NA	0	NA	NA	NA	NA	NA	0	NA	NA	0	0	NA	NA	NA	NA	NA	NA	NA	NA	0	NA	0	0	0	0	NA	NA	NA	NA	0	NA	NA	NA
	scRNAseq_1	AGGTGTTCAGCAGACA-1	1	0	NA	NA	NA	NA	0	NA	NA	NA	NA	NA	0	NA	0	NA	0	NA	NA	NA	NA	0	0	NA	NA	0	NA	0	0	NA	0	NA	NA	NA	28.57	0	NA	NA	0
	scRNAseq_1	AGGTGTTGTCAACACT-1	0	0	NA	NA	NA	0	0	NA	NA	NA	NA	0	0	NA	0	NA	0	NA	NA	NA	NA	0	NA	NA	NA	0	NA	0	0	NA	0	NA	NA	NA	0	0	NA	NA	NA
	scRNAseq_1	AGGTTGTTCTATTGTC-1	0	0	NA	NA	NA	NA	NA	NA	NA	NA	NA	NA	0	0	0	NA	0	NA	NA	NA	NA	0	NA	NA	NA	0	NA	NA	0	0	0	NA	NA	NA	0	0	0	NA	0
	scRNAseq_1	AGTACCAGTTCAATCG-1	0	0	NA	NA	NA	NA	NA	NA	NA	NA	NA	NA	NA	NA	0	NA	0	NA	NA	NA	NA	NA	NA	NA	NA	NA	NA	NA	0	NA	0	NA	NA	NA	NA	0	NA	NA	NA
	scRNAseq_1	AGTACTGTCGGACTGC-1	8	100	NA	NA	NA	NA	90	NA	NA	NA	NA	NA	0	NA	100	NA	0	NA	NA	NA	NA	100	NA	NA	NA	60	NA	NA	39.72	0	70.59	NA	NA	NA	NA	23.53	NA	NA	0
	scRNAseq_1	AGTAGTCCATTGCTTT-1	6	0	NA	NA	NA	0	100	NA	NA	NA	NA	NA	0	NA	33.33	NA	0	NA	NA	NA	NA	0	0	100	NA	0	NA	0	0	0	38.1	NA	NA	NA	55.56	57.14	NA	NA	0
	scRNAseq_1	AGTCATGCAGGAGACT-1	5	21.43	NA	NA	NA	NA	80	NA	NA	NA	NA	NA	0	NA	100	NA	0	NA	NA	NA	NA	0	NA	NA	NA	0	NA	0	0	NA	0	NA	NA	NA	100	33.33	NA	NA	NA
	scRNAseq_1	AGTCATGGTAGGACTG-1	4	NA	NA	NA	NA	NA	NA	NA	NA	NA	NA	NA	0	50	85.71	100	0	NA	NA	NA	NA	0	NA	NA	NA	NA	NA	NA	0	NA	4.76	NA	NA	NA	NA	0	NA	NA	NA
	scRNAseq_1	AGTCTCCTCTCGTCAC-1	4	30	NA	NA	NA	NA	96.67	NA	NA	0	NA	NA	0	NA	100	NA	0	NA	NA	NA	NA	0	0	NA	NA	0	NA	0	0	0	0	NA	NA	NA	80	0	NA	NA	0
	scRNAseq_1	AGTGACTTCCTACACC-1	4	20	0	NA	NA	NA	100	NA	NA	0	NA	NA	0	NA	100	NA	0	NA	NA	NA	NA	NA	NA	NA	NA	NA	NA	NA	0	NA	0	NA	NA	NA	100	0	NA	NA	NA
	scRNAseq_1	AGTGATCAGTACTCGT-1	0	0	NA	NA	NA	NA	NA	NA	NA	NA	NA	NA	0	NA	0	0	0	NA	NA	NA	NA	0	NA	NA	NA	0	NA	0	0	NA	0	NA	NA	NA	NA	0	NA	NA	NA
	scRNAseq_1	AGTGCCGAGCTATCTG-1	10	100	NA	NA	NA	NA	100	NA	NA	NA	NA	NA	0	NA	100	50	0	NA	NA	NA	NA	0	NA	NA	NA	46.67	NA	0	0.19	NA	48.78	NA	NA	NA	50	21.74	NA	NA	16.67
	scRNAseq_1	AGTGCCGAGGAGTACC-1	0	NA	NA	NA	NA	NA	NA	NA	NA	NA	NA	NA	NA	NA	NA	NA	0	NA	NA	NA	NA	NA	NA	NA	NA	NA	NA	NA	0	NA	0	NA	NA	NA	NA	0	NA	NA	NA
	scRNAseq_1	AGTGCCGGTTCCGCAG-1	5	NA	NA	NA	NA	NA	NA	NA	NA	NA	NA	NA	0	NA	100	NA	0	NA	NA	NA	NA	NA	NA	NA	NA	100	NA	NA	28.38	NA	46.15	NA	NA	NA	NA	31.58	NA	NA	NA
	scRNAseq_1	AGTTAGCAGAGCAACC-1	4	0	NA	NA	NA	NA	100	NA	NA	NA	NA	0	0	100	100	NA	0	NA	NA	NA	NA	NA	0	NA	NA	0	NA	NA	0	NA	0	NA	NA	NA	75	0	NA	NA	0
	scRNAseq_1	AGTTAGCGTTGATGTC-1	5	45.45	NA	NA	NA	0	100	NA	NA	NA	0	NA	0	NA	100	0	0	NA	NA	NA	NA	0	NA	NA	NA	0	NA	NA	0	NA	38	NA	NA	NA	100	0	NA	NA	NA
	scRNAseq_1	AGTTCCCCACTAGGTT-1	0	0	NA	NA	NA	NA	NA	NA	NA	NA	NA	NA	0	NA	0	NA	0	NA	NA	NA	NA	0	NA	NA	NA	0	NA	NA	0	NA	0	NA	NA	NA	NA	NA	NA	NA	NA
	scRNAseq_1	AGTTCCCGTACTTCCC-1	3	0	NA	NA	NA	NA	100	NA	NA	NA	NA	NA	0	NA	100	0	0	NA	NA	NA	NA	NA	0	NA	NA	0	NA	0	0	0	0	NA	NA	NA	4.55	0	0	NA	0
	scRNAseq_1	ATACCGAAGGGCAGAG-1	3	NA	NA	NA	NA	NA	100	NA	NA	NA	NA	NA	0	NA	100	0	0	NA	NA	NA	NA	NA	NA	NA	NA	0	NA	NA	0.41	NA	0	NA	NA	NA	NA	0	NA	NA	NA
	scRNAseq_1	ATACTTCCAGCAGACA-1	1	NA	NA	NA	NA	NA	NA	NA	NA	NA	NA	0	0	NA	0	0	0	NA	NA	NA	NA	NA	NA	NA	NA	66.67	NA	NA	0	NA	0	NA	NA	NA	NA	NA	NA	NA	NA
	scRNAseq_1	ATACTTCTCTCATTTG-1	7	100	0	NA	NA	0	NA	NA	NA	NA	NA	NA	0	NA	100	NA	0	NA	NA	NA	NA	50	100	NA	NA	100	NA	0	0	0	21.74	NA	NA	NA	NA	88.89	NA	NA	NA
	scRNAseq_1	ATAGACCAGGGTTAGC-1	6	37.5	NA	NA	NA	NA	97.3	NA	NA	NA	0	NA	0	NA	71.88	NA	0	NA	NA	NA	NA	NA	NA	NA	NA	30.77	NA	0	0.24	0	30.38	NA	NA	NA	NA	0	NA	NA	NA
	scRNAseq_1	ATCACAGCAAGGTCAG-1	2	0	NA	NA	0	NA	100	NA	NA	NA	NA	NA	NA	NA	NA	0	NA	NA	NA	NA	NA	NA	NA	NA	NA	NA	NA	NA	0	NA	80	NA	NA	NA	NA	NA	NA	NA	0
	scRNAseq_1	ATCACTTAGCATATGA-1	7	53.33	NA	NA	NA	NA	100	NA	NA	NA	NA	NA	0	100	52.17	0	0	NA	NA	NA	NA	NA	0	NA	NA	33.33	NA	0	0	0	34.75	NA	NA	NA	100	0	NA	NA	0
	scRNAseq_1	ATCATTCGTGGCGCTT-1	5	40	NA	NA	NA	NA	NA	NA	NA	NA	NA	NA	0	NA	100	NA	0	NA	NA	NA	NA	NA	NA	NA	NA	28.57	NA	NA	0	NA	0	NA	NA	NA	50	12.5	NA	NA	0
	scRNAseq_1	ATCCACCGTGTGCCTG-1	3	NA	NA	NA	NA	NA	100	NA	NA	NA	NA	NA	0	NA	100	NA	NA	NA	NA	NA	NA	0	0	NA	NA	NA	NA	NA	0	0	0	NA	NA	NA	100	0	NA	NA	0
	scRNAseq_1	ATCCGTCAGATAGTCA-1	1	0	NA	NA	NA	0	NA	NA	NA	NA	0	0	0	0	0	0	0	NA	NA	NA	NA	0	NA	NA	NA	0	0	NA	0.16	NA	0	NA	NA	NA	0	0	NA	NA	0
	scRNAseq_1	ATCCTATAGATAGCAT-1	3	100	NA	NA	NA	NA	100	NA	NA	NA	0	NA	0	NA	100	NA	0	NA	NA	NA	NA	0	NA	NA	NA	NA	NA	NA	0	NA	0	NA	NA	NA	0	0	NA	NA	0
	scRNAseq_1	ATCGATGCAAGCGCTC-1	0	0	NA	0	NA	0	NA	NA	NA	0	NA	NA	0	NA	0	0	0	NA	NA	NA	NA	0	NA	0	0	0	NA	NA	0	0	0	NA	NA	NA	0	0	NA	NA	0
	scRNAseq_1	ATCGATGCATAGATCC-1	0	0	NA	NA	NA	NA	0	NA	NA	NA	NA	NA	0	NA	0	0	0	NA	NA	NA	NA	0	NA	NA	NA	0	NA	0	0	0	0	NA	NA	NA	NA	0	NA	NA	0
	scRNAseq_1	ATCGATGGTTTCGATG-1	0	0	NA	NA	NA	NA	0	NA	NA	NA	NA	NA	0	NA	0	NA	0	NA	NA	NA	NA	0	NA	NA	NA	0	NA	NA	0	0	0	NA	NA	NA	NA	0	NA	NA	NA
	scRNAseq_1	ATCGGCGAGCTAGTTC-1	3	0	NA	NA	NA	0	NA	NA	NA	NA	NA	NA	0	NA	33.33	NA	0	NA	NA	NA	NA	0	0	NA	NA	0	NA	NA	0.27	NA	0	NA	NA	NA	75	0	NA	NA	0
	scRNAseq_1	ATCGTGACATGGATCT-1	0	0	0	NA	NA	NA	NA	NA	NA	NA	NA	NA	0	NA	0	0	0	NA	NA	NA	NA	0	NA	0	NA	0	NA	0	0	0	0	NA	NA	NA	0	0	NA	NA	NA
	scRNAseq_1	ATCGTGAGTCTCCCTA-1	0	0	NA	NA	NA	NA	NA	NA	NA	NA	NA	NA	0	NA	0	NA	0	NA	NA	NA	NA	0	0	NA	NA	0	NA	NA	0	0	0	NA	NA	NA	NA	0	NA	NA	NA
	scRNAseq_1	ATCGTGAGTTGATCGT-1	0	0	NA	NA	NA	NA	0	0	NA	NA	NA	NA	0	NA	0	NA	0	NA	NA	NA	NA	NA	NA	NA	NA	0	NA	NA	0	NA	0	NA	NA	NA	NA	0	NA	NA	NA
	scRNAseq_1	ATCTCTACACGAAAGC-1	0	0	NA	NA	NA	0	0	NA	NA	NA	NA	NA	0	NA	0	NA	0	NA	NA	NA	NA	NA	NA	0	NA	0	NA	NA	0	NA	0	NA	NA	NA	NA	0	NA	NA	0
	scRNAseq_1	ATGACCATCTCGTTTA-1	0	0	NA	NA	NA	NA	NA	NA	NA	NA	NA	NA	0	NA	0	NA	NA	NA	NA	NA	NA	0	NA	NA	NA	0	NA	NA	0	0	0	NA	NA	NA	NA	NA	NA	NA	NA
	scRNAseq_1	ATGAGGGCAGGCGATA-1	0	0	NA	NA	NA	NA	NA	NA	NA	NA	NA	NA	0	NA	0	NA	0	NA	NA	NA	NA	NA	NA	NA	NA	0	NA	NA	0	NA	0	NA	NA	NA	NA	0	NA	NA	NA
	scRNAseq_1	ATGAGGGCATAGGTTC-1	2	NA	NA	NA	NA	NA	NA	NA	NA	NA	NA	NA	NA	NA	100	NA	NA	NA	NA	NA	NA	NA	NA	NA	NA	0	NA	NA	0	0	0	NA	NA	NA	100	0	NA	NA	NA
	scRNAseq_1	ATGAGTCAGCACTAAA-1	0	0	NA	NA	NA	NA	0	NA	NA	NA	NA	NA	NA	NA	NA	NA	NA	NA	NA	NA	NA	0	NA	NA	NA	NA	NA	NA	0	NA	0	NA	NA	NA	0	0	NA	NA	NA
	scRNAseq_1	ATGAGTCAGCCAGAGT-1	6	0	NA	NA	NA	NA	100	NA	100	NA	NA	NA	0	NA	100	NA	0	NA	NA	NA	NA	0	NA	NA	NA	63.64	NA	NA	27.37	NA	0	NA	NA	NA	100	0	NA	NA	0
	scRNAseq_1	ATGAGTCCATCATTGG-1	0	0	NA	NA	NA	NA	0	NA	NA	NA	NA	NA	0	NA	0	NA	0	NA	NA	NA	NA	NA	NA	NA	NA	0	NA	NA	0	NA	0	NA	NA	NA	0	0	NA	NA	NA
	scRNAseq_1	ATGATCGGTCCAAATC-1	0	0	NA	NA	NA	NA	NA	NA	NA	NA	NA	NA	NA	NA	0	NA	NA	NA	NA	NA	NA	NA	NA	NA	NA	NA	NA	NA	0	NA	NA	NA	NA	NA	NA	0	NA	NA	NA
	scRNAseq_1	ATGCATGTCACTTGTT-1	3	0	NA	NA	NA	NA	100	NA	NA	NA	NA	NA	0	NA	18.18	NA	0	NA	NA	NA	NA	0	NA	NA	NA	0	NA	NA	0	NA	0	NA	NA	NA	100	0	NA	NA	NA
	scRNAseq_1	ATGCCTCAGCTTGTTG-1	7	11.76	0	NA	NA	NA	100	NA	NA	NA	NA	NA	0	NA	100	100	0	NA	NA	NA	NA	0	0	NA	NA	88.89	NA	0	0	0	80	NA	NA	NA	NA	6.67	NA	NA	0
	scRNAseq_1	ATGCCTCTCACCATGA-1	1	0	NA	NA	NA	NA	100	NA	NA	NA	NA	NA	0	NA	NA	NA	0	NA	NA	NA	NA	NA	0	NA	NA	NA	NA	NA	0	NA	0	NA	NA	NA	NA	NA	NA	NA	NA
	scRNAseq_1	ATGCGATTCACTCACC-1	4	0	0	NA	NA	NA	100	NA	NA	NA	NA	NA	0	NA	100	NA	0	NA	NA	NA	NA	0	0	NA	NA	92.86	NA	NA	0	NA	0	NA	NA	NA	42.86	0	NA	NA	0
	scRNAseq_1	ATGGAGGGTTGATCGT-1	1	0	NA	NA	NA	NA	100	NA	NA	NA	NA	NA	0	NA	0	0	0	NA	NA	NA	NA	0	0	0	NA	0	NA	NA	0	0	0	NA	NA	NA	0	0	NA	NA	0
	scRNAseq_1	ATGGGTTTCGCCTAGG-1	0	0	NA	NA	NA	NA	NA	NA	NA	NA	NA	NA	0	NA	0	NA	0	NA	NA	NA	NA	NA	0	NA	NA	0	NA	NA	0	NA	0	NA	NA	NA	NA	0	NA	NA	NA
	scRNAseq_1	ATGGGTTTCTTTACAC-1	0	0	NA	NA	NA	NA	NA	NA	NA	NA	NA	NA	0	NA	0	NA	0	NA	NA	NA	NA	NA	NA	NA	NA	0	NA	NA	0	NA	0	NA	NA	NA	0	0	NA	NA	NA
	scRNAseq_1	ATGGTTGGTCAACCTA-1	5	NA	NA	NA	NA	NA	100	NA	NA	NA	NA	NA	0	NA	100	100	NA	NA	NA	NA	NA	0	NA	NA	NA	NA	NA	NA	0.19	NA	5	NA	NA	NA	NA	NA	NA	NA	NA
	scRNAseq_1	ATGTCCCTCGCTGTTC-1	7	75	NA	NA	NA	NA	100	NA	NA	NA	NA	NA	0	NA	100	NA	0	NA	NA	NA	NA	0	NA	NA	NA	63.64	NA	NA	0	0	36	NA	NA	NA	75	53.85	NA	NA	0
	scRNAseq_1	ATTACTCAGGTTGACG-1	2	0	0	NA	NA	NA	NA	NA	NA	NA	NA	NA	0	NA	0	NA	0	NA	NA	NA	NA	0	0	NA	NA	0	NA	0	0.24	NA	0	NA	NA	NA	80	0	NA	NA	0
	scRNAseq_1	ATTACTCCATTCACAG-1	6	18.18	0	NA	NA	NA	92.31	NA	NA	NA	0	NA	0	NA	100	NA	0	NA	NA	NA	NA	0	NA	0	0	50	NA	NA	0.93	NA	30.23	NA	NA	NA	0	0	NA	NA	NA
	scRNAseq_1	ATTACTCGTGTTGACT-1	10	100	NA	NA	NA	NA	100	NA	NA	NA	NA	NA	0	NA	100	100	0	NA	NA	NA	NA	81.25	NA	100	NA	50	NA	NA	64.74	0	76.09	NA	NA	NA	NA	100	NA	NA	0
	scRNAseq_1	ATTCACTGTTCTCACC-1	0	0	NA	NA	NA	NA	NA	NA	NA	NA	NA	NA	0	NA	0	NA	0	NA	NA	NA	NA	0	NA	NA	NA	0	NA	0	0	NA	0	NA	NA	NA	NA	0	NA	NA	NA
	scRNAseq_1	ATTCAGGGTAGACGGT-1	3	25.93	NA	NA	NA	NA	NA	NA	NA	NA	NA	NA	0	NA	57.14	0	0	NA	NA	NA	NA	NA	0	NA	NA	0	NA	NA	0	NA	0	NA	NA	NA	100	0	NA	NA	0
	scRNAseq_1	ATTCCATGTGCCCGTA-1	5	0	NA	NA	NA	NA	100	NA	NA	NA	NA	NA	0	NA	100	0	0	NA	NA	NA	NA	83.33	NA	NA	NA	12.5	NA	0	0	NA	0	NA	NA	NA	100	0	NA	NA	0
	scRNAseq_1	ATTCCATGTTCGGCTG-1	0	0	0	NA	NA	NA	0	NA	NA	NA	NA	0	0	NA	0	NA	0	NA	NA	NA	NA	0	NA	NA	NA	0	NA	NA	0	0	0	NA	NA	NA	0	0	NA	NA	0
	scRNAseq_1	ATTCCTATCCCGTTCA-1	1	5.56	NA	NA	NA	0	NA	NA	0	NA	NA	NA	NA	NA	0	NA	0	NA	NA	NA	NA	0	NA	NA	NA	0	NA	NA	0	0	0	NA	NA	NA	0	0	NA	NA	0
	scRNAseq_1	ATTCGTTGTCATCAGT-1	4	40	NA	NA	NA	NA	0	NA	NA	NA	NA	NA	0	NA	100	NA	0	NA	NA	NA	NA	NA	NA	NA	NA	8.7	NA	NA	0	0	0	NA	NA	NA	11.11	0	NA	NA	NA
	scRNAseq_1	ATTCTACAGGTAGACC-1	8	81.25	NA	NA	NA	NA	100	NA	NA	NA	0	NA	0	NA	100	NA	0	NA	NA	NA	NA	66.67	NA	NA	NA	100	NA	NA	30.62	NA	0	NA	NA	NA	66.67	78.57	NA	NA	0
	scRNAseq_1	ATTCTACGTGATACTC-1	3	NA	NA	NA	NA	NA	NA	NA	NA	NA	NA	NA	0	NA	81.25	NA	0	NA	NA	NA	NA	NA	0	NA	NA	0	NA	NA	0	NA	0	NA	NA	NA	100	17.95	NA	NA	NA
	scRNAseq_1	ATTCTTGCAAGCGAGT-1	1	0	NA	NA	NA	NA	NA	NA	NA	NA	NA	0	0	NA	0	NA	0	NA	NA	NA	NA	0	NA	NA	NA	0	NA	NA	0.27	NA	0	NA	NA	NA	NA	0	NA	NA	NA
	scRNAseq_1	ATTGGGTTCGAGTTGT-1	6	0	NA	NA	NA	NA	100	NA	NA	NA	NA	NA	0	NA	66.67	NA	0	NA	NA	0	NA	NA	NA	NA	NA	6.67	NA	NA	0.11	0	0	NA	NA	NA	100	23.81	NA	NA	NA
	scRNAseq_1	ATTGTTCGTCTGCGCA-1	6	100	NA	NA	NA	NA	NA	NA	NA	NA	NA	NA	0	NA	100	NA	0	NA	NA	NA	NA	NA	NA	NA	NA	60	NA	NA	0	0	100	NA	NA	NA	100	5.88	NA	NA	NA
	scRNAseq_1	ATTTACCAGTAATTGG-1	2	0	NA	NA	NA	NA	100	NA	NA	NA	0	NA	0	NA	NA	NA	0	NA	NA	NA	NA	NA	0	NA	NA	NA	NA	NA	1.08	NA	0	NA	NA	NA	NA	NA	NA	NA	NA
	scRNAseq_1	ATTTCACCAACTTCTT-1	0	0	0	NA	NA	0	NA	NA	NA	0	NA	NA	0	NA	0	NA	0	NA	NA	NA	NA	0	NA	NA	NA	0	NA	NA	0	NA	0	NA	NA	NA	NA	0	NA	NA	0
	scRNAseq_1	ATTTCTGCAAACCGGA-1	1	0	NA	NA	NA	NA	0	NA	NA	NA	NA	NA	0	NA	0	NA	0	NA	NA	NA	NA	NA	NA	NA	NA	0	NA	NA	0.15	NA	0	NA	NA	NA	0	0	NA	NA	NA
	scRNAseq_1	ATTTCTGCACGTACAT-1	3	0	NA	NA	NA	NA	93.33	NA	NA	NA	NA	NA	0	NA	44	NA	0	NA	NA	NA	NA	NA	NA	NA	NA	0	NA	0	0.14	NA	0	NA	NA	NA	0	0	NA	NA	0
	scRNAseq_1	ATTTCTGTCCTATGGA-1	1	NA	NA	NA	NA	NA	100	NA	NA	NA	NA	NA	0	NA	NA	NA	NA	NA	NA	NA	NA	NA	NA	NA	NA	NA	NA	NA	0	0	0	NA	NA	NA	NA	0	NA	NA	NA
	scRNAseq_1	CAACCTCCAGCTCGGT-1	4	12.5	NA	NA	NA	NA	100	NA	NA	NA	NA	NA	0	NA	100	NA	0	NA	NA	NA	NA	0	NA	NA	NA	0	NA	NA	0	NA	0	NA	NA	NA	NA	55	NA	NA	NA
	scRNAseq_1	CAACGATAGCTGTCCG-1	0	0	NA	NA	NA	NA	NA	NA	NA	NA	NA	NA	0	NA	0	NA	0	NA	NA	NA	NA	NA	NA	NA	NA	NA	NA	NA	0	NA	0	NA	NA	NA	NA	0	NA	NA	NA
	scRNAseq_1	CAACGGCCAGCTGTTA-1	5	0	NA	NA	NA	NA	100	NA	NA	NA	NA	NA	0	NA	27.27	NA	0	NA	NA	NA	NA	NA	NA	NA	NA	15.38	NA	0	0.16	NA	1.54	NA	NA	NA	NA	0	NA	NA	0
	scRNAseq_1	CAACGGCGTACTGACT-1	7	100	NA	NA	NA	NA	100	NA	NA	NA	NA	NA	0	NA	100	NA	0	NA	NA	NA	NA	0	NA	NA	NA	80	NA	NA	24.53	NA	43.59	NA	NA	NA	NA	100	NA	NA	0
	scRNAseq_1	CAAGCTACACTGGCCA-1	7	75	NA	NA	NA	NA	100	NA	NA	0	NA	NA	0	NA	85.71	NA	0	NA	NA	NA	NA	0	NA	0	NA	28.57	NA	0	17.04	NA	0	NA	NA	NA	100	12.5	NA	NA	0
	scRNAseq_1	CAAGCTATCCGCAAAT-1	4	0	NA	NA	NA	NA	100	NA	NA	NA	NA	NA	0	NA	100	0	0	NA	NA	NA	NA	0	NA	100	NA	0	NA	0	0.22	0	0	NA	NA	NA	NA	0	NA	NA	NA
	scRNAseq_1	CAATACGCACACCGCA-1	7	87.5	NA	NA	NA	NA	100	NA	NA	NA	NA	NA	0	NA	100	0	0	NA	NA	NA	NA	NA	100	NA	NA	100	NA	NA	0	0	0	NA	NA	NA	100	84.21	NA	NA	0
	scRNAseq_1	CAATCGACAAGCAATA-1	5	100	NA	NA	NA	NA	100	NA	NA	NA	NA	NA	0	NA	100	0	0	NA	NA	NA	NA	NA	0	NA	NA	15.79	NA	0	0	0	32.33	NA	NA	NA	NA	0	NA	NA	0
	scRNAseq_1	CAATCGAGTTAAACAG-1	4	0	NA	NA	NA	NA	100	NA	NA	NA	NA	NA	0	NA	94.74	0	0	NA	NA	NA	NA	0	0	NA	NA	0	NA	NA	28.17	0	0	NA	NA	NA	71.43	0	NA	NA	0
	scRNAseq_1	CAATGACAGATAACAC-1	5	0	NA	NA	NA	NA	100	NA	NA	NA	NA	NA	0	NA	100	0	0	NA	NA	0	NA	NA	NA	NA	NA	8.33	NA	NA	0	NA	0	NA	NA	NA	100	0	NA	NA	33.33
	scRNAseq_1	CAATTTCTCTGTCAGA-1	7	75	0	NA	NA	NA	100	NA	NA	NA	NA	NA	0	NA	70.83	NA	0	NA	NA	NA	100	NA	NA	NA	NA	72.73	NA	NA	0.59	0	19.81	NA	NA	NA	NA	0	NA	NA	0
	scRNAseq_1	CACACAAAGTCTGCAT-1	4	50	NA	NA	NA	NA	100	NA	NA	NA	NA	NA	NA	NA	100	NA	0	NA	NA	NA	NA	NA	NA	NA	NA	0	NA	NA	0	0	0	NA	NA	NA	100	0	NA	NA	0
	scRNAseq_1	CACACAATCTAGTGAC-1	3	0	NA	NA	NA	NA	100	NA	NA	NA	0	NA	0	NA	0	NA	0	NA	NA	NA	NA	0	NA	NA	NA	0	NA	0	0.25	0	0	NA	NA	NA	100	0	NA	NA	NA
	scRNAseq_1	CACAGATGTTTACGAC-1	5	0	NA	NA	NA	NA	NA	NA	NA	NA	NA	NA	0	0	100	NA	0	NA	NA	NA	NA	0	NA	50	NA	5	NA	NA	0	NA	0	NA	NA	NA	14.29	38.89	NA	NA	0
	scRNAseq_1	CACAGGCGTAGCACAG-1	1	0	NA	NA	NA	NA	NA	NA	NA	NA	NA	NA	0	NA	NA	NA	0	NA	NA	NA	NA	0	0	NA	NA	NA	NA	NA	1.3	0	0	NA	NA	NA	0	0	NA	NA	NA
	scRNAseq_1	CACATGACAGTAGATA-1	8	100	NA	NA	NA	NA	100	NA	NA	NA	NA	NA	0	NA	100	0	0	NA	NA	NA	NA	0	40	NA	NA	86.36	NA	0	1.1	NA	37.08	NA	NA	NA	NA	100	NA	NA	NA
	scRNAseq_1	CACATGATCCGGTTCT-1	4	0	NA	NA	NA	NA	85.71	NA	NA	NA	NA	NA	0	NA	44.44	NA	0	NA	NA	NA	NA	0	NA	NA	NA	0	NA	NA	0	NA	18.29	NA	NA	NA	100	0	NA	NA	NA
	scRNAseq_1	CACCGTTAGAGAGAAC-1	6	70	NA	NA	NA	NA	100	NA	NA	NA	NA	0	0	NA	69.23	50	0	NA	NA	NA	NA	NA	NA	NA	NA	0	NA	0	0.11	0	0	NA	NA	NA	37.5	0	NA	NA	0
	scRNAseq_1	CACCGTTCAAGCAGGT-1	4	NA	NA	NA	NA	NA	100	NA	NA	NA	NA	NA	NA	NA	100	NA	0	NA	NA	NA	NA	NA	NA	NA	NA	11.11	NA	NA	0	NA	16	NA	NA	NA	NA	0	NA	NA	NA
	scRNAseq_1	CACGGGTAGATGGGCT-1	2	0	NA	NA	NA	NA	100	NA	NA	NA	NA	NA	NA	NA	NA	NA	NA	NA	NA	NA	NA	NA	NA	NA	NA	16.67	NA	NA	0	NA	0	NA	NA	NA	NA	NA	NA	NA	NA
	scRNAseq_1	CACGGGTGTAGTCGGA-1	0	0	NA	NA	NA	NA	0	NA	NA	NA	NA	NA	0	NA	0	0	0	NA	NA	NA	NA	0	NA	0	NA	0	NA	NA	0	NA	0	NA	NA	NA	0	0	NA	NA	NA
	scRNAseq_1	CACTAAGAGGACGCTA-1	4	NA	NA	NA	NA	NA	100	NA	NA	0	NA	0	0	100	100	0	0	NA	NA	NA	NA	50	NA	NA	NA	0	NA	NA	0	NA	0	NA	NA	NA	0	0	NA	NA	0
	scRNAseq_1	CACTAAGGTGGAGGTT-1	0	0	NA	NA	NA	NA	NA	NA	NA	NA	NA	NA	0	NA	NA	NA	0	NA	NA	NA	NA	NA	NA	NA	NA	0	NA	NA	0	NA	0	NA	NA	NA	NA	NA	NA	NA	NA
	scRNAseq_1	CACTAAGGTTGGGACA-1	4	0	NA	NA	NA	NA	100	NA	NA	NA	NA	NA	0	NA	12.5	NA	0	NA	NA	NA	NA	NA	NA	NA	NA	NA	NA	NA	17.24	NA	5.8	NA	NA	NA	NA	0	NA	NA	0
	scRNAseq_1	CACTGAAGTATGTGTC-1	5	0	NA	NA	NA	NA	78.57	NA	NA	NA	NA	NA	0	NA	68.18	0	0	NA	NA	NA	NA	0	NA	NA	NA	0	NA	0	25.61	0	29.1	NA	NA	NA	50	0	NA	NA	0
	scRNAseq_1	CACTTCGAGCAAGCCA-1	0	0	NA	NA	NA	NA	NA	NA	NA	NA	NA	NA	0	0	0	0	0	NA	NA	NA	NA	0	NA	NA	NA	0	NA	NA	0	NA	0	NA	NA	NA	0	0	NA	NA	NA
	scRNAseq_1	CAGATACGTGGCTCTG-1	0	NA	NA	NA	NA	NA	NA	NA	NA	NA	NA	NA	0	NA	NA	0	0	NA	NA	NA	NA	0	NA	NA	NA	0	NA	NA	0	NA	0	NA	NA	NA	NA	NA	NA	NA	NA
	scRNAseq_1	CAGATACGTGTGTCGC-1	2	NA	NA	NA	NA	NA	100	NA	NA	NA	NA	NA	NA	NA	88.24	NA	0	NA	NA	NA	NA	0	0	NA	NA	0	NA	NA	0	NA	0	NA	NA	NA	NA	0	NA	NA	NA
	scRNAseq_1	CAGATACGTTTACTGG-1	0	0	NA	NA	NA	NA	NA	NA	NA	NA	NA	NA	0	NA	0	0	0	NA	NA	NA	NA	0	NA	NA	NA	0	NA	NA	0	NA	0	NA	NA	NA	NA	0	NA	NA	0
	scRNAseq_1	CAGATTGGTACCGCGT-1	6	90	NA	NA	NA	NA	100	NA	NA	NA	NA	NA	0	NA	100	0	0	NA	NA	NA	NA	50	NA	0	NA	0	NA	NA	0.54	NA	0	NA	NA	NA	85.71	0	NA	NA	0
	scRNAseq_1	CAGATTGGTATCCCTC-1	5	100	NA	NA	NA	NA	100	NA	NA	NA	NA	NA	NA	NA	NA	NA	0	NA	NA	NA	NA	NA	NA	NA	NA	100	NA	NA	0	0	0	NA	NA	NA	100	100	NA	NA	NA
	scRNAseq_1	CAGATTGTCACTTTGT-1	0	0	0	NA	NA	NA	NA	NA	NA	NA	NA	NA	0	NA	0	0	0	NA	NA	NA	NA	0	NA	0	NA	0	NA	0	0	0	0	NA	NA	NA	0	0	0	NA	0
	scRNAseq_1	CAGATTGTCATGCGGC-1	0	0	NA	NA	NA	NA	NA	NA	NA	NA	NA	NA	0	NA	0	NA	0	NA	NA	0	NA	0	NA	NA	NA	0	NA	NA	0	NA	0	NA	NA	NA	NA	0	NA	NA	NA
	scRNAseq_1	CAGCAATCAGAAGCTG-1	0	0	NA	NA	NA	NA	0	NA	NA	NA	NA	NA	NA	NA	0	NA	0	NA	NA	NA	NA	NA	NA	NA	NA	NA	NA	0	0	0	0	NA	NA	NA	NA	0	NA	NA	NA
	scRNAseq_1	CAGCACGAGAATAGTC-1	4	0	NA	NA	NA	NA	92.31	NA	NA	NA	NA	NA	0	0	15.15	NA	0	NA	NA	NA	NA	0	NA	NA	NA	0	NA	0	0.08	0	0	NA	NA	NA	0	3.7	NA	0	NA
	scRNAseq_1	CAGCACGCATGGATCT-1	0	0	NA	0	NA	NA	0	NA	NA	NA	NA	NA	0	NA	0	0	0	NA	NA	NA	NA	0	NA	NA	NA	0	NA	0	0	NA	0	NA	NA	NA	0	0	NA	NA	NA
	scRNAseq_1	CAGCGTGCATCGGATT-1	6	25	NA	NA	NA	NA	100	NA	NA	NA	NA	NA	0	NA	70.31	0	0	NA	NA	NA	NA	0	0	50	NA	21.21	NA	NA	0	0	0	NA	NA	NA	100	0	NA	NA	0
	scRNAseq_1	CAGGCCACAGCGCGTT-1	2	0	NA	NA	NA	NA	NA	NA	NA	NA	NA	NA	0	NA	100	NA	0	NA	NA	NA	NA	NA	0	NA	NA	0	NA	NA	0	NA	0	NA	NA	NA	100	0	NA	NA	NA
	scRNAseq_1	CAGGGCTCAGGTTCGC-1	3	64.29	NA	NA	NA	NA	100	NA	NA	NA	NA	NA	NA	NA	100	NA	NA	NA	NA	NA	NA	NA	NA	NA	NA	NA	NA	NA	0	NA	0	NA	NA	NA	NA	0	NA	NA	NA
	scRNAseq_1	CAGGGCTGTGAATATG-1	3	80	NA	NA	NA	NA	60	NA	NA	NA	NA	NA	0	NA	66.67	NA	0	NA	NA	NA	NA	NA	0	0	NA	NA	NA	NA	0	NA	0	NA	NA	NA	NA	0	NA	NA	NA
	scRNAseq_1	CAGTGCGCACCCTGTT-1	2	0	NA	NA	NA	NA	0	NA	NA	NA	NA	NA	0	NA	44.74	NA	0	NA	NA	NA	NA	0	NA	NA	NA	0	NA	0	0	NA	3.51	NA	NA	NA	NA	0	NA	NA	0
	scRNAseq_1	CAGTTAGCACTGCGTG-1	4	NA	NA	NA	NA	NA	100	NA	NA	NA	NA	NA	0	NA	100	NA	0	NA	NA	NA	NA	NA	NA	NA	NA	100	NA	NA	0	0	0	NA	NA	NA	66.67	0	NA	NA	NA
	scRNAseq_1	CATACAGCACATATGC-1	0	0	NA	NA	NA	NA	NA	NA	NA	NA	NA	NA	0	NA	0	0	0	NA	NA	0	NA	NA	NA	0	NA	0	NA	NA	0	NA	0	NA	NA	NA	NA	0	NA	NA	NA
	scRNAseq_1	CATACAGCATAGGTAA-1	0	0	NA	NA	NA	NA	NA	NA	NA	NA	NA	NA	0	NA	0	0	0	NA	NA	NA	NA	NA	NA	NA	NA	0	NA	0	0	NA	0	NA	NA	NA	NA	0	NA	NA	NA
	scRNAseq_1	CATACTTGTTCGGCGT-1	0	0	NA	NA	NA	NA	NA	NA	NA	NA	NA	NA	0	NA	0	NA	0	NA	NA	NA	NA	0	NA	NA	NA	0	NA	NA	0	NA	0	NA	NA	NA	NA	NA	NA	NA	NA
	scRNAseq_1	CATACTTTCTCGGCTT-1	3	0	NA	NA	NA	NA	NA	NA	NA	NA	NA	NA	0	NA	88.24	0	0	NA	NA	NA	NA	0	NA	NA	NA	44.12	NA	NA	0	NA	0	NA	NA	NA	NA	16.67	0	NA	NA
	scRNAseq_1	CATAGACAGGAGAGTA-1	2	0	NA	NA	NA	NA	NA	NA	NA	NA	NA	NA	0	NA	64.71	NA	0	NA	NA	NA	NA	0	NA	NA	NA	77.78	NA	NA	0	NA	0	NA	NA	NA	NA	0	NA	NA	NA
	scRNAseq_1	CATCAAGAGAGGTTTA-1	4	NA	NA	NA	NA	NA	80	NA	NA	NA	NA	NA	0	NA	100	NA	0	NA	NA	NA	NA	NA	NA	NA	NA	NA	NA	NA	0	NA	0	NA	NA	NA	100	65.38	NA	NA	NA
	scRNAseq_1	CATCAAGCAGTGGCTC-1	7	90.91	NA	NA	NA	NA	100	NA	NA	NA	NA	NA	0	100	80	NA	0	NA	NA	NA	NA	NA	NA	NA	NA	0	NA	NA	18.59	NA	63.27	NA	NA	NA	NA	46.67	NA	NA	NA
	scRNAseq_1	CATCAAGGTAAGGCCA-1	5	22.22	NA	NA	NA	NA	80	NA	NA	NA	NA	NA	0	NA	38.46	NA	0	NA	NA	NA	NA	NA	NA	NA	NA	46.43	NA	0	0	NA	0	NA	NA	NA	NA	33.33	NA	NA	0
	scRNAseq_1	CATCCACAGCCTATCA-1	6	61.54	NA	NA	NA	NA	100	NA	NA	NA	NA	NA	0	NA	100	NA	0	NA	NA	NA	NA	0	0	NA	NA	0	NA	NA	0	NA	29.17	NA	NA	NA	100	9.09	NA	NA	0
	scRNAseq_1	CATCCACCAGCAGTGA-1	1	0	NA	NA	NA	NA	NA	NA	0	NA	NA	NA	0	NA	0	NA	0	NA	NA	NA	NA	NA	NA	NA	NA	0	NA	NA	0.53	NA	0	NA	NA	NA	NA	0	NA	NA	0
	scRNAseq_1	CATCCCATCGTCGATA-1	0	0	NA	NA	NA	NA	NA	NA	NA	NA	NA	NA	0	0	0	NA	0	NA	NA	NA	NA	NA	NA	NA	NA	0	NA	NA	0	NA	0	NA	NA	NA	NA	0	NA	NA	NA
	scRNAseq_1	CATCGGGCAGCGTTTA-1	8	16.67	NA	NA	NA	NA	100	NA	NA	NA	NA	NA	NA	NA	40	100	0	NA	NA	NA	NA	0	NA	NA	NA	66.67	NA	NA	0	NA	76.19	NA	NA	NA	33.33	47.06	NA	NA	NA
	scRNAseq_1	CATCGTCAGACGCCCT-1	2	0	NA	NA	NA	NA	NA	NA	NA	NA	NA	NA	0	NA	96.97	0	0	NA	NA	NA	NA	0	NA	0	NA	0	NA	NA	0	NA	0	NA	NA	NA	100	0	NA	NA	NA
	scRNAseq_1	CATCGTCCAGCGCGTT-1	6	47.06	0	NA	NA	NA	100	NA	NA	NA	NA	NA	0	NA	85.71	NA	0	NA	NA	50	NA	0	0	NA	NA	33.33	0	NA	0	NA	0	NA	NA	NA	100	0	NA	NA	0
	scRNAseq_1	CATCGTCCATGTTCAG-1	5	0	NA	NA	NA	NA	100	NA	NA	NA	NA	NA	NA	NA	100	NA	NA	NA	NA	NA	NA	100	0	NA	NA	25	NA	NA	0	NA	0	NA	NA	NA	NA	60	NA	NA	NA
	scRNAseq_1	CATCGTCTCGACCATA-1	2	0	NA	NA	NA	0	28.57	NA	NA	NA	NA	NA	0	NA	0	0	0	NA	NA	NA	NA	0	NA	0	NA	0	NA	NA	0.11	0	0	NA	NA	NA	0	0	NA	NA	0
	scRNAseq_1	CATGAGTCAACAAAGT-1	5	27.78	NA	NA	NA	0	100	NA	NA	NA	NA	NA	0	NA	72.73	NA	0	NA	0	NA	NA	0	NA	NA	NA	0	NA	NA	0	NA	0	NA	NA	NA	100	83.33	NA	NA	0
	scRNAseq_1	CATGAGTGTTGGGAAC-1	3	0	NA	NA	NA	NA	100	NA	NA	NA	NA	NA	0	NA	100	NA	0	NA	NA	NA	NA	NA	NA	NA	NA	20	NA	0	0	NA	0	NA	NA	NA	NA	0	NA	NA	NA
	scRNAseq_1	CATGCAAGTAGACAGC-1	6	100	NA	NA	NA	NA	100	NA	NA	NA	NA	NA	0	NA	72.41	0	0	NA	NA	NA	NA	0	NA	NA	NA	100	NA	NA	26.74	NA	23.85	NA	NA	NA	NA	0	NA	NA	0
	scRNAseq_1	CATGCAATCAGCGGAA-1	0	0	NA	NA	NA	NA	0	NA	NA	NA	NA	NA	0	NA	0	NA	0	NA	NA	NA	NA	NA	NA	NA	NA	0	NA	NA	0	NA	0	NA	NA	NA	0	0	NA	NA	NA
	scRNAseq_1	CATGCCTAGCCTATTG-1	5	0	0	NA	NA	NA	0	NA	50	NA	NA	0	14.29	NA	69.23	NA	0	NA	NA	NA	NA	0	0	NA	NA	0	NA	0	0.19	NA	0	NA	NA	NA	100	0	NA	NA	NA
	scRNAseq_1	CATGCCTGTGTGACCC-1	9	31.25	NA	NA	NA	NA	100	NA	100	NA	NA	NA	0	100	100	NA	42.42	NA	NA	NA	NA	NA	NA	100	NA	0	NA	NA	50.52	NA	0	NA	NA	NA	NA	48.39	NA	NA	0
	scRNAseq_1	CATGCGGCAGCCATTA-1	0	0	NA	NA	NA	0	NA	NA	NA	NA	NA	0	0	NA	0	NA	0	NA	NA	NA	NA	NA	NA	NA	NA	0	NA	NA	0	NA	0	NA	NA	NA	0	0	NA	NA	NA
	scRNAseq_1	CATGGATAGGCATGCA-1	4	0	NA	NA	NA	NA	100	NA	NA	NA	NA	NA	0	NA	0	0	0	NA	NA	NA	NA	0	NA	0	NA	0	NA	0	0.12	0	0	NA	NA	NA	100	41.86	NA	NA	0
	scRNAseq_1	CATGGTACACGGTCTG-1	0	0	NA	NA	NA	NA	NA	NA	NA	NA	NA	NA	0	NA	NA	NA	0	NA	NA	NA	NA	0	NA	NA	NA	0	NA	NA	0	NA	0	NA	NA	NA	0	0	NA	NA	NA
	scRNAseq_1	CATGGTAGTGAGAACC-1	8	100	NA	NA	NA	NA	100	NA	NA	NA	NA	NA	NA	NA	100	NA	0	NA	NA	NA	NA	100	NA	NA	NA	92.86	NA	0	0.17	NA	72.88	NA	NA	NA	NA	68.42	0	NA	NA
	scRNAseq_1	CATTCTACAGAGACTG-1	4	0	0	NA	NA	NA	100	NA	NA	NA	NA	NA	0	NA	100	NA	0	NA	NA	NA	NA	NA	NA	NA	NA	100	NA	NA	0	NA	0	NA	NA	NA	100	NA	NA	NA	NA
	scRNAseq_1	CATTGAGAGACTCCGC-1	4	0	NA	NA	NA	NA	100	NA	NA	NA	NA	NA	0	NA	100	NA	NA	NA	NA	NA	NA	0	NA	NA	NA	0	NA	NA	15.58	NA	40	NA	NA	NA	NA	NA	NA	NA	NA
	scRNAseq_1	CATTGAGAGGACAGCT-1	0	NA	NA	NA	NA	NA	NA	NA	NA	NA	NA	NA	NA	NA	NA	NA	NA	NA	NA	NA	NA	NA	NA	NA	NA	NA	NA	NA	0	NA	NA	NA	NA	NA	NA	NA	NA	NA	NA
	scRNAseq_1	CATTGAGCATAGTCGT-1	1	NA	NA	NA	NA	0	0	NA	NA	NA	NA	NA	0	NA	6.67	NA	0	NA	NA	NA	NA	0	0	0	NA	0	NA	NA	0	NA	0	NA	NA	NA	NA	0	NA	NA	0
	scRNAseq_1	CATTGCCTCTGCCCTA-1	5	0	NA	NA	NA	NA	100	NA	100	NA	0	NA	0	NA	85.11	NA	0	NA	NA	NA	NA	0	0	NA	NA	0	NA	0	24.34	NA	0	NA	NA	NA	64.71	0	NA	NA	0
	scRNAseq_1	CATTGCCTCTGTCTCG-1	0	0	NA	NA	NA	NA	NA	NA	NA	NA	NA	NA	0	0	0	0	0	NA	NA	NA	NA	0	NA	NA	NA	0	NA	NA	0	0	0	NA	NA	NA	0	0	0	NA	0
	scRNAseq_1	CATTGTTTCTAGAGCT-1	5	33.33	NA	NA	NA	NA	NA	NA	NA	NA	0	NA	0	NA	100	0	0	NA	NA	NA	NA	50	NA	NA	NA	46.67	NA	0	0	NA	0	NA	NA	NA	NA	68.75	NA	NA	NA
	scRNAseq_1	CATTTCACACGACTAT-1	3	50	NA	NA	NA	NA	NA	NA	NA	NA	NA	NA	NA	NA	100	0	0	NA	NA	NA	NA	0	NA	NA	NA	100	NA	NA	0	0	0	NA	NA	NA	NA	0	NA	NA	0
	scRNAseq_1	CCAATGATCTGGAAGG-1	5	94.44	NA	NA	NA	NA	80	NA	NA	NA	0	NA	0	NA	78.26	0	0	NA	NA	NA	NA	0	NA	NA	NA	10	NA	0	0	NA	0	NA	NA	NA	25	0	NA	NA	NA
	scRNAseq_1	CCAATTTAGTTACGTC-1	0	0	NA	NA	NA	NA	NA	NA	NA	NA	NA	NA	0	NA	0	0	0	NA	NA	NA	NA	0	0	NA	NA	0	NA	NA	0	NA	0	NA	NA	NA	NA	0	NA	NA	NA
	scRNAseq_1	CCAATTTCACCGTGGT-1	5	80	NA	NA	NA	NA	100	NA	NA	NA	NA	NA	0	NA	100	NA	0	NA	NA	NA	NA	100	0	NA	NA	0	NA	NA	0	NA	19.61	NA	NA	NA	NA	0	NA	NA	NA
	scRNAseq_1	CCAATTTTCTCTCAAT-1	3	0	NA	NA	NA	NA	100	NA	NA	NA	NA	NA	0	0	33.33	0	0	NA	NA	NA	NA	0	100	NA	NA	0	NA	NA	0	0	0	NA	NA	NA	NA	0	NA	NA	0
	scRNAseq_1	CCACACTTCTCTTAAC-1	4	20	NA	NA	NA	0	100	NA	NA	NA	NA	NA	0	NA	52.54	0	0	NA	NA	NA	NA	NA	0	NA	NA	0	NA	NA	0	NA	0	NA	NA	NA	55.56	0	0	NA	0
	scRNAseq_1	CCACCATTCTCGGTAA-1	4	NA	NA	NA	NA	NA	100	NA	NA	NA	NA	NA	0	NA	100	NA	40	NA	NA	NA	NA	61.54	NA	NA	NA	0	NA	NA	0	NA	0	NA	NA	NA	0	0	NA	NA	NA
	scRNAseq_1	CCACGAGCAAACACCT-1	5	0	NA	NA	NA	NA	83.33	NA	NA	NA	NA	NA	0	NA	83.33	NA	0	NA	NA	NA	NA	0	NA	NA	NA	45	0	0	0	NA	46.75	NA	NA	NA	100	0	NA	NA	NA
	scRNAseq_1	CCACTTGCACCAGTTA-1	6	100	NA	NA	NA	NA	100	NA	NA	NA	NA	NA	0	NA	100	NA	0	NA	NA	NA	NA	NA	NA	NA	NA	100	NA	0	0	0	35.71	NA	NA	NA	NA	14.29	NA	NA	NA
	scRNAseq_1	CCATAAGAGGCTAAAT-1	3	14.29	NA	NA	NA	NA	NA	NA	NA	NA	NA	NA	0	NA	100	NA	0	NA	NA	NA	NA	0	NA	NA	0	13.33	NA	NA	0	NA	0	NA	NA	NA	NA	0	NA	NA	NA
	scRNAseq_1	CCCATTGTCCAAGAGG-1	1	NA	NA	NA	NA	NA	100	NA	NA	NA	NA	NA	0	NA	0	NA	0	NA	NA	NA	NA	0	NA	NA	NA	0	NA	NA	0	NA	0	NA	NA	NA	0	0	NA	NA	NA
	scRNAseq_1	CCCATTGTCGTAGCTA-1	2	100	NA	NA	NA	NA	100	NA	NA	NA	NA	NA	0	NA	NA	NA	0	NA	NA	NA	NA	NA	NA	NA	NA	0	NA	NA	0	0	0	NA	NA	NA	NA	NA	NA	NA	NA
	scRNAseq_1	CCCATTGTCTCCTGCA-1	3	0	NA	NA	NA	NA	81.82	NA	NA	NA	NA	NA	0	NA	14.29	NA	0	NA	NA	NA	NA	0	NA	NA	0	0	NA	NA	0	NA	0	NA	NA	NA	100	0	NA	NA	NA
	scRNAseq_1	CCCGAAGAGTATCTGC-1	0	NA	NA	NA	NA	NA	NA	NA	NA	NA	NA	NA	0	NA	0	0	NA	NA	NA	NA	NA	0	NA	NA	NA	0	NA	NA	0	NA	0	NA	NA	NA	NA	0	NA	NA	NA
	scRNAseq_1	CCCGAAGTCGCAATGT-1	0	0	NA	NA	NA	0	0	NA	NA	NA	NA	NA	0	NA	0	0	0	NA	NA	0	NA	0	NA	NA	NA	0	NA	NA	0	0	0	NA	NA	NA	0	0	NA	NA	0
	scRNAseq_1	CCCGGAAAGACGCCCT-1	6	33.33	0	NA	NA	0	100	NA	NA	0	NA	0	0	NA	44.68	0	0	NA	NA	NA	NA	0	0	NA	NA	15.38	NA	NA	0.11	NA	0	NA	NA	NA	63.64	0	NA	NA	0
	scRNAseq_1	CCCGGAAAGCGTGCTC-1	1	0	NA	NA	NA	NA	100	NA	NA	NA	NA	NA	0	NA	NA	NA	NA	NA	NA	NA	NA	0	0	NA	NA	0	NA	NA	0	NA	0	NA	NA	NA	NA	0	NA	NA	NA
	scRNAseq_1	CCCGGAAGTCTTGCTC-1	0	0	NA	NA	NA	NA	0	NA	NA	NA	NA	NA	0	NA	0	NA	0	NA	NA	NA	NA	0	NA	0	NA	0	NA	NA	0	NA	0	NA	NA	NA	NA	0	NA	NA	NA
	scRNAseq_1	CCCGGAATCACTGATG-1	1	0	NA	NA	NA	NA	0	NA	0	NA	NA	NA	0	NA	0	0	0	NA	NA	NA	NA	0	NA	NA	NA	0	NA	NA	0.11	NA	0	NA	NA	NA	0	0	NA	NA	NA
	scRNAseq_1	CCCTAACTCACTCACC-1	0	0	NA	NA	NA	NA	NA	NA	NA	NA	NA	NA	0	NA	0	0	0	NA	NA	NA	NA	NA	NA	NA	NA	0	NA	0	0	NA	0	NA	NA	NA	NA	0	NA	NA	NA
	scRNAseq_1	CCCTAACTCTGGACCG-1	2	0	NA	NA	NA	NA	100	NA	NA	NA	NA	NA	0	NA	0	0	0	NA	NA	NA	NA	NA	NA	0	NA	45.45	NA	0	0	NA	0	NA	NA	NA	NA	NA	NA	NA	NA
	scRNAseq_1	CCCTCAAAGACATAAC-1	1	0	NA	NA	NA	NA	NA	NA	NA	NA	0	NA	NA	NA	0	NA	0	NA	NA	NA	NA	NA	NA	NA	NA	0	NA	NA	0	NA	1.85	NA	NA	NA	NA	0	NA	NA	0
	scRNAseq_1	CCCTCAATCTCCAATT-1	4	33.33	NA	NA	NA	NA	100	NA	NA	NA	NA	NA	0	0	62.22	NA	0	NA	NA	NA	NA	0	NA	NA	NA	0	NA	0	0	0	0	NA	NA	NA	100	0	NA	NA	0
	scRNAseq_1	CCCTCTCAGCTACAAA-1	2	0	NA	NA	NA	NA	NA	NA	NA	NA	NA	NA	0	100	25	0	0	NA	NA	NA	NA	NA	NA	NA	NA	NA	NA	NA	0	NA	0	NA	NA	NA	NA	NA	NA	NA	NA
	scRNAseq_1	CCCTCTCTCTTACTGT-1	1	0	NA	NA	NA	NA	NA	NA	NA	NA	NA	NA	NA	NA	0	0	NA	NA	NA	NA	NA	NA	NA	NA	NA	NA	NA	NA	0.29	NA	NA	NA	NA	NA	NA	0	NA	NA	NA
	scRNAseq_1	CCCTGATGTCCACAGC-1	0	0	NA	NA	NA	NA	NA	NA	0	NA	0	NA	0	NA	0	0	0	NA	NA	NA	NA	0	0	NA	NA	0	NA	0	0	0	0	NA	NA	NA	0	0	NA	NA	0
	scRNAseq_1	CCCTTAGTCGTCACCT-1	2	NA	NA	NA	NA	NA	NA	NA	NA	0	NA	NA	0	NA	72.73	NA	0	NA	NA	0	NA	0	0	NA	NA	0	NA	NA	0.29	NA	0	NA	NA	NA	0	0	NA	NA	NA
	scRNAseq_1	CCGAACGGTTGAGAGC-1	2	NA	NA	NA	NA	NA	100	NA	NA	NA	NA	NA	NA	NA	NA	NA	NA	NA	NA	NA	NA	0	NA	NA	NA	0	NA	NA	0	NA	0	NA	NA	NA	100	0	NA	NA	NA
	scRNAseq_1	CCGATCTCAAGAAATC-1	3	0	0	NA	NA	NA	100	NA	NA	NA	NA	NA	0	NA	25	NA	0	NA	NA	NA	NA	NA	0	NA	NA	50	NA	NA	0	0	0	NA	NA	NA	NA	0	NA	NA	0
	scRNAseq_1	CCGATGGAGGTCACCC-1	1	0	NA	NA	NA	NA	0	NA	NA	NA	NA	NA	0	NA	0	NA	0	NA	NA	NA	NA	0	NA	NA	NA	0	NA	0	0.13	NA	0	NA	NA	NA	0	0	NA	NA	0
	scRNAseq_1	CCGCAAGAGATGGCAC-1	1	NA	NA	NA	NA	NA	NA	NA	NA	NA	NA	NA	0	NA	NA	NA	NA	NA	NA	NA	NA	NA	NA	NA	NA	0	NA	NA	0.86	NA	0	NA	NA	NA	NA	0	NA	NA	NA
	scRNAseq_1	CCGGTGATCACTACTT-1	0	0	NA	NA	NA	0	NA	NA	NA	NA	NA	NA	0	NA	0	0	0	NA	NA	NA	NA	0	NA	NA	NA	0	NA	NA	0	0	0	NA	NA	NA	0	0	NA	NA	0
	scRNAseq_1	CCGTGAGCAAAGGGTC-1	1	0	NA	NA	NA	NA	NA	NA	NA	NA	NA	NA	0	0	33.33	NA	0	NA	NA	NA	NA	0	NA	NA	NA	0	NA	NA	0	NA	0	NA	NA	NA	0	0	NA	NA	NA
	scRNAseq_1	CCGTGAGCACGGCTAC-1	3	0	NA	NA	NA	NA	100	NA	NA	NA	NA	NA	0	NA	100	NA	0	NA	NA	NA	NA	NA	NA	NA	NA	0	NA	NA	0	NA	0	NA	NA	NA	100	0	NA	NA	NA
	scRNAseq_1	CCGTTCAGTACCCGAC-1	2	0	NA	NA	NA	NA	0	NA	NA	NA	NA	NA	0	NA	51.85	NA	0	NA	NA	NA	NA	0	NA	NA	NA	100	NA	NA	0	NA	0	NA	NA	NA	0	0	NA	NA	NA
	scRNAseq_1	CCTAACCTCCACTGAA-1	4	0	NA	NA	NA	NA	50	NA	NA	NA	NA	NA	NA	NA	80	NA	0	NA	NA	NA	NA	0	NA	NA	NA	100	NA	NA	0	NA	26.32	NA	NA	NA	NA	NA	NA	NA	NA
	scRNAseq_1	CCTAAGACAAGTTTGC-1	3	NA	NA	NA	NA	NA	NA	NA	NA	NA	NA	NA	NA	NA	NA	NA	0	NA	NA	NA	NA	NA	NA	0	NA	33.33	0	NA	0	NA	0	NA	NA	NA	100	42.86	NA	NA	NA
	scRNAseq_1	CCTAAGACAGGCTCTG-1	8	NA	NA	NA	NA	NA	100	NA	NA	0	NA	0	0	NA	100	NA	0	NA	NA	NA	NA	100	NA	100	NA	100	NA	NA	0	0	95.24	NA	NA	NA	100	100	NA	NA	NA
	scRNAseq_1	CCTAAGAGTTAGGACG-1	1	0	NA	NA	NA	NA	100	NA	NA	NA	NA	0	0	0	0	NA	0	NA	NA	NA	NA	NA	NA	NA	NA	0	NA	NA	0	NA	0	NA	NA	NA	NA	0	NA	NA	NA
	scRNAseq_1	CCTAAGATCAGGAACG-1	5	8.7	NA	NA	NA	NA	95.45	NA	NA	NA	NA	NA	0	NA	100	0	0	NA	NA	0	NA	0	NA	NA	NA	7.14	NA	NA	0	NA	0	NA	NA	NA	NA	41.38	NA	NA	0
	scRNAseq_1	CCTACGTAGGGAGTGG-1	2	NA	NA	NA	NA	NA	NA	NA	NA	NA	NA	NA	0	NA	44.44	NA	0	NA	NA	NA	NA	0	NA	NA	NA	0	NA	NA	0	NA	0	NA	NA	NA	50	0	NA	NA	0
	scRNAseq_1	CCTATCGGTGCATGAG-1	5	0	NA	NA	NA	NA	100	NA	0	NA	NA	NA	0	NA	100	NA	0	NA	NA	NA	NA	0	33.33	0	NA	0	NA	0	0	NA	53.45	NA	NA	NA	100	0	NA	NA	0
	scRNAseq_1	CCTCAACTCGGTCTGG-1	3	100	NA	NA	NA	NA	NA	NA	NA	NA	NA	NA	0	NA	100	NA	NA	NA	NA	NA	NA	NA	NA	NA	NA	0	NA	NA	24.35	NA	0	NA	NA	NA	0	0	NA	NA	NA
	scRNAseq_1	CCTCACAAGTTACTCG-1	3	NA	NA	NA	NA	NA	100	NA	NA	NA	NA	NA	NA	NA	NA	NA	0	NA	NA	NA	NA	NA	NA	NA	NA	0	NA	NA	2.88	NA	0	NA	NA	NA	100	0	NA	NA	NA
	scRNAseq_1	CCTCACATCCGTAGTA-1	7	0	NA	NA	NA	NA	100	NA	NA	NA	NA	0	0	NA	85.71	NA	0	NA	NA	NA	NA	0	100	NA	NA	54.55	NA	NA	0.29	0	38.64	NA	NA	NA	100	0	NA	NA	0
	scRNAseq_1	CCTCAGTCACGCTGTG-1	7	5.56	NA	NA	NA	0	100	NA	0	NA	NA	NA	0	NA	66	0	0	NA	NA	NA	NA	0	9.09	NA	NA	28.57	NA	NA	0.11	0	0	NA	NA	NA	40	0	NA	NA	0
	scRNAseq_1	CCTCATGCAGATGCGA-1	0	0	NA	NA	NA	NA	0	NA	NA	NA	0	NA	0	NA	0	NA	0	NA	NA	NA	NA	NA	NA	NA	NA	0	NA	NA	0	NA	0	NA	NA	NA	0	0	NA	NA	NA
	scRNAseq_1	CCTCATGGTCTAGGCC-1	1	0	NA	NA	NA	NA	25	NA	NA	NA	NA	NA	0	NA	0	0	0	NA	NA	NA	NA	0	0	NA	NA	0	NA	NA	0	NA	0	NA	NA	NA	0	0	NA	NA	NA
	scRNAseq_1	CCTCATGGTTGTGGAG-1	0	0	NA	NA	NA	NA	NA	NA	NA	NA	NA	NA	0	NA	0	0	0	NA	NA	NA	NA	0	NA	NA	NA	0	NA	NA	0	0	0	NA	NA	NA	NA	0	NA	NA	NA
	scRNAseq_1	CCTGCATCAAAGGCTG-1	3	NA	NA	NA	NA	NA	100	NA	NA	NA	NA	NA	0	NA	100	0	0	NA	NA	NA	NA	0	NA	NA	NA	0	NA	NA	0	0	0	NA	NA	NA	NA	16.67	NA	NA	0
	scRNAseq_1	CCTTGTGGTGCATCTA-1	2	0	0	NA	NA	NA	100	NA	NA	NA	NA	NA	0	NA	NA	NA	0	NA	NA	NA	NA	0	NA	NA	NA	0	NA	NA	0	0	0	NA	NA	NA	27.78	0	NA	NA	0
	scRNAseq_1	CGAAGGAAGCTGGCTC-1	1	NA	NA	NA	NA	NA	NA	NA	NA	NA	NA	NA	NA	NA	NA	NA	NA	NA	NA	NA	NA	0	NA	NA	NA	NA	NA	NA	0	NA	66.67	NA	NA	NA	NA	0	NA	NA	NA
	scRNAseq_1	CGAAGGAGTGAGAGGG-1	0	0	NA	NA	NA	NA	NA	NA	NA	NA	NA	NA	0	NA	0	NA	0	NA	NA	NA	NA	0	NA	0	NA	0	NA	NA	0	0	0	NA	NA	NA	0	0	NA	NA	NA
	scRNAseq_1	CGAATTGCATAACGGG-1	7	33.33	NA	NA	NA	0	NA	NA	NA	NA	0	NA	0	NA	100	75	0	NA	NA	NA	NA	0	0	NA	NA	71.43	NA	NA	0	NA	31.82	NA	NA	NA	90	26.67	NA	NA	0
	scRNAseq_1	CGACAGCCAGCTACCG-1	0	0	0	NA	NA	NA	NA	NA	0	NA	NA	NA	0	NA	NA	NA	0	NA	NA	NA	NA	0	NA	NA	NA	NA	NA	NA	0	NA	0	NA	NA	NA	NA	0	NA	NA	NA
	scRNAseq_1	CGAGAAGAGGACATCG-1	5	0	NA	NA	NA	NA	100	NA	NA	NA	NA	NA	0	NA	100	NA	0	NA	NA	NA	NA	0	NA	NA	NA	28.57	NA	NA	0	NA	32.73	NA	NA	NA	12.5	0	NA	NA	NA
	scRNAseq_1	CGAGAAGGTGCCGTAC-1	1	100	NA	NA	NA	NA	NA	NA	NA	NA	NA	NA	0	NA	0	NA	0	NA	NA	NA	NA	NA	NA	NA	NA	0	NA	NA	0	NA	0	NA	NA	NA	NA	0	NA	NA	0
	scRNAseq_1	CGAGGAAAGCGATCGA-1	3	NA	NA	NA	NA	NA	100	NA	NA	NA	NA	NA	0	NA	60	NA	0	NA	NA	0	NA	NA	NA	NA	NA	60	NA	NA	0	NA	0	NA	NA	NA	NA	0	NA	NA	NA
	scRNAseq_1	CGAGTGCCACCACTGG-1	9	14.29	0	NA	NA	NA	100	NA	NA	NA	NA	NA	0	NA	100	75	0	NA	NA	100	NA	0	0	NA	NA	84	NA	NA	0	0	40.59	NA	NA	NA	100	43.48	NA	NA	0
	scRNAseq_1	CGAGTTATCCTGGGAC-1	3	0	NA	NA	NA	NA	100	NA	NA	NA	NA	0	0	0	42.86	NA	0	NA	NA	0	NA	0	0	NA	NA	0	NA	0	0	0	0	NA	NA	NA	80	0	NA	NA	NA
	scRNAseq_1	CGCAGGTTCACCTTAT-1	8	83.33	NA	NA	NA	NA	100	NA	NA	0	0	NA	0	NA	100	0	0	NA	NA	NA	NA	33.33	0	NA	NA	16.67	NA	0	0	NA	15.33	NA	NA	NA	100	65.62	NA	NA	NA
	scRNAseq_1	CGCATAAAGTTCATCG-1	1	NA	NA	NA	NA	NA	NA	NA	NA	NA	NA	NA	0	NA	0	0	0	NA	NA	NA	NA	0	0	NA	NA	0	NA	NA	0.36	NA	0	NA	NA	NA	NA	0	NA	NA	NA
	scRNAseq_1	CGCATAACACCATAAC-1	8	57.14	NA	NA	NA	NA	100	NA	NA	NA	NA	NA	0	NA	100	NA	27.78	NA	NA	100	NA	0	NA	NA	NA	50	NA	0	0	0	19.23	NA	NA	NA	NA	54.84	NA	NA	0
	scRNAseq_1	CGCATGGCAAATGCGG-1	6	100	NA	NA	NA	NA	NA	NA	NA	NA	NA	NA	0	NA	NA	NA	0	NA	NA	NA	NA	100	NA	NA	NA	100	NA	NA	78.21	0	70.59	NA	NA	NA	100	NA	NA	NA	NA
	scRNAseq_1	CGCCATTCATCTGTTT-1	0	NA	NA	NA	NA	NA	NA	NA	NA	NA	NA	NA	0	NA	NA	0	0	NA	NA	NA	NA	NA	NA	NA	NA	0	NA	NA	0	NA	0	NA	NA	NA	NA	0	NA	NA	NA
	scRNAseq_1	CGCGTGACATACAGGG-1	2	NA	NA	NA	NA	NA	NA	NA	NA	NA	NA	NA	NA	NA	NA	NA	NA	NA	NA	NA	NA	NA	NA	NA	NA	NA	NA	NA	0	NA	94.12	NA	NA	NA	NA	50	NA	NA	NA
	scRNAseq_1	CGCGTGAGTTAGTTCG-1	0	0	0	NA	NA	NA	NA	NA	NA	NA	NA	NA	0	NA	0	NA	0	NA	NA	NA	NA	NA	0	NA	NA	0	NA	NA	0	NA	0	NA	NA	NA	NA	0	NA	NA	NA
	scRNAseq_1	CGGAACCCACATCCCT-1	8	100	NA	NA	NA	NA	100	NA	NA	NA	NA	NA	0	NA	100	NA	0	NA	NA	NA	NA	16.67	NA	NA	NA	57.89	NA	0	20.89	0	0	NA	NA	NA	88.89	37.78	NA	NA	NA
	scRNAseq_1	CGGACACCAAGAGTAT-1	6	58.82	NA	NA	NA	0	100	NA	NA	NA	NA	NA	0	NA	100	0	0	NA	NA	NA	NA	0	0	NA	0	50	NA	NA	0	0	0	NA	NA	NA	100	26.53	NA	NA	0
	scRNAseq_1	CGGACACGTCGCGGTT-1	0	0	NA	NA	NA	NA	NA	NA	NA	NA	NA	NA	0	NA	0	NA	0	NA	NA	NA	NA	NA	NA	NA	NA	0	NA	NA	0	NA	0	NA	NA	NA	NA	0	NA	NA	NA
	scRNAseq_1	CGGAGAACATTGTAGC-1	6	10	NA	NA	NA	NA	100	NA	NA	NA	NA	NA	0	NA	87.67	0	0	NA	NA	NA	NA	NA	0	33.33	NA	0	NA	NA	0	NA	0	NA	NA	NA	15.38	35.29	NA	NA	0
	scRNAseq_1	CGGCAGTTCGCAATTG-1	11	80	NA	NA	NA	12.5	97.87	NA	NA	NA	NA	NA	0	NA	100	100	0	NA	NA	NA	NA	16.67	0	NA	NA	55.56	NA	0	0	0	12.18	NA	NA	NA	80	10.42	50	NA	NA
	scRNAseq_1	CGGGACTGTGACTATC-1	0	0	NA	NA	NA	NA	NA	NA	NA	NA	NA	NA	0	NA	0	NA	0	NA	NA	0	NA	NA	NA	NA	NA	0	NA	NA	0	NA	0	NA	NA	NA	NA	0	NA	NA	NA
	scRNAseq_1	CGGGACTGTGCTCGTG-1	0	0	NA	NA	NA	NA	NA	NA	NA	NA	NA	NA	0	NA	0	0	0	NA	NA	NA	NA	0	NA	0	NA	0	NA	0	0	0	0	NA	NA	NA	NA	0	NA	NA	NA
	scRNAseq_1	CGGGACTTCGCAACAT-1	1	0	NA	NA	NA	NA	NA	NA	NA	NA	NA	NA	0	NA	NA	NA	0	NA	NA	NA	NA	0	0	NA	NA	100	NA	0	0	0	0	NA	NA	NA	NA	0	NA	NA	0
	scRNAseq_1	CGGGCATTCGTAGCCG-1	4	0	NA	NA	NA	0	100	NA	NA	NA	NA	NA	0	NA	90.91	NA	0	NA	NA	NA	NA	0	0	NA	NA	40.74	NA	NA	0	NA	0	NA	NA	NA	0	45.16	NA	NA	NA
	scRNAseq_1	CGGGTCACAGTTGTCA-1	7	36.36	NA	NA	NA	NA	100	NA	NA	NA	0	NA	0	NA	100	NA	0	NA	NA	NA	NA	0	NA	NA	NA	0	NA	NA	0	NA	54.17	NA	100	NA	100	20	NA	NA	NA
	scRNAseq_1	CGGGTCAGTACGTGAG-1	3	NA	NA	NA	NA	NA	NA	NA	NA	NA	NA	NA	0	NA	50	0	0	NA	NA	NA	NA	0	0	NA	NA	50	NA	NA	0	0	0	NA	NA	NA	80	0	NA	NA	NA
	scRNAseq_1	CGGGTGTAGCATGTTC-1	5	0	NA	NA	NA	NA	100	NA	NA	NA	NA	NA	4.17	NA	60	0	0	NA	NA	NA	NA	0	0	NA	NA	0	NA	0	0.12	0	88.39	NA	NA	NA	NA	0	NA	NA	NA
	scRNAseq_1	CGTAATGGTCTTGGTA-1	0	0	NA	NA	NA	NA	NA	NA	NA	NA	NA	NA	0	NA	0	NA	0	NA	NA	NA	NA	0	NA	0	NA	NA	NA	0	0	0	0	NA	NA	NA	0	0	NA	NA	NA
	scRNAseq_1	CGTCAAAAGCTGAAGC-1	8	27.27	NA	NA	NA	NA	100	NA	100	NA	NA	NA	0	NA	100	0	0	NA	NA	NA	NA	83.33	NA	NA	NA	33.33	NA	NA	0	NA	0	NA	NA	NA	100	70	NA	NA	0
	scRNAseq_1	CGTCAAAAGGACTGGT-1	1	0	NA	NA	NA	NA	0	NA	NA	NA	NA	NA	0	NA	0	NA	0	NA	NA	NA	NA	0	NA	0	NA	0	NA	0	0.12	NA	0	NA	NA	NA	0	0	NA	NA	0
	scRNAseq_1	CGTGATAGTCAAGGCA-1	1	0	NA	NA	NA	NA	100	NA	NA	NA	NA	NA	0	NA	0	NA	0	NA	NA	NA	NA	NA	NA	NA	NA	0	NA	NA	0	NA	0	NA	NA	NA	0	0	NA	NA	NA
	scRNAseq_1	CGTGATAGTCCGAAAG-1	0	NA	NA	NA	NA	NA	NA	NA	NA	NA	NA	NA	0	NA	0	NA	0	NA	NA	NA	NA	NA	NA	NA	NA	NA	NA	NA	0	NA	0	NA	NA	NA	0	NA	NA	NA	NA
	scRNAseq_1	CGTGCTTAGAGGTCAC-1	4	14.29	0	NA	NA	NA	100	NA	NA	NA	NA	NA	0	NA	100	0	0	NA	NA	NA	NA	0	NA	NA	NA	0	NA	0	0	NA	0	NA	NA	NA	25	0	NA	NA	NA
	scRNAseq_1	CGTGTCTCAGTCGGAA-1	0	0	NA	NA	NA	NA	0	NA	NA	NA	NA	NA	NA	NA	0	NA	0	NA	NA	NA	NA	0	0	NA	NA	NA	NA	NA	0	NA	0	NA	NA	NA	NA	0	NA	NA	NA
	scRNAseq_1	CGTGTCTCATGAAGGC-1	1	NA	NA	NA	NA	NA	0	NA	NA	NA	NA	NA	0	NA	0	NA	0	NA	NA	NA	NA	0	NA	NA	NA	0	NA	NA	0	NA	2.27	NA	NA	NA	0	0	NA	NA	0
	scRNAseq_1	CTAACCCCATACGCAT-1	7	NA	NA	NA	NA	NA	100	NA	NA	NA	NA	NA	0	NA	100	NA	68.18	NA	NA	NA	NA	0	0	NA	NA	0	NA	NA	0.23	NA	51.32	NA	NA	NA	100	63.64	NA	NA	0
	scRNAseq_1	CTAACTTCAACGGGTA-1	7	0	NA	NA	NA	NA	90.48	NA	NA	NA	NA	NA	0	50	67.57	0	0	NA	NA	NA	NA	0	NA	NA	NA	7.14	NA	NA	0.16	0	34.91	NA	NA	NA	75	0	NA	NA	0
	scRNAseq_1	CTAAGTGAGGAAGTGA-1	7	61.54	0	NA	NA	0	100	NA	NA	NA	NA	NA	0	NA	100	NA	0	NA	NA	NA	NA	0	NA	100	NA	61.54	NA	NA	0	0	0	NA	NA	NA	100	58.33	NA	NA	NA
	scRNAseq_1	CTAAGTGTCACCCATC-1	3	NA	NA	NA	NA	NA	NA	NA	NA	NA	NA	NA	0	NA	NA	NA	0	NA	NA	NA	NA	0	NA	NA	NA	10	NA	NA	0	NA	0	NA	NA	NA	80	33.33	NA	NA	NA
	scRNAseq_1	CTAAGTGTCTGAGGTT-1	8	62.5	NA	NA	NA	NA	NA	NA	NA	NA	NA	NA	0	NA	100	NA	26.32	NA	NA	NA	NA	66.67	NA	NA	NA	80	NA	NA	0	NA	98.04	NA	NA	NA	100	12.5	NA	NA	NA
	scRNAseq_1	CTACAGAGTGTTGCCG-1	0	0	NA	NA	NA	NA	NA	NA	NA	NA	NA	NA	0	NA	NA	0	0	NA	NA	NA	NA	0	0	NA	NA	0	NA	NA	0	0	0	NA	NA	NA	0	0	NA	NA	NA
	scRNAseq_1	CTACCCAAGTCAACAA-1	8	40	NA	NA	NA	NA	100	NA	NA	NA	NA	NA	0	NA	100	NA	0	NA	NA	NA	NA	0	NA	NA	NA	42.86	NA	NA	18.16	NA	40.48	NA	NA	NA	100	75.86	NA	NA	NA
	scRNAseq_1	CTACTATAGTGTTGTC-1	3	0	0	NA	NA	NA	0	NA	NA	NA	0	NA	0	NA	45	NA	0	NA	NA	NA	NA	0	NA	NA	0	44.44	NA	NA	0	NA	0	NA	NA	NA	21.43	0	NA	NA	NA
	scRNAseq_1	CTACTATGTTGGAGAC-1	3	0	NA	NA	NA	NA	NA	NA	NA	NA	NA	NA	0	0	0	NA	0	NA	NA	NA	NA	0	0	NA	NA	50	NA	NA	0	NA	0	NA	NA	NA	100	47.06	NA	NA	0
	scRNAseq_1	CTAGACATCACGATAC-1	3	0	NA	NA	NA	NA	0	NA	NA	NA	0	NA	0	NA	0	0	0	NA	NA	0	NA	0	NA	NA	NA	0	NA	NA	0.2	0	0	NA	NA	NA	66.67	8.7	NA	NA	0
	scRNAseq_1	CTATAGGAGGTCCCTG-1	7	62.5	NA	NA	NA	NA	100	NA	NA	NA	NA	NA	0	NA	100	NA	0	NA	NA	NA	NA	0	NA	NA	NA	60	NA	NA	0.25	NA	0	NA	NA	NA	100	12.5	NA	NA	NA
	scRNAseq_1	CTCAATTAGTTAGAAC-1	2	0	NA	NA	NA	NA	NA	NA	NA	NA	NA	NA	NA	NA	33.33	NA	NA	NA	NA	NA	NA	NA	NA	NA	NA	61.54	NA	NA	0	NA	0	NA	NA	NA	NA	0	NA	NA	NA
	scRNAseq_1	CTCAATTTCAGCTTGA-1	1	0	0	NA	NA	NA	NA	NA	NA	0	NA	NA	0	NA	0	0	0	NA	NA	NA	NA	0	NA	0	NA	0	NA	0	0.34	0	0	NA	NA	NA	NA	0	NA	NA	0
	scRNAseq_1	CTCACTGAGACGCCCT-1	0	NA	NA	NA	NA	NA	NA	NA	NA	NA	NA	NA	0	NA	0	0	0	NA	NA	NA	NA	0	NA	NA	NA	0	NA	0	0	NA	0	NA	NA	NA	0	0	NA	NA	0
	scRNAseq_1	CTCAGAAGTACGACAG-1	1	0	NA	NA	NA	NA	NA	NA	NA	NA	NA	NA	NA	NA	NA	NA	0	NA	NA	NA	NA	0	NA	NA	NA	NA	NA	NA	0	0	0	NA	NA	NA	100	0	NA	NA	NA
	scRNAseq_1	CTCATCGTCGACATTG-1	3	0	NA	NA	NA	NA	100	NA	NA	NA	NA	NA	0	NA	100	NA	0	NA	NA	NA	NA	NA	NA	NA	NA	0	NA	NA	0.17	NA	0	NA	NA	NA	NA	0	NA	NA	NA
	scRNAseq_1	CTCCAACAGTACTGTC-1	6	10	0	NA	NA	NA	100	0	NA	NA	NA	NA	0	NA	79.31	NA	0	NA	NA	NA	NA	0	0	100	NA	60	NA	NA	0	NA	0	NA	NA	NA	NA	57.45	NA	NA	0
	scRNAseq_1	CTCCAACGTAACAGGC-1	1	NA	NA	NA	NA	NA	37.5	NA	NA	NA	NA	0	0	NA	0	NA	0	NA	NA	NA	NA	0	0	0	NA	0	NA	NA	0	NA	0	NA	NA	NA	0	0	NA	NA	NA
	scRNAseq_1	CTCCAACTCTCTATAC-1	8	66.67	NA	NA	NA	NA	100	NA	NA	NA	NA	NA	0	NA	100	12.5	0	NA	NA	66.67	NA	0	NA	NA	NA	45.45	NA	NA	29.47	0	0	NA	NA	NA	100	0	NA	NA	0
	scRNAseq_1	CTCCAACTCTGGGCGT-1	6	0	NA	NA	NA	NA	100	NA	NA	NA	0	NA	0	NA	77.08	33.33	0	NA	NA	NA	NA	0	NA	100	NA	40	NA	0	0	0	0	NA	NA	NA	NA	45	0	NA	0
	scRNAseq_1	CTCCCAAAGCACCTGC-1	5	17.65	NA	NA	NA	NA	100	NA	NA	NA	NA	NA	0	NA	100	0	0	NA	NA	NA	NA	NA	NA	NA	NA	75	NA	NA	0	NA	0	NA	NA	NA	100	0	NA	NA	0
	scRNAseq_1	CTCCCTCTCTAAGCGT-1	0	0	NA	NA	NA	NA	NA	NA	NA	NA	NA	NA	0	NA	0	NA	0	NA	NA	NA	NA	0	NA	NA	NA	0	NA	NA	0	NA	0	NA	NA	NA	0	0	NA	NA	NA
	scRNAseq_1	CTCCTCCGTGGTACAG-1	0	0	NA	NA	NA	NA	0	NA	NA	NA	NA	NA	0	NA	0	NA	0	NA	NA	NA	NA	0	0	NA	NA	0	NA	0	0	0	0	NA	NA	NA	0	0	NA	NA	NA
	scRNAseq_1	CTCCTCCGTTGGGATG-1	3	NA	NA	NA	NA	NA	100	NA	NA	NA	NA	NA	0	NA	NA	NA	NA	NA	NA	NA	NA	NA	NA	NA	NA	NA	NA	NA	0.17	NA	NA	NA	NA	NA	NA	30	NA	NA	NA
	scRNAseq_1	CTCTCAGAGAGCTGCA-1	2	0	NA	NA	NA	NA	NA	NA	NA	NA	NA	NA	0	NA	NA	NA	0	NA	NA	NA	NA	0	NA	NA	NA	50	NA	NA	0	NA	NA	NA	NA	NA	100	0	NA	NA	NA
	scRNAseq_1	CTGAATGCACAATCTG-1	1	0	NA	NA	NA	NA	NA	NA	NA	0	NA	NA	0	NA	0	NA	0	NA	NA	NA	NA	0	NA	NA	NA	0	NA	0	0.17	0	0	NA	NA	NA	NA	0	NA	NA	0
	scRNAseq_1	CTGAGCGAGCAAACAT-1	3	0	NA	NA	NA	NA	NA	NA	NA	NA	NA	NA	0	NA	100	NA	NA	NA	NA	NA	NA	NA	0	NA	NA	0	NA	0	0	NA	10	NA	NA	NA	66.67	NA	0	NA	NA
	scRNAseq_1	CTGAGGCGTGGGCTTC-1	2	0	NA	NA	NA	NA	100	NA	NA	NA	NA	NA	0	NA	81.82	NA	0	NA	NA	NA	NA	NA	NA	NA	NA	0	NA	NA	0	NA	0	NA	NA	NA	NA	0	NA	NA	NA
	scRNAseq_1	CTGAGGCTCATGCTAG-1	2	77.78	NA	NA	NA	NA	NA	NA	NA	NA	NA	NA	NA	NA	NA	NA	0	NA	NA	NA	NA	NA	NA	0	NA	100	NA	0	0	NA	0	NA	NA	NA	NA	0	NA	NA	NA
	scRNAseq_1	CTGATCCGTCAACATC-1	0	NA	NA	NA	NA	NA	NA	NA	NA	NA	NA	NA	NA	0	NA	NA	NA	NA	NA	NA	NA	0	0	NA	NA	NA	NA	NA	0	NA	0	NA	NA	NA	NA	0	NA	NA	0
	scRNAseq_1	CTGATCCTCTGTAACG-1	4	0	NA	NA	NA	NA	100	NA	NA	NA	NA	NA	0	100	0	0	0	NA	NA	NA	NA	0	NA	NA	NA	0	NA	NA	0	0	0	NA	NA	NA	33.33	16.67	NA	NA	0
	scRNAseq_1	CTGCATCAGCTCGAAG-1	10	100	NA	NA	NA	NA	100	NA	NA	0	NA	NA	0	NA	100	NA	42.86	NA	NA	NA	NA	85.71	100	NA	NA	100	NA	0	29.01	0	60.8	NA	NA	NA	0	100	NA	NA	0
	scRNAseq_1	CTGCCTACACATTCGA-1	0	0	NA	NA	NA	0	NA	NA	NA	NA	NA	NA	0	NA	NA	0	0	NA	NA	NA	NA	0	NA	NA	NA	0	NA	NA	0	NA	0	NA	NA	NA	NA	0	NA	NA	NA
	scRNAseq_1	CTGCGAGTCAGGTAAA-1	5	100	0	NA	NA	NA	NA	NA	NA	NA	NA	NA	0	NA	100	0	0	NA	NA	NA	NA	0	NA	NA	NA	0	NA	NA	20	NA	90	NA	NA	NA	0	100	NA	NA	NA
	scRNAseq_1	CTGCTCACATAGGTTC-1	3	NA	NA	NA	NA	NA	NA	NA	NA	NA	NA	NA	NA	NA	100	NA	0	NA	NA	NA	NA	NA	NA	NA	NA	37.5	NA	NA	0	0	0	NA	NA	NA	NA	100	NA	NA	NA
	scRNAseq_1	CTGCTCAGTAAGTCAA-1	0	0	0	NA	NA	NA	NA	NA	NA	NA	0	NA	0	NA	0	NA	0	NA	NA	NA	NA	0	0	NA	NA	0	NA	NA	0	NA	0	NA	NA	NA	NA	0	NA	NA	NA
	scRNAseq_1	CTGCTCAGTCAGGTGA-1	4	0	NA	NA	NA	NA	100	NA	0	NA	NA	NA	0	NA	50	NA	0	NA	NA	NA	NA	0	0	0	NA	0	NA	0	0	NA	0	NA	NA	NA	100	6.67	NA	NA	0
	scRNAseq_1	CTGGCAGAGAAATTGC-1	8	80	0	NA	NA	NA	100	NA	0	NA	0	0	0	NA	91.67	0	0	NA	NA	NA	NA	85.71	0	66.67	NA	2.22	NA	NA	0	NA	0	NA	NA	NA	83.33	35.71	NA	NA	0
	scRNAseq_1	CTGGTCTAGGCATCGA-1	0	0	NA	NA	NA	NA	NA	NA	NA	NA	NA	NA	0	NA	0	NA	0	NA	NA	NA	NA	0	NA	NA	NA	0	NA	NA	0	NA	0	NA	NA	NA	0	0	NA	NA	NA
	scRNAseq_1	CTGTCGTAGTGGACGT-1	2	NA	NA	NA	NA	NA	73.33	NA	NA	NA	NA	NA	0	NA	0	NA	0	NA	NA	NA	NA	0	NA	0	NA	66.67	NA	NA	0	NA	0	NA	NA	NA	0	0	NA	NA	0
	scRNAseq_1	CTGTCGTCATGACTCA-1	0	NA	NA	NA	NA	NA	NA	NA	NA	NA	NA	NA	0	NA	0	0	0	NA	NA	NA	NA	NA	NA	NA	NA	NA	NA	NA	0	0	0	NA	NA	NA	NA	0	NA	NA	NA
	scRNAseq_1	CTGTGGGGTTTACTGG-1	0	0	NA	NA	NA	NA	NA	NA	NA	NA	0	NA	0	NA	0	NA	0	NA	NA	NA	NA	NA	0	NA	NA	0	NA	NA	0	NA	0	NA	NA	NA	NA	0	NA	NA	NA
	scRNAseq_1	CTGTGGGTCAAGAAAC-1	4	NA	NA	NA	NA	NA	100	NA	NA	NA	NA	NA	0	NA	25	NA	0	NA	NA	NA	NA	NA	NA	NA	NA	0	NA	NA	0	NA	0	NA	NA	NA	100	66.67	NA	NA	NA
	scRNAseq_1	CTGTGGGTCCTTATGT-1	9	100	NA	NA	NA	NA	100	NA	NA	NA	NA	NA	0	NA	100	0	NA	NA	NA	NA	NA	66.67	NA	NA	NA	100	NA	NA	21.25	NA	100	NA	NA	NA	NA	100	100	NA	NA
	scRNAseq_1	CTTACCGGTAGCTGAG-1	0	0	NA	NA	NA	NA	NA	NA	NA	NA	NA	NA	0	NA	0	NA	0	NA	NA	NA	NA	NA	0	NA	NA	0	NA	0	0	NA	0	NA	NA	NA	0	0	NA	NA	0
	scRNAseq_1	CTTAGGATCCTCGCAT-1	8	25	NA	NA	NA	NA	100	NA	NA	NA	NA	NA	0	NA	100	NA	66.67	NA	NA	NA	NA	NA	NA	NA	NA	16.67	NA	NA	23.94	NA	0	NA	NA	NA	100	18.18	NA	NA	NA
	scRNAseq_1	CTTCAATGTGACCGTC-1	5	0	NA	NA	NA	0	97.62	NA	NA	NA	NA	NA	0	NA	95.24	100	0	NA	NA	NA	NA	0	NA	NA	NA	20	NA	NA	0	0	0	NA	NA	NA	NA	77.27	NA	NA	NA
	scRNAseq_1	CTTCGGTGTCTTCTAT-1	0	NA	NA	NA	NA	NA	NA	NA	NA	NA	NA	NA	NA	NA	NA	NA	NA	NA	NA	NA	NA	NA	NA	NA	NA	0	NA	NA	0	NA	0	NA	NA	NA	NA	NA	NA	NA	NA
	scRNAseq_1	CTTCGGTTCCATTCGC-1	1	100	NA	NA	NA	NA	NA	NA	NA	NA	0	NA	0	0	NA	NA	0	NA	NA	NA	NA	NA	NA	NA	NA	NA	NA	NA	0	NA	0	NA	NA	NA	NA	0	NA	NA	NA
	scRNAseq_1	CTTCTAAAGGCACTCC-1	0	0	NA	NA	NA	0	0	NA	NA	0	NA	NA	0	NA	0	NA	0	NA	NA	NA	NA	0	NA	NA	NA	0	NA	NA	0	NA	0	NA	NA	NA	0	0	NA	NA	NA
	scRNAseq_1	CTTCTAACACCCATAA-1	1	NA	NA	NA	NA	NA	NA	NA	NA	NA	NA	NA	NA	NA	NA	NA	NA	NA	NA	NA	NA	NA	NA	NA	NA	NA	NA	NA	0	NA	33.33	NA	NA	NA	NA	NA	NA	NA	NA
	scRNAseq_1	CTTCTCTAGCCATATC-1	6	NA	100	NA	NA	NA	100	NA	NA	NA	NA	NA	NA	NA	0	NA	NA	NA	NA	NA	NA	0	NA	NA	NA	83.33	NA	NA	0	NA	25.81	NA	NA	NA	80	100	NA	NA	NA
	scRNAseq_1	CTTTCAAAGTTAACAG-1	1	0	NA	NA	NA	NA	NA	NA	NA	NA	NA	NA	0	NA	0	NA	0	NA	NA	NA	NA	0	NA	NA	NA	0	NA	NA	0.15	NA	0	NA	NA	NA	0	0	NA	NA	NA
	scRNAseq_1	CTTTCAATCTAATTCC-1	4	0	0	NA	NA	NA	100	NA	NA	NA	NA	NA	0	NA	34.29	0	0	NA	NA	NA	NA	0	0	NA	NA	0	NA	NA	0.15	NA	0	NA	NA	NA	0	25	NA	NA	0
	scRNAseq_1	CTTTCGGAGGCATGGT-1	0	0	NA	NA	NA	NA	NA	NA	NA	NA	NA	NA	0	NA	0	NA	0	NA	NA	NA	NA	0	NA	NA	NA	0	NA	NA	0	NA	0	NA	NA	NA	NA	0	NA	NA	NA
	scRNAseq_1	CTTTCGGGTACCTGTA-1	1	0	0	NA	NA	NA	NA	NA	NA	NA	NA	NA	0	NA	0	NA	0	NA	NA	NA	NA	NA	NA	NA	NA	0	NA	NA	1.07	NA	0	NA	NA	NA	0	0	NA	NA	NA
	scRNAseq_1	CTTTCGGTCGACTCCT-1	7	75	NA	NA	NA	NA	100	NA	NA	NA	NA	NA	0	NA	100	NA	0	NA	NA	NA	NA	NA	NA	NA	NA	32	NA	NA	0	NA	34.09	NA	NA	NA	80	41.18	NA	NA	NA
	scRNAseq_1	CTTTCGGTCTTGGAAC-1	5	24.14	NA	NA	NA	NA	100	0	NA	NA	NA	NA	0	NA	0	0	0	NA	NA	0	NA	0	NA	NA	NA	80	NA	NA	0	NA	0	NA	NA	NA	90	60	NA	NA	0
	scRNAseq_1	GAAATGATCTACACTT-1	0	0	NA	NA	NA	NA	0	NA	NA	NA	NA	NA	0	NA	0	NA	0	NA	NA	NA	NA	NA	NA	NA	NA	0	NA	NA	0	NA	0	NA	NA	NA	0	0	NA	NA	NA
	scRNAseq_1	GAACACTCAGTTAAAG-1	3	100	NA	0	NA	NA	60	NA	NA	NA	NA	NA	0	NA	NA	NA	0	NA	NA	NA	NA	NA	100	NA	NA	0	NA	NA	0	NA	0	NA	NA	NA	NA	0	NA	NA	NA
	scRNAseq_1	GAACGTTAGCTGCCTG-1	6	0	NA	NA	NA	NA	100	NA	NA	NA	NA	NA	0	NA	100	60	0	NA	NA	NA	NA	0	NA	NA	NA	100	NA	NA	0	0	0	NA	NA	NA	100	66.67	NA	NA	NA
	scRNAseq_1	GAACGTTTCGAGAGCA-1	2	0	NA	NA	NA	NA	NA	NA	NA	NA	NA	NA	0	NA	45.45	NA	0	NA	NA	NA	NA	0	NA	NA	NA	12.5	NA	NA	0	NA	0	NA	NA	NA	NA	NA	NA	NA	NA
	scRNAseq_1	GAACTGTCAAACACGG-1	9	100	NA	NA	NA	0	100	NA	NA	NA	NA	NA	0	NA	100	100	0	NA	NA	NA	NA	NA	NA	NA	NA	11.11	NA	0	30.48	NA	41.88	NA	NA	NA	33.33	34.15	NA	NA	NA
	scRNAseq_1	GAAGCCCAGAGAACCC-1	0	0	NA	NA	NA	NA	0	NA	NA	NA	NA	NA	0	NA	0	NA	0	NA	NA	NA	NA	0	0	NA	NA	0	NA	NA	0	0	0	NA	NA	NA	0	0	NA	NA	0
	scRNAseq_1	GAAGCGATCGAGCCTG-1	5	0	NA	NA	NA	NA	100	NA	NA	NA	NA	NA	0	NA	100	NA	0	NA	NA	NA	NA	25	NA	0	NA	0	NA	0	0	0	0	NA	NA	NA	42.86	78.95	NA	NA	NA
	scRNAseq_1	GAAGGACAGGCCTAGA-1	0	0	0	NA	NA	NA	0	NA	NA	NA	NA	NA	0	NA	0	0	0	NA	NA	NA	NA	0	NA	0	NA	0	NA	NA	0	NA	0	NA	NA	NA	0	0	NA	NA	NA
	scRNAseq_1	GAAGGACTCGGACTGC-1	3	0	0	NA	NA	NA	NA	NA	NA	NA	NA	NA	0	NA	50	NA	NA	NA	NA	NA	NA	0	NA	NA	NA	0	NA	0	0	0	37.88	NA	NA	NA	100	0	NA	NA	0
	scRNAseq_1	GAAGGGTGTGGTCAAG-1	0	0	NA	NA	NA	NA	NA	NA	NA	NA	NA	NA	0	NA	0	0	0	NA	NA	NA	NA	0	0	NA	NA	0	NA	NA	0	NA	0	NA	NA	NA	NA	NA	NA	NA	NA
	scRNAseq_1	GAAGGGTGTTCCAGGC-1	1	0	NA	NA	NA	NA	NA	NA	NA	NA	NA	NA	0	NA	100	NA	0	NA	NA	NA	NA	NA	NA	NA	NA	0	NA	NA	0	NA	0	NA	NA	NA	0	0	NA	NA	0
	scRNAseq_1	GAAGTAAGTATACAGA-1	0	NA	NA	NA	NA	NA	NA	NA	NA	NA	NA	NA	NA	NA	NA	NA	NA	NA	NA	NA	NA	NA	NA	NA	NA	NA	NA	NA	0	NA	0	NA	NA	NA	NA	0	NA	NA	NA
	scRNAseq_1	GAAGTAAGTATCATGC-1	9	100	NA	NA	NA	NA	100	NA	NA	NA	NA	NA	0	NA	100	NA	0	NA	NA	NA	NA	NA	100	NA	NA	33.33	NA	NA	1.41	NA	52.63	NA	NA	NA	100	50	NA	NA	NA
	scRNAseq_1	GAATAGAAGCCTCAAT-1	7	100	NA	NA	NA	NA	91.67	NA	NA	NA	NA	NA	0	NA	100	NA	0	NA	NA	NA	NA	NA	NA	100	NA	70.59	0	NA	0	NA	0	NA	NA	NA	60	52.38	NA	NA	NA
	scRNAseq_1	GAATAGACACCTGCAG-1	4	63.64	NA	NA	NA	NA	66.67	NA	NA	NA	NA	0	0	0	0	NA	0	NA	NA	NA	NA	0	58.33	0	NA	0	NA	0	0.1	NA	0	NA	NA	NA	0	0	NA	NA	0
	scRNAseq_1	GAATCGTAGACCTCAT-1	1	0	0	NA	NA	NA	NA	NA	NA	NA	NA	NA	0	NA	0	0	0	NA	NA	NA	NA	0	0	NA	NA	0	NA	NA	0	0	0.68	NA	NA	NA	0	0	NA	NA	0
	scRNAseq_1	GACACGCGTAGGCTCC-1	7	0	NA	0	NA	0	100	NA	NA	NA	NA	NA	0	NA	100	100	0	NA	NA	NA	NA	37.5	0	NA	0	40.54	NA	NA	0	0	0	NA	NA	NA	100	11.54	0	NA	0
	scRNAseq_1	GACATCAAGATGCTGG-1	7	69.23	NA	NA	NA	0	100	NA	100	NA	NA	NA	0	100	38.3	NA	0	NA	NA	NA	NA	55.56	NA	NA	NA	100	NA	NA	0	NA	0	NA	NA	NA	NA	0	NA	NA	NA
	scRNAseq_1	GACCAATCACAGTGAG-1	8	66.67	NA	NA	NA	NA	100	NA	NA	NA	NA	NA	0	NA	66.67	100	0	NA	NA	NA	NA	0	NA	NA	NA	64	NA	0	0	NA	35.9	NA	NA	NA	100	37.5	NA	NA	NA
	scRNAseq_1	GACCCTTCACAGTGAG-1	5	66.67	NA	NA	NA	NA	100	NA	NA	NA	NA	NA	0	NA	96.77	0	0	NA	NA	NA	NA	0	NA	NA	NA	39.13	NA	0	0	NA	30.91	NA	NA	NA	NA	0	NA	NA	0
	scRNAseq_1	GACCGTGCATTCAGGT-1	0	0	NA	NA	NA	NA	NA	NA	NA	NA	NA	NA	0	NA	NA	NA	NA	NA	NA	NA	NA	NA	NA	NA	NA	NA	NA	NA	0	NA	0	NA	NA	NA	0	0	NA	NA	NA
	scRNAseq_1	GACCTTCTCAGTGGGA-1	1	NA	NA	NA	NA	NA	NA	NA	NA	NA	NA	NA	0	NA	50	NA	0	NA	NA	NA	NA	NA	0	NA	NA	0	NA	NA	0	NA	0	NA	NA	NA	NA	0	NA	NA	NA
	scRNAseq_1	GACCTTCTCCTACGAA-1	7	90.91	NA	NA	NA	NA	100	NA	NA	NA	NA	NA	0	NA	100	NA	0	NA	NA	NA	NA	0	NA	NA	NA	25.64	NA	NA	0	NA	40.62	NA	NA	NA	100	17.07	NA	NA	NA
	scRNAseq_1	GACGTTAGTACAACGG-1	4	30	NA	NA	NA	NA	100	NA	NA	NA	NA	NA	0	NA	45.45	NA	0	NA	NA	NA	NA	0	0	NA	NA	0	NA	NA	0	NA	0	NA	NA	NA	40	0	NA	NA	NA
	scRNAseq_1	GACGTTATCCCAACTC-1	3	NA	NA	NA	NA	NA	NA	NA	NA	NA	NA	NA	0	NA	100	NA	NA	NA	NA	NA	NA	NA	NA	NA	NA	100	NA	NA	0	NA	6.25	NA	NA	NA	NA	NA	NA	NA	NA
	scRNAseq_1	GACTATGAGCAGCAGT-1	5	25	NA	NA	NA	0	100	NA	NA	NA	NA	NA	0	NA	100	NA	0	NA	NA	NA	NA	0	0	NA	NA	27.27	NA	0	0	NA	0	NA	NA	NA	100	0	NA	NA	NA
	scRNAseq_1	GACTGATCACGTAGAG-1	0	0	NA	NA	NA	NA	NA	NA	NA	NA	NA	NA	0	NA	0	NA	0	NA	NA	0	NA	NA	NA	NA	NA	0	NA	NA	0	NA	0	NA	NA	NA	0	0	NA	NA	0
	scRNAseq_1	GAGACCCAGGTAAAGG-1	8	57.14	NA	NA	NA	0	NA	NA	NA	NA	NA	NA	0	100	NA	NA	0	NA	NA	NA	NA	50	0	NA	NA	100	NA	0	0.21	0	67.71	NA	NA	NA	66.67	20	NA	NA	NA
	scRNAseq_1	GAGACTTAGAGTTCGG-1	9	35.29	NA	NA	NA	0	100	NA	NA	NA	NA	NA	0	NA	82.14	NA	4.55	NA	NA	0	NA	57.14	NA	NA	NA	85.71	NA	NA	0	NA	76.27	NA	NA	NA	100	94.44	NA	NA	0
	scRNAseq_1	GAGACTTTCGGTAAGG-1	5	0	NA	NA	NA	NA	100	NA	NA	NA	NA	NA	3.12	NA	62.5	0	0	NA	NA	NA	NA	0	0	NA	NA	45.45	NA	NA	0	0	0	NA	NA	NA	100	NA	NA	NA	NA
	scRNAseq_1	GAGAGGTAGCGAATGC-1	4	0	NA	NA	NA	0	100	NA	NA	NA	NA	NA	0	NA	97.92	NA	0	NA	NA	NA	NA	NA	NA	NA	NA	15.38	NA	NA	0.13	NA	0	NA	NA	NA	NA	0	NA	NA	0
	scRNAseq_1	GAGAGGTGTTAATGAG-1	2	0	NA	NA	NA	NA	25	NA	NA	NA	NA	NA	0	NA	0	0	0	NA	NA	NA	NA	0	0	NA	NA	0	NA	NA	0	NA	0	NA	NA	NA	15.38	0	NA	NA	0
	scRNAseq_1	GAGCCTGAGCCATGCC-1	5	0	NA	NA	NA	NA	NA	NA	NA	NA	NA	NA	NA	NA	33.33	NA	0	NA	NA	NA	NA	0	0	NA	NA	33.33	NA	NA	0	NA	22.73	NA	NA	NA	66.67	28.57	NA	NA	NA
	scRNAseq_1	GAGCTGCAGTCACGAG-1	0	0	NA	NA	NA	NA	NA	NA	NA	NA	NA	NA	0	NA	0	NA	0	NA	NA	NA	NA	NA	0	NA	NA	0	NA	0	0	NA	0	NA	NA	NA	0	0	NA	NA	NA
	scRNAseq_1	GAGCTGCTCACTTGTT-1	3	87.5	NA	NA	NA	NA	100	NA	NA	NA	NA	NA	0	NA	100	NA	NA	NA	NA	NA	NA	NA	NA	NA	NA	0	NA	NA	0	NA	0	NA	NA	NA	NA	NA	NA	NA	NA
	scRNAseq_1	GAGGCAAGTAACAGTA-1	5	80	NA	NA	NA	NA	50	NA	0	0	NA	NA	0	100	25.45	0	0	NA	NA	NA	NA	0	NA	NA	NA	0	NA	NA	0	NA	0	NA	NA	NA	100	0	NA	NA	0
	scRNAseq_1	GAGGCCTAGCGCATCC-1	3	NA	NA	NA	NA	0	100	NA	NA	NA	NA	NA	0	NA	100	0	0	NA	NA	NA	NA	0	NA	NA	NA	0	NA	NA	36.04	NA	0	NA	NA	NA	NA	0	NA	NA	0
	scRNAseq_1	GAGGCCTAGGGTCAAC-1	2	0	NA	NA	NA	NA	NA	NA	NA	NA	NA	NA	0	NA	20.99	NA	0	NA	NA	NA	NA	NA	NA	NA	NA	0	NA	0	0	NA	0	NA	NA	NA	100	0	NA	NA	0
	scRNAseq_1	GAGGCCTTCACCTTAT-1	3	0	NA	NA	NA	NA	44.44	NA	NA	NA	NA	NA	0	NA	56.76	0	0	NA	NA	NA	NA	0	NA	NA	0	41.67	NA	0	0	NA	0	NA	NA	NA	NA	0	NA	NA	0
	scRNAseq_1	GAGGGATAGGGAGAAT-1	8	0	NA	0	NA	NA	100	NA	NA	0	NA	NA	0	NA	40	0	44.44	NA	NA	NA	NA	NA	NA	NA	NA	33.33	NA	NA	0.18	0	34.43	NA	NA	NA	100	52.63	NA	NA	NA
	scRNAseq_1	GAGGGATCACTCCTGT-1	1	0	NA	NA	NA	NA	0	NA	NA	NA	NA	NA	0	NA	0	NA	0	NA	NA	NA	NA	0	NA	NA	NA	0	NA	NA	1	NA	0	NA	NA	NA	NA	0	NA	NA	0
	scRNAseq_1	GAGGGATGTCAGTCTA-1	4	NA	NA	NA	NA	NA	100	NA	NA	NA	NA	NA	0	NA	NA	NA	0	NA	NA	NA	NA	NA	NA	100	NA	83.33	NA	NA	0	NA	0	NA	NA	NA	100	NA	NA	NA	NA
	scRNAseq_1	GAGTCATGTAGAGATT-1	0	0	NA	NA	NA	NA	NA	NA	NA	NA	NA	NA	0	NA	0	NA	0	NA	NA	NA	NA	0	NA	NA	NA	0	NA	NA	0	NA	0	NA	NA	NA	0	NA	NA	NA	NA
	scRNAseq_1	GAGTCATGTCTAACTG-1	0	0	NA	NA	NA	NA	0	NA	NA	NA	NA	NA	0	NA	0	0	0	NA	NA	NA	NA	NA	NA	NA	NA	0	NA	NA	0	NA	0	NA	NA	NA	0	0	NA	NA	NA
	scRNAseq_1	GAGTCATTCGCAGAGA-1	3	0	NA	NA	NA	NA	100	NA	NA	NA	NA	NA	0	NA	33.33	NA	0	NA	NA	NA	NA	NA	NA	NA	NA	0	NA	0	0.22	0	0	NA	NA	NA	0	0	NA	NA	NA
	scRNAseq_1	GAGTCTAGTTCAGCTA-1	1	0	NA	NA	NA	NA	0	NA	NA	NA	NA	NA	0	NA	0	0	0	NA	NA	NA	NA	0	0	NA	NA	0	0	0	0	NA	67.37	NA	NA	NA	NA	0	NA	NA	0
	scRNAseq_1	GAGTGAGGTGGTAACG-1	2	0	NA	NA	NA	0	14.29	NA	NA	NA	NA	0	0	NA	0	NA	0	NA	NA	NA	NA	0	NA	NA	NA	NA	NA	NA	0	NA	0	NA	NA	NA	100	0	NA	NA	NA
	scRNAseq_1	GAGTTACTCTACCTTA-1	9	66.67	NA	NA	NA	NA	90	NA	NA	NA	NA	NA	0	NA	100	100	0	NA	NA	NA	NA	50	0	NA	NA	15.38	NA	NA	22.61	NA	12.68	NA	NA	NA	NA	25	NA	NA	0
	scRNAseq_1	GAGTTGTCATGCCGAC-1	4	0	NA	NA	NA	NA	100	NA	NA	NA	NA	NA	0	NA	82.61	NA	0	NA	NA	NA	NA	0	NA	NA	NA	80	NA	NA	0	NA	0	NA	NA	NA	100	0	NA	NA	NA
	scRNAseq_1	GAGTTTGCACACACGC-1	6	NA	NA	NA	NA	NA	100	NA	NA	NA	NA	NA	0	NA	100	0	0	NA	NA	NA	NA	0	0	NA	NA	16.67	NA	NA	0	0	15.79	NA	NA	NA	100	5	NA	NA	0
	scRNAseq_1	GATAGAACAGCTAACT-1	1	0	NA	NA	NA	0	0	NA	NA	NA	NA	0	0	NA	0	NA	0	NA	NA	NA	NA	0	NA	0	NA	0	NA	0	0	NA	0	NA	NA	NA	7.14	0	NA	NA	0
	scRNAseq_1	GATAGCTCAGCCATTA-1	0	0	0	NA	NA	NA	0	NA	NA	NA	NA	0	0	0	0	0	0	NA	NA	0	NA	0	0	NA	0	0	NA	0	0	0	0	NA	NA	NA	0	0	NA	NA	0
	scRNAseq_1	GATCACAAGGCACTAG-1	9	100	NA	NA	NA	NA	100	NA	NA	NA	NA	NA	25	NA	100	NA	44.44	NA	NA	NA	NA	60	NA	NA	NA	0	NA	0	0	NA	100	NA	NA	NA	100	50	NA	NA	NA
	scRNAseq_1	GATCACACAACTGTGT-1	4	69.23	NA	NA	NA	NA	50	NA	NA	NA	NA	0	0	NA	0	NA	0	NA	NA	NA	NA	NA	NA	NA	NA	0	NA	NA	0.12	0	0	NA	NA	NA	0	5.26	NA	NA	0
	scRNAseq_1	GATCACACACCTGCAG-1	4	7.69	NA	NA	NA	NA	0	NA	NA	NA	NA	NA	0	NA	7.94	NA	0	NA	NA	0	NA	0	0	0	NA	0	NA	NA	0	NA	6.96	NA	NA	NA	0	8.16	NA	NA	0
	scRNAseq_1	GATCACACACGGTGAA-1	0	0	NA	NA	NA	NA	NA	NA	NA	NA	NA	NA	0	NA	0	0	0	NA	NA	NA	NA	NA	0	NA	NA	0	NA	NA	0	NA	0	NA	NA	NA	NA	NA	NA	NA	0
	scRNAseq_1	GATCAGTAGAGAGAAC-1	0	0	NA	NA	NA	NA	0	NA	NA	NA	NA	NA	0	NA	0	NA	0	NA	NA	NA	NA	NA	NA	NA	NA	0	NA	NA	0	NA	0	NA	NA	NA	0	0	NA	NA	NA
	scRNAseq_1	GATCAGTAGAGTGACC-1	6	20	NA	NA	NA	NA	100	NA	NA	NA	NA	NA	0	NA	100	NA	0	NA	NA	0	NA	0	NA	NA	NA	28.57	NA	NA	0.16	NA	0	NA	NA	NA	NA	27.03	NA	NA	NA
	scRNAseq_1	GATCATGAGCCATATC-1	5	100	NA	NA	NA	NA	NA	NA	NA	NA	66.67	NA	0	NA	100	NA	0	NA	NA	NA	NA	NA	NA	NA	NA	100	NA	NA	0	NA	0	NA	NA	NA	NA	80	NA	NA	0
	scRNAseq_1	GATCATGAGGACACTG-1	7	NA	NA	NA	NA	0	100	NA	NA	NA	NA	NA	0	NA	100	40	0	NA	NA	NA	NA	0	100	NA	NA	80.65	NA	0	0	NA	37.76	NA	NA	NA	100	0	NA	NA	NA
	scRNAseq_1	GATCATGCAATCAGCT-1	2	NA	NA	NA	NA	NA	33.33	NA	NA	NA	NA	NA	0	NA	NA	NA	NA	NA	NA	NA	NA	NA	NA	NA	NA	NA	NA	NA	0	NA	0	NA	NA	NA	100	0	NA	NA	0
	scRNAseq_1	GATCCCTCACGGTGCT-1	4	NA	NA	NA	NA	NA	100	NA	NA	NA	NA	NA	0	NA	55.56	0	0	NA	NA	NA	NA	0	NA	NA	NA	0	NA	NA	0	NA	0	NA	NA	NA	100	25	NA	NA	0
	scRNAseq_1	GATGAGGGTCGGTGTC-1	0	0	NA	NA	NA	NA	NA	NA	NA	NA	NA	NA	0	NA	0	NA	0	NA	NA	NA	NA	NA	NA	NA	NA	NA	NA	NA	0	NA	0	NA	NA	NA	0	NA	NA	NA	NA
	scRNAseq_1	GATGATCCATACAGAA-1	3	0	NA	NA	NA	NA	NA	NA	NA	NA	NA	NA	0	NA	100	NA	0	NA	NA	NA	NA	NA	NA	NA	NA	14.29	NA	NA	0	NA	50	NA	NA	NA	NA	0	NA	NA	NA
	scRNAseq_1	GATGCTAGTGGACAGT-1	3	NA	NA	NA	NA	NA	100	NA	NA	NA	NA	NA	0	NA	100	NA	0	NA	NA	NA	NA	NA	NA	NA	NA	0	0	NA	0	0	0	NA	NA	NA	NA	44.44	NA	NA	NA
	scRNAseq_1	GATGCTATCTTCCACG-1	0	0	0	NA	NA	NA	0	NA	NA	NA	NA	NA	0	NA	0	NA	0	NA	NA	NA	NA	NA	NA	NA	NA	0	NA	NA	0	NA	0	NA	NA	NA	NA	0	NA	NA	0
	scRNAseq_1	GATGGAGCAGAGCTAG-1	4	0	NA	NA	NA	NA	100	NA	NA	NA	NA	NA	0	NA	100	NA	NA	NA	NA	NA	NA	NA	NA	NA	NA	NA	NA	NA	0	NA	65.12	NA	NA	NA	NA	22.22	NA	NA	0
	scRNAseq_1	GATGTTGAGGGATCGT-1	3	0	NA	NA	NA	NA	60	NA	NA	0	NA	NA	0	NA	53.85	NA	0	NA	NA	NA	NA	NA	NA	NA	NA	0	NA	NA	0	NA	0	NA	NA	NA	75	0	NA	NA	NA
	scRNAseq_1	GATTGGTCACAAATGA-1	9	44.44	NA	NA	NA	NA	100	NA	100	NA	NA	NA	70.59	NA	100	33.33	0	NA	NA	NA	NA	0	NA	NA	NA	51.85	NA	0	0	NA	3.12	NA	NA	NA	87.5	0	NA	NA	0
	scRNAseq_1	GATTTCTGTTTCAGAC-1	0	0	NA	NA	NA	NA	NA	NA	NA	NA	NA	NA	NA	NA	0	NA	0	NA	NA	NA	NA	NA	NA	NA	NA	0	0	NA	0	NA	0	NA	NA	NA	NA	0	NA	NA	NA
	scRNAseq_1	GCAACATCACTTGTCC-1	0	0	NA	NA	NA	NA	0	NA	NA	NA	NA	NA	0	NA	0	NA	0	NA	NA	NA	NA	0	0	NA	NA	0	0	NA	0	0	0	NA	NA	NA	0	0	NA	NA	NA
	scRNAseq_1	GCAACCGAGATCCGAG-1	6	7.14	NA	NA	NA	NA	100	NA	100	NA	NA	NA	0	NA	100	NA	0	NA	NA	NA	NA	NA	NA	NA	NA	0	NA	0	0	NA	0	NA	NA	NA	100	27.5	NA	NA	0
	scRNAseq_1	GCAACCGCAATGGCCC-1	1	0	NA	NA	NA	NA	100	NA	NA	NA	NA	NA	0	NA	0	0	0	NA	NA	NA	NA	0	NA	NA	NA	0	NA	0	0	NA	0	NA	NA	NA	0	0	NA	NA	0
	scRNAseq_1	GCACGTGAGACCAACG-1	3	0	NA	NA	NA	NA	100	NA	NA	NA	NA	NA	0	NA	0	NA	0	NA	NA	NA	NA	18.18	NA	NA	NA	37.93	NA	0	0	NA	0	NA	NA	NA	NA	0	NA	NA	NA
	scRNAseq_1	GCACGTGAGGAAAGTG-1	5	87.5	NA	NA	NA	NA	100	NA	100	NA	NA	NA	0	NA	100	NA	0	NA	NA	NA	NA	0	0	NA	NA	50	NA	NA	0	NA	0	NA	NA	NA	NA	0	NA	NA	NA
	scRNAseq_1	GCACGTGCAAACAGGC-1	8	17.39	0	NA	NA	NA	96.15	NA	0	0	NA	0	0	NA	83.58	66.67	0	NA	NA	NA	NA	0	0	66.67	NA	23.53	NA	NA	0.08	0	0	NA	NA	NA	26.67	0	NA	NA	0
	scRNAseq_1	GCACGTGGTGAGCTCC-1	4	0	NA	NA	NA	NA	100	NA	NA	NA	NA	NA	NA	NA	37.5	NA	NA	NA	NA	NA	NA	NA	NA	NA	NA	100	NA	NA	0	NA	63.64	NA	NA	NA	NA	NA	NA	NA	NA
	scRNAseq_1	GCAGCTGAGTTGCCTA-1	5	0	NA	NA	NA	NA	100	NA	NA	NA	NA	NA	0	NA	25.93	0	0	NA	NA	0	NA	0	0	NA	NA	5.56	NA	0	0	NA	18.75	NA	NA	NA	16.67	0	NA	NA	NA
	scRNAseq_1	GCAGCTGCAAATGAGT-1	7	33.33	NA	NA	NA	NA	100	NA	NA	NA	NA	NA	0	NA	100	NA	0	NA	NA	NA	NA	0	100	NA	NA	30.77	0	0	6.16	0	51.85	NA	NA	NA	NA	0	NA	NA	0
	scRNAseq_1	GCAGGCTTCCAAGCTA-1	0	NA	NA	NA	NA	NA	NA	NA	NA	NA	NA	NA	NA	NA	NA	NA	NA	NA	NA	NA	NA	0	NA	NA	NA	NA	NA	NA	0	NA	0	NA	NA	NA	NA	NA	NA	NA	NA
	scRNAseq_1	GCAGGCTTCTTGGAAC-1	0	0	NA	NA	NA	NA	0	NA	NA	NA	NA	NA	NA	NA	0	NA	0	NA	NA	NA	NA	NA	NA	NA	NA	0	NA	NA	0	0	0	NA	NA	NA	0	0	NA	NA	0
	scRNAseq_1	GCAGTTAAGGGAGTTC-1	1	NA	NA	NA	NA	NA	100	NA	NA	NA	NA	NA	NA	NA	NA	NA	0	NA	NA	NA	NA	NA	NA	NA	NA	NA	NA	NA	0	NA	0	NA	NA	NA	NA	NA	NA	NA	NA
	scRNAseq_1	GCAGTTAGTATGCGGA-1	4	33.33	NA	NA	NA	NA	100	NA	NA	NA	NA	NA	0	NA	100	NA	0	NA	NA	NA	NA	0	NA	NA	NA	57.89	NA	NA	0	NA	0	NA	NA	NA	NA	0	NA	NA	NA
	scRNAseq_1	GCAGTTAGTCCCTAAA-1	4	0	NA	NA	NA	NA	81.48	NA	NA	NA	NA	NA	0	100	56.1	NA	0	NA	NA	NA	NA	0	0	NA	NA	0	NA	0	0	NA	0	NA	NA	NA	86.67	0	NA	NA	0
	scRNAseq_1	GCAGTTAGTTTGTTCT-1	2	0	NA	NA	NA	NA	12.5	0	NA	NA	NA	NA	0	NA	0	NA	0	NA	NA	NA	NA	0	0	NA	NA	0	NA	NA	0	0	2.38	NA	NA	NA	NA	0	NA	NA	0
	scRNAseq_1	GCATCTCAGGTCCTGC-1	0	0	NA	NA	NA	NA	NA	NA	NA	NA	NA	NA	NA	NA	NA	NA	0	NA	NA	NA	NA	NA	0	NA	NA	0	NA	NA	0	NA	0	NA	NA	NA	0	0	NA	NA	NA
	scRNAseq_1	GCATCTCCAGTAGTTC-1	5	60	NA	NA	NA	NA	100	NA	NA	NA	NA	NA	0	NA	100	NA	0	NA	NA	NA	NA	0	NA	NA	NA	77.78	NA	NA	0	0	0	NA	NA	NA	100	0	NA	NA	0
	scRNAseq_1	GCATGATAGCGTTCCG-1	4	NA	NA	NA	NA	NA	NA	NA	NA	NA	NA	NA	0	NA	NA	0	0	NA	NA	NA	NA	0	NA	NA	NA	100	NA	NA	17.86	NA	16.67	NA	NA	NA	100	NA	NA	NA	NA
	scRNAseq_1	GCCAGTGTCTTCGATT-1	1	0	NA	NA	NA	NA	100	NA	NA	NA	NA	NA	0	NA	NA	0	0	NA	NA	NA	NA	0	NA	NA	NA	0	NA	NA	0	NA	0	NA	NA	NA	NA	0	NA	NA	0
	scRNAseq_1	GCCCGAACAACCTAAC-1	3	0	NA	NA	NA	NA	100	NA	NA	NA	NA	NA	0	0	100	NA	0	NA	NA	NA	NA	NA	0	NA	NA	0	0	0	0	0	0	NA	NA	NA	100	0	NA	NA	0
	scRNAseq_1	GCCGATGAGTGGTGAC-1	8	100	0	NA	NA	NA	100	NA	NA	NA	NA	NA	0	NA	100	NA	0	NA	NA	NA	NA	NA	NA	100	NA	75	NA	NA	31.53	NA	0	NA	NA	NA	100	100	NA	NA	0
	scRNAseq_1	GCCGTGAAGGATCATA-1	6	40	NA	NA	NA	NA	100	NA	NA	NA	NA	NA	0	NA	28.57	0	0	NA	NA	NA	NA	57.14	NA	100	NA	100	NA	0	0	0	0	NA	NA	NA	NA	0	NA	NA	0
	scRNAseq_1	GCCGTGAGTTCCTAAG-1	1	0	NA	NA	NA	NA	NA	NA	NA	NA	NA	NA	0	NA	100	NA	NA	NA	NA	NA	NA	NA	NA	0	NA	0	NA	NA	0	NA	0	NA	NA	NA	NA	0	NA	NA	NA
	scRNAseq_1	GCCGTGATCGTGTGAT-1	3	0	NA	NA	NA	NA	100	NA	NA	NA	NA	NA	NA	NA	100	NA	0	NA	NA	0	NA	0	NA	NA	NA	NA	NA	NA	0	NA	0	NA	NA	NA	NA	100	NA	NA	NA
	scRNAseq_1	GCCTGTTAGCGTGTTT-1	1	0	NA	NA	NA	NA	100	NA	NA	NA	NA	NA	NA	NA	NA	NA	NA	NA	NA	NA	NA	NA	NA	NA	NA	NA	NA	NA	0	NA	NA	NA	NA	NA	NA	0	NA	NA	NA
	scRNAseq_1	GCCTGTTGTCACCACG-1	3	0	NA	NA	NA	NA	30	NA	100	NA	NA	NA	0	NA	22.41	0	0	NA	NA	NA	NA	0	NA	NA	NA	0	NA	NA	0	NA	0	NA	NA	NA	0	0	NA	NA	NA
	scRNAseq_1	GCCTGTTTCAGTGCGC-1	1	NA	NA	NA	NA	NA	NA	NA	NA	NA	NA	NA	0	0	0	NA	0	NA	NA	NA	NA	NA	0	NA	NA	0	NA	NA	0.1	NA	0	NA	NA	NA	0	0	NA	NA	0
	scRNAseq_1	GCGAGAACAGAACTTC-1	7	30.77	NA	NA	NA	NA	100	NA	NA	NA	NA	0	0	NA	100	NA	0	NA	NA	NA	NA	NA	NA	100	NA	16	NA	NA	0	NA	0	NA	NA	NA	100	15.79	NA	NA	0
	scRNAseq_1	GCGATCGTCTCAAAGC-1	2	NA	NA	NA	NA	NA	NA	NA	NA	NA	NA	NA	NA	NA	NA	NA	0	NA	NA	NA	NA	100	NA	NA	NA	40	NA	NA	0	NA	0	NA	NA	NA	NA	0	NA	NA	NA
	scRNAseq_1	GCGATCGTCTTCGTAT-1	2	0	NA	NA	NA	NA	NA	NA	NA	NA	NA	NA	0	NA	100	0	0	NA	NA	NA	NA	NA	NA	NA	NA	NA	NA	NA	0	NA	0	NA	NA	NA	100	0	NA	NA	NA
	scRNAseq_1	GCGGATCCACACAGAG-1	0	0	NA	NA	NA	NA	NA	NA	0	NA	NA	NA	0	NA	0	NA	0	NA	NA	NA	NA	NA	NA	NA	NA	0	NA	NA	0	NA	0	NA	NA	NA	0	0	NA	NA	NA
	scRNAseq_1	GCGTTTCCACGACGTC-1	6	100	NA	NA	NA	NA	75	NA	NA	NA	NA	NA	0	NA	100	0	0	NA	NA	NA	NA	NA	0	NA	NA	25	NA	NA	0	NA	12.82	NA	NA	NA	100	0	NA	NA	0
	scRNAseq_1	GCTACCTTCGACATTG-1	3	NA	NA	NA	NA	NA	100	NA	NA	NA	NA	NA	0	NA	100	NA	0	NA	NA	NA	NA	0	NA	NA	NA	0	NA	NA	0	NA	0	NA	NA	NA	NA	21.43	NA	NA	0
	scRNAseq_1	GCTCAAAAGCCGCTTG-1	0	0	NA	NA	NA	NA	NA	NA	NA	NA	NA	NA	0	NA	0	NA	0	NA	NA	NA	NA	0	NA	NA	NA	0	NA	0	0	0	0	NA	NA	NA	NA	0	NA	NA	NA
	scRNAseq_1	GCTGCAGAGGTCATTC-1	6	NA	NA	NA	NA	NA	NA	NA	NA	NA	NA	NA	0	NA	100	NA	NA	NA	NA	NA	NA	NA	0	NA	NA	37.5	NA	NA	0.7	NA	69.23	NA	NA	NA	100	23.53	NA	NA	NA
	scRNAseq_1	GCTGCAGGTTCAGCGC-1	2	0	NA	NA	NA	NA	94.44	NA	NA	0	NA	0	0	NA	0	NA	0	NA	NA	NA	NA	0	NA	NA	NA	22.22	NA	0	0	NA	0	NA	NA	NA	0	0	NA	0	0
	scRNAseq_1	GCTTTCGGTGATCGTT-1	4	0	NA	NA	NA	NA	100	NA	NA	NA	NA	NA	0	NA	70.83	NA	0	NA	NA	NA	NA	NA	NA	100	NA	9.09	NA	NA	0	0	0	NA	NA	NA	NA	0	NA	NA	0
	scRNAseq_1	GGAAGTGAGACTGTTC-1	0	0	NA	NA	NA	NA	NA	NA	NA	NA	NA	NA	0	NA	NA	0	0	NA	NA	NA	NA	NA	NA	NA	NA	NA	NA	NA	0	NA	0	NA	NA	NA	0	0	NA	NA	NA
	scRNAseq_1	GGAAGTGCACGCGTGT-1	0	0	NA	NA	NA	NA	NA	NA	NA	NA	NA	NA	0	NA	0	0	0	NA	NA	NA	NA	0	0	0	NA	0	NA	0	0	NA	0	NA	NA	NA	0	0	NA	NA	NA
	scRNAseq_1	GGAAGTGCACTGGACC-1	3	83.33	0	NA	NA	NA	NA	NA	NA	NA	NA	NA	0	NA	42.86	NA	0	NA	NA	NA	NA	0	NA	NA	NA	0	NA	NA	0	0	29.55	NA	NA	NA	NA	0	NA	NA	NA
	scRNAseq_1	GGAAGTGTCCCGATCT-1	1	0	NA	NA	NA	NA	NA	NA	NA	NA	NA	NA	0	NA	NA	NA	NA	NA	NA	NA	NA	0	NA	NA	NA	0	NA	NA	0	NA	26.67	NA	NA	NA	NA	0	NA	NA	0
	scRNAseq_1	GGAATCTCAAGTGGCA-1	0	0	0	NA	NA	NA	NA	NA	NA	NA	NA	NA	0	NA	0	NA	0	NA	NA	NA	NA	0	NA	0	NA	0	NA	0	0	0	0	NA	NA	NA	0	0	NA	NA	0
	scRNAseq_1	GGAATGGGTGTATCCA-1	0	0	NA	NA	NA	NA	NA	NA	NA	NA	NA	NA	0	NA	NA	NA	0	NA	NA	NA	NA	0	NA	NA	NA	0	NA	NA	0	NA	0	NA	NA	NA	NA	NA	NA	NA	NA
	scRNAseq_1	GGACGTCCACGCAGTC-1	0	0	NA	NA	NA	NA	NA	NA	NA	NA	NA	0	0	NA	0	NA	0	NA	NA	NA	NA	NA	NA	NA	NA	0	NA	NA	0	0	0	NA	NA	NA	NA	0	NA	NA	0
	scRNAseq_1	GGAGAACAGATACCAA-1	6	50	NA	NA	NA	NA	100	NA	NA	NA	NA	NA	0	NA	76.47	0	0	NA	NA	NA	NA	42.86	NA	NA	NA	13.64	NA	0	0	NA	0	NA	NA	NA	NA	10.71	NA	NA	NA
	scRNAseq_1	GGAGAACAGCACTAAA-1	7	0	NA	NA	NA	66.67	100	NA	NA	NA	NA	NA	0	NA	100	100	0	NA	NA	NA	NA	0	NA	NA	NA	0	NA	0	0.31	NA	25.88	NA	NA	NA	62.5	0	NA	NA	NA
	scRNAseq_1	GGAGAACCAATCTAGC-1	4	0	NA	NA	NA	NA	75	NA	NA	NA	NA	NA	0	NA	50	33.33	0	NA	NA	NA	NA	NA	100	NA	NA	0	NA	NA	0	NA	0	NA	NA	NA	NA	0	NA	NA	NA
	scRNAseq_1	GGAGAACTCATCACCC-1	7	87.5	NA	NA	NA	NA	100	NA	NA	NA	NA	NA	0	NA	86.21	NA	0	NA	NA	NA	NA	0	NA	NA	NA	28.57	NA	NA	29.65	NA	0	NA	NA	NA	66.67	83.33	NA	NA	NA
	scRNAseq_1	GGAGAACTCGGCATAT-1	12	20	NA	NA	NA	NA	100	NA	NA	NA	NA	NA	0	NA	69.23	100	0	NA	NA	NA	NA	80	66.67	100	NA	44	NA	0	0.16	0	21.01	NA	NA	NA	100	13.04	NA	NA	0
	scRNAseq_1	GGAGCAATCGCCTATC-1	2	16.67	NA	NA	NA	NA	40	NA	NA	NA	NA	NA	0	NA	0	NA	0	NA	NA	NA	NA	0	0	NA	NA	0	NA	NA	0	0	0	NA	NA	NA	0	0	NA	NA	0
	scRNAseq_1	GGAGCAATCTCCTGCA-1	2	NA	NA	NA	NA	NA	NA	NA	NA	NA	NA	NA	NA	NA	NA	NA	0	NA	NA	NA	NA	0	NA	NA	NA	25	NA	0	0	NA	0	NA	NA	NA	NA	53.85	NA	NA	NA
	scRNAseq_1	GGAGGATGTGTTGATC-1	8	7.14	NA	NA	NA	0	97.92	NA	NA	NA	NA	NA	0	NA	42.86	NA	0	NA	NA	0	NA	0	NA	NA	NA	69.23	100	NA	0	NA	30	NA	NA	NA	75	43.59	NA	NA	0
	scRNAseq_1	GGAGGTATCCGTCAAA-1	5	53.85	NA	NA	NA	NA	100	NA	NA	NA	NA	NA	0	NA	60.71	0	0	NA	NA	NA	NA	0	0	0	NA	30.23	NA	NA	0	NA	0	NA	NA	NA	14.29	0	0	NA	0
	scRNAseq_1	GGATCTATCGCGAAGA-1	4	50	NA	NA	NA	NA	100	NA	NA	NA	NA	NA	0	NA	100	NA	0	NA	NA	NA	NA	NA	NA	NA	NA	0	0	0	0	0	0	NA	NA	NA	50	0	NA	NA	0
	scRNAseq_1	GGATGTTTCACCGGGT-1	7	50	NA	NA	NA	NA	100	NA	NA	NA	NA	NA	0	NA	100	0	0	NA	NA	NA	NA	0	NA	50	NA	33.33	NA	NA	0	NA	50	NA	NA	NA	100	0	NA	NA	NA
	scRNAseq_1	GGCACGTGTCAACATC-1	8	100	NA	NA	NA	NA	100	NA	NA	NA	NA	NA	0	NA	80	100	0	NA	NA	NA	NA	71.43	NA	NA	NA	93.75	NA	NA	0	0	13.33	NA	NA	NA	100	0	NA	NA	NA
	scRNAseq_1	GGCGTCACAGTACTAC-1	3	0	NA	NA	NA	NA	50	NA	NA	NA	0	NA	0	NA	66.67	NA	0	NA	NA	NA	NA	0	NA	NA	NA	0	NA	NA	0	0	0	NA	NA	NA	60	0	NA	NA	0
	scRNAseq_1	GGCTGTGGTTGCCGCA-1	8	71.43	NA	NA	NA	NA	100	NA	NA	NA	NA	NA	0	NA	50	50	13.33	NA	NA	NA	NA	0	100	NA	NA	25	NA	NA	26.23	NA	0	NA	NA	NA	0	0	NA	NA	NA
	scRNAseq_1	GGCTTGGGTTGGTGTT-1	1	NA	NA	NA	NA	NA	66.67	NA	NA	NA	NA	NA	NA	NA	NA	0	0	NA	NA	NA	NA	NA	NA	NA	NA	NA	NA	NA	0	NA	NA	NA	NA	NA	NA	NA	NA	NA	NA
	scRNAseq_1	GGCTTTCCAAGGTACG-1	8	7.69	NA	NA	NA	NA	100	NA	100	NA	NA	NA	0	NA	66.67	100	0	NA	NA	NA	NA	NA	NA	NA	NA	66.67	NA	NA	0	NA	0	NA	NA	NA	20	6.25	NA	NA	NA
	scRNAseq_1	GGCTTTCTCGATGCAT-1	4	0	NA	NA	NA	NA	100	NA	NA	NA	NA	NA	0	NA	68.75	NA	NA	NA	NA	NA	NA	NA	NA	NA	NA	12.5	NA	NA	0	NA	0	NA	NA	NA	100	0	NA	NA	NA
	scRNAseq_1	GGGACAATCGGAAACG-1	1	NA	NA	NA	NA	NA	NA	NA	NA	NA	NA	NA	11.11	NA	0	0	0	NA	NA	NA	NA	NA	NA	NA	NA	0	NA	NA	0	NA	0	NA	NA	NA	NA	NA	NA	NA	NA
	scRNAseq_1	GGGACCTTCGCTGATA-1	6	NA	NA	NA	NA	NA	100	NA	NA	NA	NA	NA	0	NA	100	NA	0	NA	NA	NA	NA	NA	NA	NA	NA	33.33	NA	NA	29.89	0	36.67	NA	NA	NA	100	0	NA	NA	NA
	scRNAseq_1	GGGACTCGTGCAACAG-1	2	NA	NA	NA	NA	NA	NA	NA	NA	NA	NA	NA	0	NA	NA	NA	0	NA	NA	NA	NA	0	NA	NA	NA	100	NA	NA	0	NA	0	NA	NA	NA	100	0	NA	NA	NA
	scRNAseq_1	GGGAGATGTTTGGGTT-1	1	0	NA	NA	NA	NA	0	NA	NA	NA	NA	NA	0	NA	NA	NA	0	NA	NA	NA	NA	0	NA	NA	NA	NA	NA	NA	0.68	NA	0	NA	NA	NA	NA	0	NA	NA	NA
	scRNAseq_1	GGGAGTACAATGGGTG-1	1	0	0	0	NA	NA	NA	NA	NA	NA	NA	NA	0	NA	0	0	0	NA	NA	NA	NA	0	NA	NA	NA	0	NA	0	0.09	NA	0	NA	NA	NA	0	0	NA	NA	0
	scRNAseq_1	GGGAGTAGTAACCAGG-1	2	NA	NA	NA	NA	NA	NA	NA	NA	NA	NA	NA	NA	NA	47.62	0	0	NA	NA	NA	NA	0	NA	NA	NA	0	NA	NA	0	NA	100	NA	NA	NA	NA	0	NA	NA	NA
	scRNAseq_1	GGGCCATAGTGAGGCT-1	0	0	NA	NA	NA	NA	0	NA	NA	NA	NA	NA	0	NA	0	0	0	NA	NA	NA	NA	0	NA	NA	NA	0	NA	NA	0	NA	0	NA	NA	NA	0	0	NA	NA	0
	scRNAseq_1	GGGCCATGTTGTGGCC-1	4	21.43	NA	NA	NA	NA	100	NA	NA	NA	NA	NA	0	NA	NA	0	0	NA	NA	NA	NA	NA	100	NA	NA	0	NA	NA	0	NA	0	NA	NA	NA	100	0	NA	NA	NA
	scRNAseq_1	GGGTAGAGTGTCTAAC-1	1	0	NA	NA	NA	NA	NA	NA	NA	NA	NA	NA	0	NA	0	NA	0	NA	NA	NA	NA	NA	0	NA	NA	9.09	NA	NA	0	NA	0	NA	NA	NA	NA	0	NA	NA	0
	scRNAseq_1	GGGTAGATCGCTTGCT-1	7	62.07	NA	NA	NA	0	100	NA	NA	NA	NA	NA	0	NA	100	100	0	NA	NA	NA	NA	0	NA	NA	NA	88.89	NA	NA	40.16	NA	16.1	NA	NA	NA	NA	0	NA	NA	0
	scRNAseq_1	GGGTATTGTTGCAAGG-1	9	87.5	NA	NA	NA	NA	NA	NA	NA	NA	NA	NA	0	NA	100	10	0	NA	NA	NA	NA	62.5	NA	NA	NA	100	NA	0	0	0	1.82	NA	NA	NA	100	11.11	100	NA	NA
	scRNAseq_1	GGGTATTGTTTCGTGA-1	7	62.5	NA	NA	NA	NA	100	NA	NA	NA	NA	NA	0	NA	100	NA	0	NA	NA	NA	NA	NA	NA	NA	NA	100	NA	NA	0	NA	21.35	NA	NA	NA	28.57	35.48	NA	NA	NA
	scRNAseq_1	GGGTCTGCAGTCAGAG-1	0	0	NA	NA	NA	NA	NA	NA	NA	NA	NA	NA	NA	NA	0	NA	NA	NA	NA	NA	NA	NA	NA	NA	NA	0	NA	NA	0	NA	0	NA	NA	NA	NA	0	NA	NA	0
	scRNAseq_1	GGGTTTAGTATGGAGC-1	5	0	NA	NA	NA	NA	100	NA	NA	0	NA	NA	0	NA	63.64	NA	0	NA	NA	NA	NA	NA	NA	NA	NA	72.73	NA	NA	27.98	NA	0	NA	NA	NA	NA	26.09	NA	NA	NA
	scRNAseq_1	GGTAACTTCGGAGCAA-1	1	0	0	NA	NA	NA	0	NA	NA	NA	NA	NA	NA	NA	0	NA	0	NA	NA	NA	NA	NA	NA	NA	NA	NA	NA	NA	0.31	NA	0	NA	NA	NA	NA	0	NA	NA	NA
	scRNAseq_1	GGTAATCGTACTGGGA-1	7	70	NA	NA	NA	NA	100	NA	NA	NA	NA	NA	0	100	100	NA	0	NA	NA	NA	NA	0	NA	NA	NA	0	NA	0	26.74	NA	0	NA	NA	NA	100	65	NA	NA	0
	scRNAseq_1	GGTAATCGTTGTTGTG-1	7	37.5	0	NA	NA	NA	85.71	NA	NA	0	0	NA	0	NA	55.56	0	0	NA	NA	NA	NA	0	NA	NA	NA	50	NA	NA	0.1	NA	0	NA	NA	NA	100	40	NA	NA	NA
	scRNAseq_1	GGTCACGCACTCTGCT-1	1	0	NA	NA	NA	NA	NA	NA	NA	NA	NA	NA	0	NA	NA	NA	0	NA	NA	NA	NA	NA	10	NA	NA	0	NA	NA	0	NA	0	NA	NA	NA	0	NA	NA	NA	0
	scRNAseq_1	GGTCACGTCCTGTTGC-1	5	0	NA	NA	NA	NA	60	NA	NA	NA	NA	NA	0	33.33	28	0	0	NA	NA	NA	NA	0	40	NA	NA	0	NA	0	0	NA	0	NA	NA	NA	100	0	NA	NA	NA
	scRNAseq_1	GGTCTGGTCTTCCGTG-1	9	63.16	NA	NA	NA	NA	100	NA	NA	NA	NA	NA	0	NA	100	50	0	NA	NA	NA	NA	50	NA	NA	NA	100	NA	NA	0	0	27.27	NA	NA	NA	100	65	NA	NA	0
	scRNAseq_1	GGTGAAGTCCGTTTCG-1	7	11.11	NA	NA	NA	NA	100	NA	100	NA	NA	NA	0	NA	100	0	0	NA	NA	NA	NA	50	0	NA	NA	0	NA	NA	0.21	NA	0	NA	NA	NA	33.33	0	NA	NA	0
	scRNAseq_1	GGTGGCTCACTTACAG-1	3	NA	NA	NA	NA	NA	100	NA	100	NA	NA	NA	0	NA	22.22	0	0	NA	NA	NA	NA	0	NA	NA	NA	0	NA	0	0	0	0	NA	NA	NA	NA	0	NA	NA	NA
	scRNAseq_1	GGTTCTCTCATGAAAG-1	7	66.67	NA	NA	NA	NA	47.37	NA	NA	NA	NA	NA	0	NA	100	NA	0	NA	NA	NA	NA	0	NA	NA	NA	0	NA	0	0.15	NA	25.44	NA	NA	NA	100	22.73	NA	NA	NA
	scRNAseq_1	GGTTCTCTCGAGAGCA-1	7	NA	NA	0	NA	NA	100	NA	NA	NA	NA	NA	0	NA	100	NA	46.67	NA	NA	NA	NA	100	NA	NA	NA	66.67	0	NA	13.95	0	57.45	NA	NA	NA	NA	0	NA	NA	0
	scRNAseq_1	GGTTGTAAGGCTCAAG-1	0	0	NA	NA	NA	NA	0	NA	NA	NA	NA	NA	0	NA	NA	NA	NA	NA	NA	NA	NA	NA	NA	0	NA	0	NA	NA	0	NA	0	NA	NA	NA	NA	0	NA	NA	NA
	scRNAseq_1	GTAACACTCACTACTT-1	0	0	0	NA	NA	NA	NA	NA	NA	NA	0	NA	0	0	0	0	0	NA	NA	NA	NA	0	NA	NA	NA	0	NA	NA	0	NA	0	NA	NA	NA	0	0	NA	NA	NA
	scRNAseq_1	GTAACACTCTTAGCAG-1	7	14.29	NA	NA	NA	NA	100	NA	100	NA	NA	NA	0	NA	36.36	NA	0	NA	NA	NA	NA	NA	NA	NA	NA	100	NA	NA	31.05	NA	31.82	NA	NA	NA	NA	0	NA	NA	NA
	scRNAseq_1	GTAAGTCAGGATATGT-1	3	0	NA	NA	NA	NA	100	NA	NA	NA	NA	NA	0	NA	NA	NA	0	NA	NA	NA	NA	NA	NA	NA	NA	35.71	NA	0	0	NA	0	NA	NA	NA	NA	50	NA	NA	NA
	scRNAseq_1	GTAAGTCAGGGCGAGA-1	2	11.11	NA	NA	NA	NA	NA	NA	NA	NA	NA	NA	0	NA	25.93	NA	NA	NA	NA	NA	NA	0	NA	NA	NA	0	NA	NA	0	0	0	NA	NA	NA	0	0	NA	NA	NA
	scRNAseq_1	GTAAGTCTCGCGTTTC-1	3	0	NA	NA	0	NA	100	NA	NA	NA	NA	NA	0	NA	59.26	NA	0	NA	NA	NA	NA	0	0	0	NA	31.82	NA	NA	0	NA	0	NA	NA	NA	0	0	NA	NA	0
	scRNAseq_1	GTAATCGTCGCGCTGA-1	3	NA	NA	NA	NA	NA	NA	NA	NA	NA	NA	NA	NA	NA	100	NA	NA	NA	NA	NA	NA	NA	NA	NA	NA	83.33	NA	NA	0	NA	0	NA	NA	NA	NA	28.57	NA	NA	NA
	scRNAseq_1	GTAATCGTCTTCCACG-1	4	100	NA	NA	NA	NA	100	NA	NA	0	NA	NA	0	NA	NA	NA	0	NA	NA	NA	NA	0	NA	NA	NA	37.5	NA	NA	0	0	0	NA	NA	NA	100	0	NA	NA	0
	scRNAseq_1	GTAATGCAGGAGGCAG-1	1	0	0	NA	NA	NA	NA	NA	NA	NA	NA	NA	0	0	0	NA	0	NA	NA	NA	NA	0	NA	NA	NA	0	NA	NA	0.13	NA	0	NA	NA	NA	0	0	NA	NA	NA
	scRNAseq_1	GTAGAAACACAAGCCC-1	7	77.78	NA	NA	NA	NA	100	NA	NA	NA	NA	NA	0	NA	100	0	0	NA	NA	NA	NA	100	NA	100	NA	50	NA	NA	0	NA	0	NA	NA	NA	100	0	NA	NA	0
	scRNAseq_1	GTAGATCAGACGACGT-1	0	NA	0	NA	NA	NA	0	NA	NA	NA	NA	NA	0	NA	0	0	0	NA	NA	NA	NA	NA	0	0	NA	0	NA	NA	0	NA	0	NA	NA	NA	NA	0	NA	NA	NA
	scRNAseq_1	GTAGCTAAGTATCCTG-1	6	0	NA	NA	NA	NA	100	NA	NA	NA	NA	NA	0	NA	82.61	50	0	NA	NA	NA	NA	NA	NA	NA	NA	0	NA	0	0.23	0	38.2	NA	NA	NA	100	0	NA	NA	NA
	scRNAseq_1	GTAGCTATCTACACAG-1	9	42.86	0	NA	NA	NA	100	NA	NA	NA	NA	NA	0	NA	100	100	0	NA	NA	NA	NA	0	NA	100	NA	100	NA	NA	0	NA	61.54	NA	NA	NA	100	37.5	NA	NA	0
	scRNAseq_1	GTAGGAGTCAGACAAA-1	7	23.53	NA	NA	NA	NA	100	NA	100	NA	0	NA	0	NA	66.67	100	0	NA	NA	NA	NA	NA	0	NA	NA	NA	NA	NA	0	NA	0	NA	NA	NA	85.71	100	NA	NA	0
	scRNAseq_1	GTAGGAGTCCAGCCTT-1	2	0	NA	NA	NA	0	0	NA	NA	0	NA	NA	0	NA	10.53	NA	0	NA	NA	NA	NA	0	0	NA	NA	0	NA	NA	0.19	0	0	NA	NA	NA	0	0	NA	NA	NA
	scRNAseq_1	GTAGTACGTCGCGTTG-1	9	54.55	NA	NA	NA	NA	100	NA	NA	NA	0	NA	15.79	NA	81.82	100	0	NA	NA	NA	NA	0	0	NA	NA	29.41	NA	NA	23.58	0	32.47	NA	NA	NA	33.33	0	NA	NA	0
	scRNAseq_1	GTATTGGCAAGACCGA-1	6	0	NA	NA	NA	NA	85.71	NA	100	NA	NA	NA	0	NA	66.67	0	0	NA	NA	NA	NA	0	NA	NA	NA	15.79	0	0	0	0	0	NA	NA	NA	100	30.56	NA	NA	0
	scRNAseq_1	GTATTGGTCAATCCGA-1	2	0	0	NA	NA	NA	0	NA	0	NA	NA	NA	0	NA	27.78	NA	0	NA	NA	NA	NA	0	NA	NA	NA	0	NA	NA	0.43	0	0	NA	NA	NA	NA	0	NA	NA	0
	scRNAseq_1	GTCAAACAGCTGACAG-1	0	0	NA	NA	NA	NA	NA	NA	NA	NA	NA	NA	0	NA	0	0	0	NA	NA	NA	NA	NA	NA	NA	NA	0	NA	NA	0	NA	0	NA	NA	NA	NA	0	NA	NA	NA
	scRNAseq_1	GTCACGGCATGGCCAC-1	1	0	NA	NA	NA	NA	0	NA	NA	NA	NA	NA	0	NA	0	0	0	NA	NA	NA	NA	NA	NA	NA	NA	0	NA	0	0.42	0	0	NA	NA	NA	0	0	NA	NA	NA
	scRNAseq_1	GTCACTCAGCCAGACA-1	4	NA	NA	NA	NA	NA	100	NA	NA	NA	NA	NA	0	NA	14.29	NA	0	NA	NA	NA	NA	0	NA	NA	NA	33.33	NA	NA	0	NA	0	NA	NA	NA	37.5	0	NA	NA	0
	scRNAseq_1	GTCACTCAGCCTGTCG-1	0	NA	NA	NA	NA	NA	NA	NA	NA	NA	NA	NA	NA	NA	0	NA	0	NA	NA	0	NA	NA	NA	NA	NA	0	NA	0	0	NA	0	NA	NA	NA	NA	0	NA	NA	NA
	scRNAseq_1	GTCACTCAGGATATGT-1	5	100	NA	NA	NA	NA	NA	NA	0	NA	NA	NA	0	NA	100	NA	0	NA	NA	NA	NA	0	NA	NA	NA	38.46	NA	NA	0	NA	0	NA	NA	NA	100	100	NA	NA	0
	scRNAseq_1	GTCACTCAGTCGAAGC-1	2	0	NA	NA	NA	NA	100	NA	NA	NA	0	NA	NA	NA	41.67	0	0	NA	NA	NA	NA	0	NA	NA	NA	0	NA	0	0	NA	0	NA	NA	NA	NA	0	NA	NA	NA
	scRNAseq_1	GTCACTCCATACCATG-1	4	0	NA	NA	NA	0	NA	NA	NA	NA	NA	NA	0	NA	100	0	0	NA	NA	NA	NA	0	NA	NA	NA	5.26	NA	NA	0.7	0	0	NA	NA	NA	25	0	NA	NA	0
	scRNAseq_1	GTCAGCGGTATCACCA-1	0	0	NA	NA	NA	NA	0	NA	NA	NA	NA	NA	0	NA	0	0	0	NA	NA	NA	NA	0	0	NA	NA	0	NA	0	0	0	0	NA	NA	NA	NA	0	NA	NA	NA
	scRNAseq_1	GTCATGACAGGTGAGT-1	2	0	NA	NA	NA	NA	NA	NA	NA	NA	NA	NA	0	NA	0	0	0	NA	NA	NA	NA	0	0	0	NA	0	0	0	0	NA	0	NA	NA	NA	100	2.63	NA	NA	0
	scRNAseq_1	GTCCACTAGAAGCGGG-1	7	100	0	NA	NA	NA	100	NA	NA	NA	NA	NA	0	NA	100	NA	NA	NA	NA	NA	NA	NA	0	NA	NA	100	NA	NA	33.25	NA	0	NA	NA	NA	100	42.86	NA	NA	NA
	scRNAseq_1	GTCCACTCACTAACCA-1	4	35.71	NA	0	NA	NA	100	NA	NA	NA	NA	NA	0	NA	100	0	0	NA	NA	NA	NA	NA	NA	NA	NA	NA	NA	NA	37.5	0	0	NA	NA	NA	0	0	NA	NA	NA
	scRNAseq_1	GTCCACTGTGCCCTTT-1	0	0	NA	0	NA	0	0	NA	NA	NA	NA	NA	0	NA	0	0	0	NA	NA	0	NA	0	0	NA	NA	0	NA	NA	0	0	0	NA	NA	NA	NA	0	NA	NA	0
	scRNAseq_1	GTCCACTTCGGAGATG-1	6	33.33	NA	NA	NA	NA	100	NA	NA	NA	NA	NA	0	NA	46.15	0	0	NA	NA	NA	NA	NA	NA	NA	NA	0	NA	NA	0.17	0	0	NA	NA	NA	100	22.73	NA	NA	NA
	scRNAseq_1	GTCCCATGTACTAGCT-1	4	NA	NA	NA	NA	NA	100	NA	NA	NA	NA	NA	0	NA	100	NA	NA	NA	NA	NA	NA	NA	0	NA	NA	NA	NA	NA	0	NA	26.09	NA	NA	NA	100	0	NA	NA	NA
	scRNAseq_1	GTCCCATGTCCTCATC-1	3	100	NA	NA	NA	NA	100	NA	NA	NA	NA	NA	0	NA	NA	NA	0	NA	NA	NA	NA	0	NA	NA	NA	NA	NA	NA	0	NA	0	NA	NA	NA	62.5	0	NA	NA	0
	scRNAseq_1	GTCGCGAAGCCTCAGC-1	2	0	NA	NA	NA	NA	NA	NA	NA	NA	NA	NA	NA	NA	NA	NA	NA	NA	NA	NA	NA	NA	NA	NA	NA	NA	NA	NA	15.79	NA	100	NA	NA	NA	NA	NA	NA	NA	NA
	scRNAseq_1	GTCGTAAGTCAGCTTA-1	0	0	NA	NA	NA	NA	NA	NA	NA	NA	NA	NA	0	NA	0	NA	0	NA	NA	NA	NA	0	NA	NA	NA	NA	NA	0	0	0	0	NA	NA	NA	0	0	NA	NA	0
	scRNAseq_1	GTCGTAATCCCTCTAG-1	4	42.86	NA	NA	NA	NA	85.71	NA	NA	NA	NA	NA	0	NA	100	NA	0	NA	NA	NA	NA	NA	NA	NA	NA	0	NA	NA	0	NA	0	NA	NA	NA	NA	27.78	NA	NA	NA
	scRNAseq_1	GTCTCACAGAATCGTA-1	0	0	NA	NA	NA	0	NA	NA	NA	NA	NA	NA	0	NA	0	NA	0	NA	NA	NA	NA	0	NA	NA	NA	0	NA	NA	0	NA	0	NA	NA	NA	NA	0	NA	NA	NA
	scRNAseq_1	GTCTCACAGCACTAAA-1	3	0	NA	NA	NA	NA	90.91	NA	NA	NA	NA	NA	0	0	41.18	0	0	NA	NA	NA	NA	0	0	NA	NA	0	NA	NA	0	NA	0	NA	NA	NA	100	0	NA	NA	0
	scRNAseq_1	GTCTCACGTGAGTCAG-1	0	0	NA	NA	NA	NA	NA	NA	NA	NA	NA	NA	0	NA	0	0	0	NA	NA	NA	NA	0	NA	NA	NA	0	NA	NA	0	NA	0	NA	NA	NA	0	0	NA	NA	NA
	scRNAseq_1	GTCTCACGTGCTGCAC-1	0	0	NA	NA	NA	NA	NA	NA	NA	NA	NA	NA	0	NA	0	0	0	NA	NA	0	NA	0	NA	NA	NA	0	NA	0	0	0	0	NA	NA	NA	0	0	NA	NA	0
	scRNAseq_1	GTCTTTATCAGGTAAA-1	0	0	NA	NA	NA	NA	NA	NA	NA	NA	NA	NA	0	NA	0	NA	0	NA	NA	NA	NA	0	0	NA	NA	0	NA	NA	0	0	0	NA	NA	NA	0	0	NA	NA	NA
	scRNAseq_1	GTCTTTATCCACTGGG-1	3	50	NA	NA	NA	NA	NA	NA	NA	NA	NA	NA	0	NA	80	NA	NA	NA	NA	NA	NA	100	0	NA	NA	0	NA	NA	0	NA	0	NA	NA	NA	NA	0	NA	NA	NA
	scRNAseq_1	GTGACGCAGAGTGACC-1	3	0	NA	NA	NA	NA	100	NA	NA	NA	NA	NA	0	NA	58.33	NA	0	NA	NA	NA	NA	0	NA	0	NA	0	NA	NA	0.37	NA	0	NA	NA	NA	0	0	NA	NA	0
	scRNAseq_1	GTGACGCCAAGGAGTC-1	8	100	NA	NA	NA	NA	100	NA	NA	NA	NA	NA	NA	NA	100	NA	7.69	NA	NA	NA	NA	0	50	NA	NA	33.33	NA	NA	0.24	0	0	NA	NA	NA	100	0	NA	NA	NA
	scRNAseq_1	GTGACGCGTTGCAAGG-1	2	0	NA	NA	NA	NA	80	NA	NA	NA	NA	NA	0	NA	100	NA	0	NA	NA	NA	NA	0	NA	NA	NA	0	NA	NA	0	NA	0	NA	NA	NA	0	0	NA	NA	NA
	scRNAseq_1	GTGAGGAGTGGATACG-1	10	11.76	NA	NA	NA	0	100	NA	NA	NA	NA	NA	0	50	100	0	0	NA	NA	100	NA	0	NA	50	NA	6.98	NA	NA	0.41	0	50	NA	NA	NA	71.43	0	NA	NA	0
	scRNAseq_1	GTGAGTTCACTAGGTT-1	5	0	NA	NA	NA	NA	94.44	NA	66.67	NA	0	0	0	NA	40.32	0	0	NA	NA	NA	NA	0	NA	NA	NA	0	NA	0	0	NA	1.98	NA	NA	NA	17.65	0	NA	NA	0
	scRNAseq_1	GTGATGTGTGGAACAC-1	0	0	NA	NA	NA	NA	NA	NA	NA	NA	NA	NA	0	NA	0	NA	0	NA	NA	NA	NA	0	NA	NA	NA	0	NA	NA	0	NA	0	NA	NA	NA	NA	0	NA	NA	NA
	scRNAseq_1	GTGCACGTCATTGAGC-1	0	NA	NA	NA	NA	NA	NA	NA	NA	NA	NA	NA	NA	0	0	NA	NA	NA	NA	NA	NA	NA	NA	NA	NA	0	NA	NA	0	NA	0	NA	NA	NA	NA	0	NA	NA	NA
	scRNAseq_1	GTGCACGTCTCTTAAC-1	9	100	NA	NA	NA	NA	100	NA	NA	NA	NA	NA	0	NA	100	80	45.45	NA	NA	NA	NA	NA	NA	NA	NA	100	NA	0	23.62	0	18.52	NA	NA	NA	NA	91.3	NA	NA	NA
	scRNAseq_1	GTGCAGCCAGGAATAT-1	0	0	NA	NA	NA	NA	0	NA	NA	NA	NA	NA	0	NA	NA	0	0	NA	NA	NA	NA	NA	0	NA	NA	0	NA	NA	0	NA	0	NA	NA	NA	NA	0	NA	NA	0
	scRNAseq_1	GTGCAGCTCTCATTAC-1	8	80	NA	NA	NA	NA	100	NA	100	NA	NA	NA	0	NA	100	0	0	NA	NA	NA	NA	0	75	NA	NA	29.41	NA	NA	0	NA	33.81	NA	NA	NA	100	0	NA	NA	NA
	scRNAseq_1	GTGCGTGAGGTCGTCC-1	6	0	NA	NA	NA	NA	100	NA	NA	NA	NA	NA	0	NA	97.5	100	0	NA	NA	NA	NA	0	NA	NA	NA	72.73	NA	0	28.17	0	0	NA	NA	NA	0	39.13	NA	NA	NA
	scRNAseq_1	GTGCGTGTCGCCGAAC-1	5	42.86	NA	NA	NA	0	100	NA	NA	NA	NA	NA	0	NA	100	0	0	NA	NA	NA	NA	0	0	NA	NA	0	0	NA	0.17	NA	0	NA	NA	NA	80	0	NA	NA	NA
	scRNAseq_1	GTGCTGGTCTTGCAAG-1	0	0	NA	NA	NA	NA	0	NA	0	NA	NA	NA	0	NA	0	0	0	NA	NA	NA	NA	NA	NA	NA	NA	0	NA	NA	0	NA	0	NA	NA	NA	0	0	NA	NA	NA
	scRNAseq_1	GTGGAGATCAGCTAGT-1	6	50	NA	NA	NA	NA	100	NA	NA	NA	NA	NA	0	NA	NA	75	16	NA	NA	NA	NA	NA	0	0	NA	52.63	0	0	0	NA	16.98	NA	NA	NA	0	0	NA	NA	NA
	scRNAseq_1	GTGGAGATCTCGACCT-1	2	0	NA	NA	NA	NA	NA	NA	NA	NA	NA	NA	0	NA	NA	0	0	NA	100	NA	NA	0	NA	NA	NA	NA	NA	NA	0	NA	58.62	NA	NA	NA	NA	NA	NA	NA	NA
	scRNAseq_1	GTGGCGTGTGATGGCA-1	6	0	NA	NA	NA	NA	100	NA	NA	NA	NA	NA	0	NA	100	NA	0	NA	NA	0	NA	NA	NA	100	NA	7.69	NA	NA	0	NA	0	NA	NA	NA	100	37.04	NA	NA	0
	scRNAseq_1	GTGGGAACATGCAGGA-1	3	0	NA	NA	NA	NA	NA	0	NA	NA	NA	NA	0	NA	100	NA	0	NA	NA	NA	NA	0	0	NA	NA	0	NA	NA	0.27	0	0	NA	NA	NA	100	0	NA	NA	NA
	scRNAseq_1	GTGGTTAAGGTCCTGC-1	3	0	NA	NA	NA	NA	100	NA	NA	NA	NA	NA	0	NA	68.42	NA	0	NA	NA	0	NA	0	NA	NA	NA	36.36	NA	NA	0	NA	0	NA	NA	NA	NA	0	NA	NA	NA
	scRNAseq_1	GTGGTTACACTTTATC-1	1	0	NA	NA	NA	NA	NA	NA	NA	NA	NA	0	0	NA	100	NA	0	NA	NA	NA	NA	0	NA	NA	NA	0	NA	NA	0	NA	0	NA	NA	NA	NA	0	0	NA	NA
	scRNAseq_1	GTGTAACCAACAGTGG-1	2	NA	NA	NA	NA	NA	97.96	NA	NA	0	NA	NA	0	NA	100	NA	0	NA	NA	NA	NA	NA	NA	NA	NA	0	NA	NA	0	NA	0	NA	NA	NA	NA	0	NA	NA	NA
	scRNAseq_1	GTGTGGCAGTGATTCC-1	0	0	NA	NA	NA	NA	0	NA	NA	NA	NA	NA	0	NA	0	NA	0	NA	NA	NA	NA	0	NA	0	NA	0	NA	NA	0	NA	0	NA	NA	NA	0	0	NA	NA	0
	scRNAseq_1	GTGTTAGGTTTGCCGG-1	8	55	NA	NA	NA	0	50	NA	NA	0	NA	NA	0	NA	95.35	50	0	NA	NA	NA	NA	28.57	0	NA	NA	24.24	NA	0	0	NA	27.34	NA	NA	NA	NA	55	NA	NA	0
	scRNAseq_1	GTGTTAGTCGTTAGAC-1	3	NA	NA	NA	NA	NA	100	NA	NA	NA	NA	NA	0	NA	NA	100	NA	NA	NA	NA	NA	NA	NA	NA	NA	0	NA	NA	10.17	NA	NA	NA	NA	NA	NA	NA	NA	NA	NA
	scRNAseq_1	GTGTTCCTCGCATAGT-1	0	NA	NA	NA	NA	NA	0	NA	NA	NA	NA	NA	0	NA	0	NA	0	NA	NA	NA	NA	0	NA	NA	NA	0	NA	NA	0	NA	0	NA	NA	NA	NA	0	NA	NA	0
	scRNAseq_1	GTTACAGAGAGAACCC-1	4	0	NA	NA	NA	NA	100	NA	NA	NA	0	NA	4.17	NA	62.9	0	0	NA	NA	NA	NA	0	0	NA	NA	0	NA	0	0	NA	0	NA	NA	NA	100	0	NA	NA	0
	scRNAseq_1	GTTACAGAGAGAGGTA-1	2	0	NA	NA	NA	NA	NA	NA	NA	NA	NA	NA	0	NA	100	NA	0	NA	NA	NA	NA	0	NA	NA	NA	0	NA	NA	0	NA	0	NA	NA	NA	100	0	NA	NA	NA
	scRNAseq_1	GTTACAGAGCACTAAA-1	5	NA	NA	NA	NA	0	100	NA	NA	NA	NA	NA	0	NA	96.15	0	0	NA	NA	NA	NA	0	0	NA	NA	0	NA	NA	0.23	NA	1.59	NA	NA	NA	NA	31.25	NA	NA	NA
	scRNAseq_1	GTTACAGTCCCTGTTG-1	4	NA	NA	NA	NA	NA	100	NA	NA	NA	NA	NA	NA	NA	50	NA	0	NA	NA	NA	NA	NA	NA	NA	NA	66.67	NA	NA	0	NA	0	NA	NA	NA	100	0	NA	NA	NA
	scRNAseq_1	GTTACCCTCTTGAACG-1	5	37.5	NA	NA	NA	NA	NA	NA	NA	NA	NA	NA	0	NA	5.56	NA	0	NA	NA	NA	NA	0	NA	NA	NA	92.31	NA	NA	0	NA	47.89	NA	NA	NA	100	0	NA	NA	0
	scRNAseq_1	GTTAGACAGTTGGAAT-1	3	0	NA	NA	NA	NA	100	NA	NA	NA	NA	NA	0	NA	28.95	NA	0	NA	NA	NA	NA	NA	0	NA	NA	0	NA	0	0.18	NA	0	NA	NA	NA	NA	0	NA	NA	NA
	scRNAseq_1	GTTATGGAGCGAACTG-1	3	0	NA	NA	NA	NA	50	NA	NA	NA	NA	NA	0	NA	30.77	NA	0	NA	NA	NA	NA	0	0	NA	NA	0	NA	NA	0.11	NA	0	NA	NA	NA	0	0	NA	NA	NA
	scRNAseq_1	GTTATGGAGTCACAGG-1	1	0	NA	NA	NA	NA	NA	NA	NA	NA	NA	NA	0	NA	41.18	0	0	NA	NA	NA	NA	0	NA	NA	NA	0	NA	NA	0	NA	0	NA	NA	NA	0	0	NA	NA	0
	scRNAseq_1	GTTCGCTTCGCGTAGC-1	1	NA	NA	NA	NA	NA	NA	NA	NA	NA	NA	NA	0	NA	100	NA	0	NA	NA	NA	NA	NA	NA	NA	NA	NA	NA	NA	0	NA	0	NA	NA	NA	NA	0	NA	NA	NA
	scRNAseq_1	GTTGCGGAGACAAGCC-1	1	NA	NA	NA	NA	0	0	NA	NA	NA	0	NA	0	NA	0	NA	0	NA	NA	NA	NA	NA	NA	0	NA	0	NA	NA	0	NA	0	NA	NA	NA	100	0	NA	NA	NA
	scRNAseq_1	GTTGCGGGTTTGAACC-1	2	NA	NA	NA	NA	NA	NA	NA	NA	NA	NA	NA	NA	NA	NA	NA	NA	NA	NA	NA	NA	NA	NA	NA	NA	37.5	NA	NA	0	NA	11.11	NA	NA	NA	NA	0	NA	NA	NA
	scRNAseq_1	GTTGCTCTCACCATCC-1	5	33.33	0	NA	NA	0	100	NA	NA	NA	NA	0	0	NA	100	NA	0	NA	NA	NA	NA	0	0	NA	NA	58.33	NA	0	0	0	0	NA	NA	NA	100	0	0	NA	0
	scRNAseq_1	GTTGTAGTCAGACCTA-1	7	100	NA	NA	NA	NA	100	NA	NA	NA	NA	NA	0	100	100	23.08	0	NA	NA	100	NA	0	0	NA	NA	0	NA	0	0	NA	0	NA	NA	NA	100	0	NA	NA	NA
	scRNAseq_1	GTTGTCCAGCCTTTCC-1	5	NA	NA	NA	NA	NA	NA	NA	NA	NA	NA	NA	NA	NA	100	NA	0	NA	NA	NA	NA	NA	NA	NA	NA	50	NA	NA	0	NA	80	NA	NA	NA	100	33.33	NA	NA	NA
	scRNAseq_1	GTTGTCCCACTGGACC-1	1	0	NA	NA	NA	NA	NA	NA	NA	NA	NA	NA	0	NA	0	NA	0	NA	NA	0	NA	0	0	NA	NA	0	NA	0	0	0	1.35	NA	NA	NA	0	0	NA	NA	NA
	scRNAseq_1	GTTTGGACACTATCCC-1	3	0	NA	NA	NA	NA	100	NA	NA	NA	NA	NA	0	NA	46.15	NA	0	NA	NA	NA	NA	0	0	NA	NA	0	NA	NA	0.29	0	0	NA	NA	NA	0	0	NA	NA	0
	scRNAseq_1	TAACACGCAGTTGTTG-1	2	0	NA	NA	NA	NA	100	NA	NA	NA	NA	NA	0	0	0	0	0	NA	NA	NA	NA	0	0	NA	NA	0	NA	NA	0	NA	0	NA	NA	NA	33.33	0	NA	NA	NA
	scRNAseq_1	TAACACGTCCGCCTAT-1	4	0	NA	NA	NA	NA	100	NA	NA	NA	NA	NA	NA	NA	100	0	NA	NA	NA	NA	NA	NA	NA	NA	NA	100	NA	NA	0	NA	84.62	NA	NA	NA	NA	NA	NA	NA	0
	scRNAseq_1	TAACCAGAGCATGATA-1	3	0	NA	NA	NA	0	0	NA	0	NA	NA	NA	0	NA	23.91	0	0	NA	NA	NA	NA	NA	NA	NA	NA	0	NA	NA	0	0	0.91	NA	NA	NA	33.33	0	NA	NA	0
	scRNAseq_1	TAACCAGCAAGTTTGC-1	4	NA	NA	NA	NA	NA	NA	NA	NA	NA	NA	NA	NA	NA	100	NA	0	NA	NA	NA	NA	NA	NA	NA	NA	100	NA	NA	0	NA	60	NA	NA	NA	100	NA	NA	NA	NA
	scRNAseq_1	TAACCAGGTACCAGAG-1	11	40	NA	NA	NA	0	100	NA	NA	NA	NA	NA	15.38	NA	100	NA	11.76	NA	NA	NA	NA	66.67	83.33	NA	NA	75	NA	NA	0.22	NA	0	NA	NA	NA	100	61.11	NA	NA	NA
	scRNAseq_1	TAACCAGGTTAGGACG-1	6	38.46	NA	NA	NA	NA	66.67	NA	NA	0	NA	NA	0	0	100	66.67	0	NA	NA	NA	NA	0	NA	NA	NA	52.38	NA	NA	0	NA	0	NA	NA	NA	75	0	NA	NA	NA
	scRNAseq_1	TAACGACTCATGGGAG-1	1	0	NA	NA	NA	NA	NA	NA	NA	NA	NA	NA	0	NA	5	NA	0	NA	NA	NA	NA	0	NA	NA	NA	0	NA	NA	0	NA	0	NA	NA	NA	0	0	NA	NA	NA
	scRNAseq_1	TAACTTCAGAGAGGGC-1	3	NA	NA	NA	NA	NA	100	NA	0	NA	0	NA	0	NA	100	0	0	NA	NA	NA	NA	0	0	NA	NA	58.33	NA	NA	0	NA	0	NA	NA	NA	NA	0	NA	NA	NA
	scRNAseq_1	TAACTTCGTGTCCGTG-1	2	NA	NA	NA	NA	NA	100	NA	NA	NA	NA	NA	0	NA	NA	NA	0	NA	NA	NA	NA	0	NA	NA	NA	NA	NA	NA	0	0	NA	NA	NA	NA	100	0	NA	NA	NA
	scRNAseq_1	TAAGCACCATTGTACG-1	3	NA	NA	NA	NA	NA	NA	NA	NA	NA	NA	NA	0	0	100	NA	0	NA	NA	0	NA	0	NA	NA	NA	37.5	NA	NA	0	NA	0	NA	NA	NA	42.86	0	NA	NA	0
	scRNAseq_1	TAAGTCGTCTGTCGCT-1	0	NA	NA	NA	NA	NA	NA	NA	NA	NA	NA	NA	NA	NA	NA	NA	NA	NA	NA	NA	NA	NA	NA	NA	NA	NA	NA	NA	0	NA	0	NA	NA	NA	NA	NA	NA	NA	NA
	scRNAseq_1	TAATCTCAGACCGCCT-1	5	33.33	NA	NA	NA	NA	100	NA	NA	NA	NA	NA	0	NA	57.14	NA	0	NA	NA	NA	NA	0	0	NA	NA	54.17	NA	NA	0	NA	0	NA	NA	NA	29.41	0	NA	NA	0
	scRNAseq_1	TAATCTCAGGAGCAAA-1	4	72.73	NA	NA	NA	NA	100	NA	NA	NA	NA	NA	0	NA	20	NA	0	NA	NA	NA	NA	0	NA	NA	NA	14.29	NA	0	0	NA	0	NA	NA	NA	0	0	NA	0	NA
	scRNAseq_1	TAATTCCGTGCTTCAA-1	4	45.45	NA	NA	NA	NA	NA	NA	100	NA	NA	NA	0	NA	60	NA	0	NA	NA	NA	NA	0	NA	NA	NA	0	NA	NA	0	NA	0	NA	NA	NA	NA	80	NA	NA	NA
	scRNAseq_1	TACAACGTCACATCAG-1	8	11.76	0	NA	NA	NA	100	NA	NA	NA	NA	NA	0	100	100	83.33	0	NA	NA	NA	NA	NA	0	NA	NA	100	NA	NA	0	NA	0	NA	NA	NA	58.82	54.39	NA	NA	NA
	scRNAseq_1	TACCGAAGTAAGGCTG-1	1	0	NA	NA	NA	0	NA	NA	NA	NA	NA	NA	NA	NA	NA	NA	0	NA	NA	NA	NA	0	NA	NA	NA	0	NA	NA	0.76	NA	0	NA	NA	NA	NA	0	NA	NA	NA
	scRNAseq_1	TACCGGGCAGCACACC-1	0	0	0	NA	NA	NA	NA	NA	NA	NA	NA	NA	0	NA	0	0	0	NA	NA	NA	NA	0	0	NA	NA	NA	NA	0	0	0	0	NA	NA	NA	0	0	NA	NA	NA
	scRNAseq_1	TACGCTCTCATAGACC-1	4	0	NA	NA	NA	NA	100	NA	NA	NA	NA	NA	0	NA	25	NA	NA	NA	NA	NA	NA	NA	NA	NA	NA	100	0	NA	0	NA	52	NA	NA	NA	NA	0	NA	NA	NA
	scRNAseq_1	TACGCTCTCTCGTGGG-1	6	12.5	NA	NA	NA	NA	100	NA	NA	0	NA	NA	0	NA	73.33	0	0	NA	NA	NA	NA	0	NA	0	NA	10.71	NA	0	31.31	0	0	NA	NA	NA	100	0	NA	NA	NA
	scRNAseq_1	TACGGGCCAGAGGAAA-1	1	0	NA	NA	NA	NA	NA	NA	NA	NA	NA	NA	0	NA	0	NA	0	NA	NA	NA	NA	0	NA	NA	NA	0	NA	NA	0	NA	0	NA	NA	NA	50	0	NA	NA	0
	scRNAseq_1	TACGTCCCACCTTCCA-1	7	100	NA	NA	NA	NA	96	NA	NA	NA	NA	NA	0	NA	100	0	0	NA	NA	NA	NA	14.29	0	NA	NA	71.43	NA	NA	0	0	42.86	NA	NA	NA	33.33	0	NA	NA	NA
	scRNAseq_1	TACTGCCTCGCTCTCA-1	4	100	NA	NA	NA	NA	100	NA	NA	NA	NA	0	0	NA	NA	NA	0	NA	NA	NA	NA	NA	NA	NA	NA	0	NA	NA	0.4	NA	0	NA	NA	NA	100	0	NA	NA	NA
	scRNAseq_1	TAGACCAAGAGGGTAA-1	0	0	NA	NA	NA	NA	NA	NA	NA	NA	0	NA	0	NA	0	0	0	NA	NA	NA	NA	0	NA	NA	NA	0	NA	NA	0	0	0	NA	NA	NA	NA	0	NA	NA	NA
	scRNAseq_1	TAGACCATCTACTTCA-1	0	0	NA	NA	NA	NA	0	NA	NA	NA	NA	NA	0	NA	0	0	0	NA	NA	NA	NA	NA	NA	0	NA	0	NA	0	0	0	0	NA	NA	NA	0	0	NA	NA	0
	scRNAseq_1	TAGATCGCAACCAGAG-1	3	NA	NA	NA	NA	NA	100	NA	NA	NA	NA	NA	0	NA	100	NA	0	NA	NA	NA	NA	NA	NA	NA	NA	100	NA	NA	0	NA	0	NA	NA	NA	NA	NA	NA	NA	NA
	scRNAseq_1	TAGATCGCAGGCATTT-1	8	100	NA	NA	NA	NA	100	NA	NA	0	NA	NA	0	NA	97.37	NA	30	NA	NA	NA	NA	0	NA	NA	NA	86.96	NA	NA	0.17	NA	19.35	NA	NA	NA	100	0	NA	NA	0
	scRNAseq_1	TAGATCGGTCAAAGCG-1	2	NA	NA	NA	NA	NA	NA	NA	NA	NA	NA	NA	NA	NA	NA	NA	0	NA	NA	NA	NA	NA	NA	NA	NA	58.33	NA	NA	5.92	NA	0	NA	NA	NA	NA	NA	NA	NA	NA
	scRNAseq_1	TAGATCGGTGCATCTA-1	5	12.5	NA	NA	NA	NA	100	NA	NA	NA	NA	NA	0	NA	100	NA	0	NA	NA	NA	NA	NA	NA	NA	NA	27.27	NA	NA	0	NA	0	NA	NA	NA	NA	57.14	NA	NA	0
	scRNAseq_1	TAGATCGTCACCTGTC-1	5	6.67	NA	NA	NA	NA	100	NA	NA	NA	NA	NA	0	NA	100	0	0	NA	NA	NA	NA	NA	NA	NA	NA	0	NA	0	23.31	0	0	NA	NA	NA	20	0	NA	NA	0
	scRNAseq_1	TAGATCGTCTTAGCAG-1	3	0	NA	NA	NA	NA	100	NA	NA	NA	NA	NA	0	NA	NA	0	0	NA	NA	NA	NA	0	100	NA	NA	50	NA	0	0	NA	0	NA	NA	NA	NA	0	NA	NA	NA
	scRNAseq_1	TAGGGTTAGGATGTTA-1	0	0	NA	NA	NA	NA	0	NA	NA	NA	NA	NA	0	NA	0	NA	0	NA	NA	NA	NA	0	0	NA	NA	0	NA	NA	0	NA	0	NA	NA	NA	0	0	NA	NA	NA
	scRNAseq_1	TAGGGTTTCTAAGCGT-1	2	0	NA	NA	NA	NA	100	NA	NA	NA	NA	NA	0	NA	0	NA	0	NA	NA	NA	NA	0	NA	0	NA	0	0	NA	0	0	0	NA	NA	NA	37.5	0	NA	NA	0
	scRNAseq_1	TAGGTACAGTTCTCTT-1	7	0	0	NA	NA	NA	100	NA	NA	NA	NA	NA	0	100	50	NA	0	NA	NA	NA	NA	NA	NA	NA	NA	41.67	NA	0	0.17	0	40.91	NA	NA	NA	100	0	NA	NA	NA
	scRNAseq_1	TAGGTACCAAGAGTAT-1	1	0	NA	NA	NA	NA	NA	NA	NA	NA	NA	NA	0	NA	3.7	NA	0	NA	NA	NA	NA	NA	NA	NA	NA	0	NA	NA	0	0	0	NA	NA	NA	0	0	NA	NA	NA
	scRNAseq_1	TAGGTACCACGTCGTG-1	1	0	NA	NA	NA	NA	NA	NA	NA	NA	NA	NA	0	NA	0	NA	0	NA	NA	0	NA	0	NA	NA	NA	0	NA	NA	0.46	NA	0	NA	NA	NA	NA	0	NA	NA	NA
	scRNAseq_1	TAGGTACGTACCCAGC-1	7	75	NA	NA	NA	NA	100	NA	NA	NA	NA	NA	NA	NA	100	0	NA	NA	NA	NA	NA	0	NA	NA	NA	100	NA	0	5.75	14.29	0	NA	NA	NA	NA	33.33	NA	NA	NA
	scRNAseq_1	TAGGTACGTATCACGT-1	4	0	NA	NA	NA	NA	100	NA	NA	NA	NA	NA	0	NA	100	NA	0	NA	NA	NA	NA	0	NA	100	NA	0	NA	NA	0	NA	0	NA	NA	NA	100	0	NA	NA	NA
	scRNAseq_1	TAGGTACGTCATATGC-1	5	0	0	NA	NA	NA	78.57	NA	NA	NA	NA	NA	0	NA	80	33.33	0	NA	NA	NA	NA	NA	0	NA	NA	7.69	NA	NA	0	0	0	NA	NA	NA	50	0	NA	NA	NA
	scRNAseq_1	TAGGTACGTCTGTGCG-1	1	0	NA	NA	0	NA	33.33	NA	NA	NA	NA	NA	0	NA	0	NA	0	NA	NA	NA	0	0	0	NA	NA	0	NA	0	0	NA	0	NA	NA	NA	NA	0	NA	NA	0
	scRNAseq_1	TAGTGCAAGAATCGAT-1	3	0	NA	NA	NA	NA	100	NA	NA	NA	NA	NA	0	NA	100	NA	0	NA	NA	NA	NA	0	NA	NA	NA	NA	NA	NA	0	NA	0	NA	NA	NA	100	0	NA	NA	NA
	scRNAseq_1	TATACCTAGTGTTCCA-1	3	0	NA	NA	NA	NA	100	NA	NA	NA	NA	NA	0	NA	88.89	NA	0	NA	NA	NA	NA	0	NA	NA	NA	85.71	NA	NA	0	NA	0	NA	NA	NA	NA	0	NA	NA	NA
	scRNAseq_1	TATACCTGTCTCAGGC-1	4	0	NA	NA	NA	NA	100	NA	NA	NA	NA	NA	0	NA	100	NA	0	NA	NA	NA	NA	0	NA	NA	NA	77.78	NA	NA	0	NA	0	NA	NA	NA	33.33	0	NA	NA	NA
	scRNAseq_1	TATACCTTCGAATCCA-1	4	0	NA	NA	NA	NA	100	NA	NA	NA	NA	NA	0	NA	43.48	NA	0	NA	NA	NA	NA	0	NA	NA	NA	NA	NA	NA	0.24	NA	0	NA	NA	NA	66.67	0	NA	NA	NA
	scRNAseq_1	TATCCTATCAAACGTC-1	7	100	NA	NA	NA	NA	100	NA	NA	NA	NA	0	0	NA	100	0	0	NA	NA	NA	NA	0	0	NA	NA	90	NA	NA	0	0	64.71	NA	NA	NA	100	26.92	NA	NA	NA
	scRNAseq_1	TATCTGTTCTTTCCAA-1	3	100	NA	NA	NA	NA	NA	NA	NA	NA	NA	NA	0	NA	0	NA	0	NA	NA	NA	NA	0	NA	NA	0	0	NA	0	0.29	NA	2.56	NA	NA	NA	NA	0	NA	NA	NA
	scRNAseq_1	TATTCCATCAACCGAT-1	1	100	NA	NA	NA	NA	NA	NA	NA	NA	NA	NA	NA	NA	NA	0	NA	NA	NA	NA	NA	NA	NA	NA	NA	0	NA	NA	0	NA	0	NA	NA	NA	NA	0	NA	NA	NA
	scRNAseq_1	TATTCCATCTGAACGT-1	6	75	0	NA	NA	NA	100	NA	NA	NA	NA	NA	0	NA	75	0	0	NA	NA	NA	NA	NA	NA	NA	NA	33.33	NA	NA	0	NA	14.29	NA	NA	NA	33.33	0	0	NA	NA
	scRNAseq_1	TATTGCTCATAAGCAA-1	3	0	NA	NA	NA	NA	25	NA	NA	NA	NA	NA	0	0	30.77	0	2.63	NA	NA	NA	NA	0	0	NA	NA	0	NA	0	0	0	0	NA	NA	NA	0	0	NA	NA	0
	scRNAseq_1	TATTGCTTCAGGAAGC-1	8	50	NA	NA	NA	0	100	NA	NA	NA	NA	NA	0	NA	100	NA	72.73	NA	NA	NA	NA	NA	NA	NA	NA	100	NA	NA	0	NA	46.43	NA	NA	NA	100	61.9	NA	NA	NA
	scRNAseq_1	TATTGCTTCTACGCAA-1	2	0	NA	NA	NA	NA	100	NA	NA	NA	NA	NA	0	NA	14.29	NA	0	NA	NA	NA	NA	0	NA	NA	NA	0	NA	NA	0	0	0	NA	NA	NA	NA	0	NA	NA	NA
	scRNAseq_1	TATTGGGCACAAATGA-1	0	NA	NA	NA	NA	NA	NA	NA	NA	NA	NA	NA	0	NA	NA	NA	NA	NA	NA	NA	NA	NA	0	NA	NA	NA	NA	NA	0	NA	NA	NA	NA	NA	NA	0	NA	NA	NA
	scRNAseq_1	TATTGGGCACGTCGTG-1	0	NA	NA	NA	NA	NA	NA	NA	NA	NA	NA	NA	0	NA	0	NA	0	NA	NA	NA	NA	NA	NA	NA	NA	0	NA	NA	0	NA	0	NA	NA	NA	NA	0	NA	NA	NA
	scRNAseq_1	TATTGGGCATTGGGAG-1	3	0	NA	NA	NA	NA	NA	NA	NA	NA	NA	NA	0	NA	100	NA	0	NA	NA	NA	NA	NA	NA	NA	NA	0	NA	NA	0	0	11.54	NA	NA	NA	NA	40	NA	NA	0
	scRNAseq_1	TATTTCGAGTACGAGC-1	7	58.33	NA	NA	NA	NA	100	NA	NA	NA	NA	NA	0	NA	50	NA	0	NA	NA	NA	NA	0	NA	0	NA	27.27	NA	0	30.85	NA	0	NA	NA	NA	100	14.29	NA	NA	NA
	scRNAseq_1	TCAAGACAGACGCTCC-1	2	0	NA	NA	NA	NA	0	NA	NA	NA	NA	0	0	NA	0	0	0	NA	NA	0	NA	0	0	NA	NA	0	NA	NA	0.11	0	0	NA	NA	NA	25	0	NA	0	0
	scRNAseq_1	TCAAGTGGTACCTATG-1	0	0	NA	NA	NA	NA	NA	NA	NA	NA	NA	NA	0	NA	0	0	0	NA	NA	NA	NA	0	NA	NA	NA	0	NA	0	0	NA	0	NA	NA	NA	NA	0	NA	NA	NA
	scRNAseq_1	TCAAGTGGTAGATCGG-1	0	0	NA	NA	NA	NA	NA	NA	NA	NA	NA	NA	0	NA	0	NA	0	NA	NA	NA	NA	0	0	NA	NA	0	NA	NA	0	NA	0	NA	NA	NA	NA	0	NA	NA	0
	scRNAseq_1	TCAATCTCAGCGGATA-1	5	22.22	NA	NA	NA	NA	100	NA	NA	NA	NA	NA	0	NA	100	NA	0	NA	NA	0	NA	0	0	NA	NA	35.29	NA	NA	0	NA	0	NA	NA	NA	NA	55	NA	NA	0
	scRNAseq_1	TCAATCTCATTCAGCA-1	0	0	NA	NA	NA	NA	0	NA	NA	NA	NA	NA	0	NA	NA	NA	NA	NA	NA	NA	NA	0	NA	NA	NA	0	NA	NA	0	0	0	NA	NA	NA	0	0	NA	0	NA
	scRNAseq_1	TCAATCTGTCAGTCTA-1	7	0	NA	NA	NA	NA	100	NA	NA	NA	NA	NA	0	NA	77.78	66.67	0	NA	NA	NA	NA	0	75	NA	NA	100	NA	NA	0	0	0	NA	NA	NA	100	35.48	NA	NA	0
	scRNAseq_1	TCAATTCAGACTACGG-1	12	75	NA	NA	NA	NA	100	0	100	NA	NA	NA	0	NA	100	100	12.5	NA	NA	NA	NA	25	100	NA	NA	100	NA	0	0	NA	12.96	NA	NA	NA	100	100	NA	NA	0
	scRNAseq_1	TCACAAGAGAGGCTGT-1	5	30.77	NA	NA	NA	NA	100	NA	NA	NA	NA	NA	0	NA	60	0	0	NA	NA	NA	NA	0	0	NA	NA	0	NA	NA	0	NA	28.95	NA	NA	NA	100	0	NA	NA	0
	scRNAseq_1	TCACAAGTCTTCCTAA-1	3	NA	NA	NA	NA	NA	NA	NA	NA	NA	NA	NA	0	NA	NA	NA	0	NA	NA	NA	NA	NA	100	NA	NA	100	NA	0	0	NA	86.67	NA	NA	NA	NA	0	NA	NA	0
	scRNAseq_1	TCACACCAGTGTACAA-1	0	0	NA	NA	NA	NA	0	NA	NA	NA	NA	NA	0	NA	0	NA	0	NA	NA	NA	NA	0	0	NA	NA	0	NA	NA	0	NA	0	NA	NA	NA	0	0	NA	NA	0
	scRNAseq_1	TCACACCGTTGCGGAA-1	4	0	0	NA	NA	NA	100	NA	NA	NA	NA	NA	0	NA	18.52	NA	0	NA	NA	0	NA	NA	0	50	NA	68.75	NA	NA	0	0	0	NA	NA	NA	0	0	NA	NA	NA
	scRNAseq_1	TCACATTGTATGCTAC-1	7	50	0	NA	NA	NA	100	NA	NA	NA	NA	NA	0	NA	22.22	33.33	0	NA	NA	NA	NA	0	0	NA	NA	54.69	NA	NA	0	NA	22.92	NA	NA	NA	14.29	0	NA	NA	0
	scRNAseq_1	TCACATTTCCTTATAC-1	0	0	NA	NA	NA	NA	NA	NA	NA	NA	NA	NA	NA	NA	NA	0	NA	NA	NA	NA	NA	NA	NA	NA	NA	0	NA	NA	0	NA	0	NA	NA	NA	NA	0	NA	NA	NA
	scRNAseq_1	TCACGCTAGCGGCTCT-1	0	0	NA	NA	NA	NA	NA	NA	NA	NA	NA	NA	0	NA	NA	0	0	NA	NA	NA	NA	0	0	NA	NA	0	NA	NA	0	0	0	NA	NA	NA	0	NA	NA	NA	NA
	scRNAseq_1	TCACGCTCAAGCACAG-1	0	0	NA	NA	NA	NA	NA	NA	NA	NA	NA	NA	0	NA	NA	NA	NA	NA	NA	NA	NA	NA	NA	NA	NA	NA	NA	NA	0	NA	0	NA	NA	NA	NA	NA	NA	NA	NA
	scRNAseq_1	TCACGCTCAGGTTTAC-1	4	13.33	0	NA	NA	NA	96.97	NA	NA	0	NA	NA	0	NA	100	0	0	NA	NA	0	NA	0	NA	0	NA	30.43	0	NA	0	NA	0	NA	NA	NA	0	0	0	NA	0
	scRNAseq_1	TCACGCTCATCCGCGA-1	1	NA	NA	NA	NA	0	NA	NA	NA	NA	NA	NA	0	NA	12.5	0	0	NA	NA	NA	NA	0	NA	NA	NA	0	NA	NA	0	NA	0	NA	NA	NA	0	0	NA	NA	NA
	scRNAseq_1	TCACGCTGTCGTATTG-1	8	64.29	NA	NA	NA	NA	100	NA	NA	NA	0	NA	0	100	63.64	NA	0	NA	NA	NA	NA	75	0	NA	NA	41.67	NA	0	0	0	80	NA	NA	NA	100	0	NA	NA	NA
	scRNAseq_1	TCACGGGAGTCACTCA-1	3	0	NA	NA	NA	NA	100	NA	NA	NA	NA	0	10	NA	7.14	0	0	NA	NA	NA	NA	NA	NA	NA	NA	0	NA	0	0	NA	0	NA	NA	NA	0	0	NA	NA	0
	scRNAseq_1	TCACTATGTACACGTT-1	4	0	NA	NA	NA	0	100	NA	NA	NA	NA	NA	0	NA	76.19	NA	0	NA	NA	NA	NA	0	NA	NA	NA	46.67	NA	NA	0	0	0	NA	NA	NA	25	0	NA	NA	0
	scRNAseq_1	TCACTCGCAATGAACA-1	1	0	NA	NA	NA	NA	0	NA	NA	NA	NA	NA	0	NA	0	0	0	NA	NA	NA	NA	NA	NA	NA	NA	0	0	NA	0	NA	0	NA	NA	NA	0	2.7	NA	NA	NA
	scRNAseq_1	TCAGCAATCGCGTGAC-1	8	71.43	NA	NA	NA	NA	94.12	NA	NA	0	NA	NA	0	NA	84.13	54.55	0	NA	NA	0	NA	0	0	NA	NA	45.45	NA	NA	0.14	NA	0	NA	NA	NA	50	52.17	NA	NA	0
	scRNAseq_1	TCAGCCTGTATAGGGC-1	6	0	NA	NA	NA	NA	100	NA	NA	NA	NA	NA	0	NA	100	NA	0	NA	NA	NA	NA	0	0	100	NA	0	NA	NA	17.92	NA	26.76	NA	NA	NA	100	0	NA	NA	NA
	scRNAseq_1	TCAGCCTGTTTACACG-1	3	0	NA	NA	NA	NA	77.27	NA	NA	NA	NA	NA	0	NA	60	0	0	NA	NA	NA	NA	NA	NA	0	NA	0	NA	NA	0	NA	0	NA	NA	NA	14.29	0	NA	NA	NA
	scRNAseq_1	TCAGCCTTCGGTCTAA-1	2	0	NA	NA	NA	NA	NA	NA	NA	NA	NA	NA	0	NA	0	NA	0	NA	NA	NA	NA	0	NA	NA	NA	0	NA	NA	0.39	NA	41.67	NA	NA	NA	0	0	NA	NA	0
	scRNAseq_1	TCAGGGCTCTTCGTGC-1	7	13.16	NA	NA	NA	NA	100	NA	NA	NA	NA	NA	0	NA	5.56	0	0	NA	NA	NA	100	0	0	0	NA	6.25	NA	NA	0	0	17.95	NA	NA	NA	0	25.81	NA	NA	0
	scRNAseq_1	TCAGTCCCAAGATCCT-1	7	100	NA	NA	NA	NA	100	NA	NA	NA	NA	NA	0	NA	100	NA	0	NA	NA	NA	NA	75	NA	100	NA	72.73	NA	0	0	NA	34.67	NA	NA	NA	NA	0	NA	NA	NA
	scRNAseq_1	TCAGTCCGTGATATAG-1	2	NA	NA	NA	NA	NA	NA	NA	NA	NA	NA	NA	NA	NA	NA	NA	0	NA	NA	NA	NA	NA	NA	NA	NA	11.11	NA	NA	0	NA	0	NA	NA	NA	NA	100	NA	NA	NA
	scRNAseq_1	TCATACTGTCTCAGAT-1	2	NA	NA	NA	NA	NA	100	NA	NA	NA	NA	NA	0	NA	100	0	0	NA	NA	NA	NA	NA	NA	NA	NA	0	NA	NA	0	NA	0	NA	NA	NA	NA	NA	NA	NA	NA
	scRNAseq_1	TCATCCGAGACTCGAG-1	1	0	NA	NA	NA	NA	0	NA	0	NA	NA	NA	0	NA	0	NA	0	NA	NA	NA	NA	NA	NA	NA	NA	0	NA	NA	0.16	NA	0	NA	NA	NA	0	0	NA	NA	NA
	scRNAseq_1	TCATCCGCATAGTCGT-1	0	0	NA	NA	NA	NA	NA	NA	NA	NA	NA	NA	0	0	0	NA	0	NA	NA	NA	NA	NA	NA	NA	NA	0	NA	NA	0	NA	0	NA	NA	NA	0	NA	NA	NA	NA
	scRNAseq_1	TCATCCGGTGAGCGAT-1	1	0	NA	NA	NA	NA	0	NA	NA	NA	NA	NA	0	NA	0	NA	0	NA	NA	NA	NA	0	NA	NA	NA	0	NA	NA	0.21	NA	0	NA	NA	NA	NA	0	NA	NA	NA
	scRNAseq_1	TCATCCGTCGATTGGT-1	1	100	NA	NA	NA	NA	NA	NA	NA	NA	NA	NA	NA	NA	0	NA	0	NA	NA	NA	NA	NA	NA	NA	NA	NA	NA	NA	0	NA	0	NA	NA	NA	0	NA	NA	NA	NA
	scRNAseq_1	TCATGAGAGCCTCTGG-1	2	NA	NA	NA	NA	NA	100	NA	NA	NA	NA	0	0	NA	100	NA	0	NA	NA	NA	NA	0	NA	NA	NA	0	NA	NA	0	0	0	NA	NA	NA	0	0	NA	NA	0
	scRNAseq_1	TCATGCCAGTGTACAA-1	3	0	NA	NA	NA	NA	NA	0	NA	NA	NA	NA	0	NA	100	NA	0	NA	NA	NA	NA	0	0	NA	NA	NA	NA	0	0	NA	0	NA	NA	NA	100	46.15	NA	NA	NA
	scRNAseq_1	TCATTACAGGGCTAAC-1	4	0	NA	NA	NA	0	100	NA	NA	NA	NA	NA	0	NA	77.36	NA	0	NA	NA	NA	NA	0	NA	20	NA	0	NA	NA	0.17	NA	0	NA	NA	NA	NA	0	NA	NA	0
	scRNAseq_1	TCATTACTCACTCGAA-1	0	0	NA	NA	NA	NA	0	NA	NA	NA	0	NA	0	NA	0	NA	0	NA	NA	NA	NA	0	NA	NA	0	0	NA	NA	0	0	0	NA	NA	NA	NA	0	NA	NA	NA
	scRNAseq_1	TCATTGTGTTCGGACC-1	3	NA	NA	NA	NA	NA	NA	NA	NA	NA	NA	NA	NA	NA	50	NA	NA	NA	NA	NA	NA	NA	NA	NA	NA	33.33	NA	NA	0	NA	33.33	NA	NA	NA	NA	NA	NA	NA	NA
	scRNAseq_1	TCATTTGTCGGTTAGT-1	5	61.54	NA	NA	NA	NA	100	NA	100	NA	NA	NA	0	NA	NA	NA	0	NA	NA	NA	NA	NA	0	NA	NA	0	NA	0	4.13	0	25.64	NA	NA	NA	NA	0	NA	NA	NA
	scRNAseq_1	TCCACCACAGCGGATA-1	0	NA	NA	NA	NA	NA	NA	NA	NA	NA	NA	NA	0	NA	NA	NA	NA	NA	NA	NA	NA	NA	NA	NA	NA	0	NA	NA	0	NA	0	NA	NA	NA	NA	NA	NA	NA	NA
	scRNAseq_1	TCCACGTCATCGTCCT-1	7	16.67	NA	NA	NA	NA	100	NA	100	NA	NA	NA	0	NA	42.86	NA	0	NA	NA	NA	NA	0	0	NA	NA	40	NA	NA	0.17	0	38.83	NA	NA	NA	NA	0	NA	NA	NA
	scRNAseq_1	TCCACGTGTTGTCATG-1	1	0	NA	NA	NA	NA	0	NA	NA	NA	NA	NA	0	NA	25	NA	0	NA	NA	NA	NA	0	NA	NA	NA	0	NA	NA	0	0	0	NA	NA	NA	0	0	NA	NA	NA
	scRNAseq_1	TCCATCGAGGGATGTC-1	6	25	NA	NA	NA	NA	50	NA	NA	NA	NA	NA	0	NA	64.71	NA	0	NA	NA	NA	NA	NA	NA	NA	NA	100	NA	NA	0	0	0	NA	NA	NA	33.33	21.43	NA	NA	NA
	scRNAseq_1	TCCATCGGTAGCGAGT-1	7	NA	NA	NA	NA	NA	83.33	NA	NA	NA	NA	NA	0	NA	100	NA	0	NA	NA	NA	NA	66.67	NA	NA	NA	100	NA	NA	26.51	NA	25.71	NA	NA	NA	NA	63.64	NA	NA	NA
	scRNAseq_1	TCCATCGGTTCTTGTT-1	4	70	NA	NA	NA	NA	NA	NA	NA	NA	NA	NA	0	NA	100	0	NA	NA	NA	NA	NA	66.67	NA	NA	NA	0	NA	0	0	NA	23.08	NA	NA	NA	NA	0	NA	NA	NA
	scRNAseq_1	TCCATCGTCCTGGGTG-1	8	100	NA	NA	NA	NA	100	NA	100	NA	NA	NA	0	NA	100	NA	0	NA	NA	NA	NA	NA	NA	NA	NA	85.71	NA	NA	0	NA	100	NA	NA	NA	50	12.5	NA	NA	NA
	scRNAseq_1	TCCATGCTCAGTCATG-1	5	0	NA	NA	NA	NA	100	NA	NA	NA	NA	NA	0	NA	75	0	0	NA	NA	NA	NA	NA	0	NA	NA	0	NA	NA	0	0	29.63	NA	NA	NA	100	3.85	NA	NA	0
	scRNAseq_1	TCCATGCTCGTGGGAA-1	2	0	NA	NA	NA	NA	NA	NA	NA	NA	NA	NA	NA	NA	40	NA	0	NA	NA	NA	NA	0	NA	NA	NA	0	NA	NA	0	NA	0	NA	NA	NA	100	0	NA	NA	NA
	scRNAseq_1	TCCCACACACCAATTG-1	5	0	0	NA	NA	NA	30	NA	NA	0	NA	NA	0	NA	100	0	0	NA	NA	NA	NA	0	100	NA	NA	13.16	NA	0	0	0	0	NA	NA	NA	78.57	0	NA	NA	0
	scRNAseq_1	TCCCACATCGCTCCTA-1	0	0	NA	NA	NA	NA	NA	NA	NA	NA	NA	NA	0	0	0	0	0	NA	NA	NA	NA	NA	NA	NA	NA	0	NA	NA	0	NA	0	NA	NA	NA	0	0	NA	NA	0
	scRNAseq_1	TCCCATGTCGAGGCAA-1	2	NA	NA	NA	NA	NA	100	NA	NA	NA	NA	NA	0	NA	100	NA	0	NA	NA	NA	NA	NA	NA	NA	NA	0	NA	NA	0	NA	0	NA	NA	NA	NA	0	NA	NA	NA
	scRNAseq_1	TCCGAAACACCGCTGA-1	3	0	0	NA	NA	NA	100	NA	NA	NA	NA	NA	0	NA	100	50	0	NA	NA	NA	NA	0	NA	NA	NA	0	NA	NA	0	NA	0	NA	NA	NA	NA	0	NA	NA	0
	scRNAseq_1	TCCGAAATCCGAGCTG-1	1	0	NA	NA	NA	NA	0	NA	NA	NA	NA	NA	NA	NA	0	NA	0	NA	NA	NA	NA	NA	0	NA	NA	0	NA	0	0.14	NA	0	NA	NA	NA	0	0	NA	NA	NA
	scRNAseq_1	TCCGATCCATTCTTCA-1	9	50	NA	NA	NA	0	95	NA	100	NA	NA	0	0	NA	100	0	0	NA	NA	NA	NA	0	0	100	NA	47.62	NA	0	0.1	0	29.23	NA	NA	NA	77.78	0	NA	NA	0
	scRNAseq_1	TCCGGGACAACAACAA-1	0	0	NA	NA	NA	NA	NA	NA	NA	NA	NA	NA	0	NA	0	0	0	NA	NA	NA	NA	NA	NA	NA	NA	0	NA	NA	0	NA	0	NA	NA	NA	0	0	NA	NA	NA
	scRNAseq_1	TCCGGGACAGGACTAG-1	0	0	NA	NA	NA	NA	NA	NA	NA	NA	NA	0	0	NA	0	0	0	NA	NA	NA	NA	0	NA	NA	NA	0	NA	NA	0	0	0	NA	NA	NA	NA	0	NA	NA	0
	scRNAseq_1	TCCGTGTCAACGACAG-1	5	0	0	NA	NA	NA	96	NA	100	0	NA	NA	0	100	53.76	0	0	NA	NA	NA	NA	0	NA	NA	NA	0	NA	NA	0	NA	0	NA	NA	NA	50	0	NA	NA	0
	scRNAseq_1	TCCGTGTGTGACTGTT-1	7	88.89	NA	NA	NA	NA	100	NA	NA	NA	NA	NA	0	NA	69.35	100	0	NA	NA	NA	NA	0	NA	NA	NA	12.5	NA	0	0.25	NA	0	NA	NA	NA	100	0	NA	NA	NA
	scRNAseq_1	TCCTAATAGTTGTAAG-1	1	0	NA	NA	NA	NA	NA	NA	NA	NA	NA	NA	0	NA	NA	NA	0	NA	NA	NA	NA	NA	0	NA	NA	NA	NA	0	0.31	NA	0	NA	NA	NA	0	0	NA	NA	NA
	scRNAseq_1	TCCTCCCAGTTCCTGA-1	9	0	NA	NA	NA	NA	100	NA	NA	NA	NA	0	0	100	73.81	60	0	NA	NA	100	NA	NA	NA	NA	NA	54.55	NA	NA	0	NA	44.23	NA	NA	NA	100	74.07	NA	NA	0
	scRNAseq_1	TCCTCTTTCAGCGTCG-1	2	0	NA	NA	NA	NA	100	NA	NA	NA	NA	NA	NA	NA	NA	NA	0	NA	NA	NA	NA	NA	NA	NA	NA	0	NA	NA	0	NA	NA	NA	NA	NA	NA	57.14	NA	NA	NA
	scRNAseq_1	TCCTCTTTCTTTCAGT-1	6	62.5	NA	NA	NA	NA	100	NA	NA	NA	NA	NA	NA	NA	100	NA	0	NA	NA	NA	NA	NA	0	NA	NA	0	NA	NA	24.75	NA	45.45	NA	NA	NA	100	0	NA	NA	NA
	scRNAseq_1	TCCTTCTCAGGAACCA-1	0	0	NA	NA	NA	NA	NA	NA	NA	NA	NA	NA	0	NA	0	0	0	NA	NA	NA	NA	0	NA	0	NA	0	NA	NA	0	NA	0	NA	NA	NA	0	0	NA	NA	0
	scRNAseq_1	TCGAACAAGAGTTGAT-1	2	50	0	NA	NA	0	100	NA	NA	NA	NA	NA	0	NA	0	NA	0	NA	NA	NA	NA	0	NA	NA	NA	0	NA	NA	0	NA	0	NA	NA	NA	0	0	NA	NA	0
	scRNAseq_1	TCGCTCATCACCTCAC-1	0	0	NA	NA	NA	NA	NA	NA	NA	NA	NA	NA	0	NA	0	0	0	NA	NA	NA	NA	0	0	NA	NA	0	NA	NA	0	0	0	NA	NA	NA	NA	0	NA	NA	0
	scRNAseq_1	TCGGGCAAGATACATG-1	0	0	NA	NA	NA	NA	NA	NA	NA	NA	NA	NA	0	NA	0	NA	0	NA	NA	NA	NA	0	NA	0	NA	0	NA	NA	0	NA	0	NA	NA	NA	0	0	NA	NA	NA
	scRNAseq_1	TCGGGCAAGGGATCGT-1	0	0	NA	NA	NA	NA	NA	NA	NA	NA	NA	NA	0	NA	0	NA	0	NA	NA	NA	NA	NA	NA	NA	NA	0	NA	NA	0	0	0	NA	NA	NA	NA	0	NA	NA	0
	scRNAseq_1	TCGTAGAAGGGCAACT-1	8	66.67	NA	NA	NA	NA	95	NA	NA	NA	NA	NA	0	NA	52.94	NA	0	NA	100	0	NA	NA	NA	NA	NA	100	NA	NA	0	NA	0	NA	100	NA	100	100	NA	NA	NA
	scRNAseq_1	TCGTAGAGTGGTCTAT-1	6	85.71	NA	NA	NA	NA	100	NA	NA	NA	NA	NA	NA	NA	100	NA	0	NA	NA	NA	NA	NA	100	NA	NA	100	NA	NA	0	NA	0	NA	NA	NA	NA	63.64	NA	NA	NA
	scRNAseq_1	TCGTAGATCGACCACG-1	1	0	NA	NA	NA	NA	NA	NA	NA	NA	NA	NA	0	NA	0	NA	0	NA	NA	NA	NA	NA	NA	NA	NA	NA	NA	NA	0.18	0	0	NA	NA	NA	0	0	NA	NA	0
	scRNAseq_1	TCGTGCTCAGCACCCA-1	1	0	NA	NA	NA	NA	NA	NA	NA	NA	NA	NA	0	NA	0	NA	0	NA	NA	NA	NA	NA	0	NA	NA	0	NA	0	0	NA	0	NA	NA	NA	33.33	0	NA	NA	0
	scRNAseq_1	TCGTGCTTCTGGGTCG-1	0	0	NA	NA	NA	NA	NA	NA	NA	NA	NA	NA	0	NA	0	NA	0	NA	NA	NA	NA	NA	NA	NA	NA	0	0	NA	0	NA	0	NA	NA	NA	NA	0	NA	NA	NA
	scRNAseq_1	TCGTGGGAGTTAGTGA-1	4	100	NA	NA	NA	NA	100	NA	NA	NA	NA	NA	NA	NA	NA	NA	0	NA	NA	NA	NA	NA	NA	NA	NA	100	NA	NA	0	NA	45.45	NA	NA	NA	NA	NA	NA	NA	NA
	scRNAseq_1	TCTAACTGTAACGATA-1	1	NA	NA	NA	NA	NA	NA	0	NA	NA	NA	NA	0	NA	0	NA	0	NA	NA	NA	NA	NA	0	NA	NA	0	NA	NA	0.42	NA	0	NA	NA	NA	NA	NA	NA	NA	NA
	scRNAseq_1	TCTAACTGTACTTGTG-1	4	0	NA	NA	NA	NA	100	NA	NA	NA	NA	0	0	0	66.67	NA	39.13	NA	NA	NA	NA	NA	NA	NA	NA	0	NA	NA	13.09	NA	0	NA	NA	NA	0	0	NA	NA	0
	scRNAseq_1	TCTACATGTTTCTTAC-1	5	0	NA	NA	NA	NA	100	NA	NA	NA	NA	NA	0	NA	NA	NA	0	NA	NA	NA	NA	33.33	NA	NA	NA	NA	NA	NA	10.6	0	33.33	NA	NA	NA	NA	100	NA	NA	NA
	scRNAseq_1	TCTATACCATGCGTGC-1	0	0	NA	NA	NA	NA	NA	NA	0	NA	NA	NA	0	NA	0	0	0	NA	NA	NA	NA	NA	NA	NA	NA	0	NA	NA	0	0	0	NA	NA	NA	NA	0	NA	NA	NA
	scRNAseq_1	TCTATACGTTCTCACC-1	2	0	NA	NA	NA	NA	75	NA	NA	NA	NA	NA	0	NA	61.54	0	0	NA	NA	NA	NA	0	0	NA	NA	0	NA	NA	0	0	0	NA	NA	NA	NA	0	NA	NA	0
	scRNAseq_1	TCTATACTCAGTCTTT-1	0	0	NA	NA	NA	NA	0	NA	NA	NA	0	NA	0	NA	0	0	0	NA	NA	NA	NA	0	NA	NA	NA	0	NA	NA	0	0	0	NA	NA	NA	0	0	NA	NA	NA
	scRNAseq_1	TCTCACGTCCATATGG-1	7	41.67	NA	NA	NA	NA	98.11	NA	NA	NA	0	NA	0	NA	100	NA	0	NA	NA	NA	NA	NA	NA	NA	NA	40	0	0	0.17	NA	0	NA	NA	NA	100	41.67	NA	NA	NA
	scRNAseq_1	TCTCCGAGTTTACTGG-1	7	30.77	NA	NA	NA	NA	100	NA	NA	NA	0	NA	0	NA	100	0	33.33	NA	NA	NA	NA	66.67	NA	NA	NA	0	NA	0	0	NA	0	NA	NA	NA	90	23.08	NA	NA	NA
	scRNAseq_1	TCTGGCTGTTTATGCG-1	4	50	0	NA	NA	0	87.5	NA	NA	NA	NA	0	0	NA	100	0	0	NA	NA	NA	NA	NA	NA	NA	NA	66.67	NA	NA	0	NA	0	NA	NA	NA	NA	0	NA	NA	NA
	scRNAseq_1	TCTGTCGTCCTATTTG-1	7	0	0	NA	NA	NA	100	NA	NA	NA	NA	NA	0	100	77.78	0	0	NA	NA	0	NA	0	0	NA	NA	0	NA	NA	0.28	NA	34.21	NA	NA	NA	62.5	32.26	NA	NA	NA
	scRNAseq_1	TCTTAGTCATGACTGT-1	0	0	NA	NA	NA	NA	0	NA	0	NA	NA	NA	0	NA	0	NA	0	NA	NA	NA	NA	0	NA	NA	NA	0	NA	0	0	NA	0	NA	NA	NA	0	0	NA	NA	NA
	scRNAseq_1	TCTTCCTCACAGCCAC-1	1	0	NA	NA	NA	NA	NA	NA	0	NA	NA	0	NA	NA	0	NA	0	NA	NA	NA	NA	NA	NA	NA	NA	0	NA	NA	0.16	0	0	NA	NA	NA	0	0	NA	NA	0
	scRNAseq_1	TCTTCCTGTACCTAGT-1	3	0	NA	NA	NA	0	90.91	NA	NA	NA	NA	NA	0	NA	26.67	NA	0	NA	NA	NA	NA	NA	NA	NA	NA	0	NA	NA	0	NA	22.22	NA	NA	NA	NA	0	NA	NA	NA
	scRNAseq_1	TGAACGTAGCGGGTTA-1	1	0	NA	NA	NA	NA	NA	NA	NA	NA	NA	NA	NA	NA	NA	NA	NA	NA	NA	NA	NA	NA	NA	NA	NA	NA	NA	NA	0	NA	0	NA	NA	NA	100	NA	NA	NA	NA
	scRNAseq_1	TGAATCGCATCTTCGC-1	6	46.15	NA	NA	NA	NA	100	NA	NA	NA	NA	NA	0	NA	100	100	0	NA	NA	NA	NA	NA	NA	0	NA	37.5	NA	NA	0	0	0	NA	NA	NA	66.67	0	NA	NA	0
	scRNAseq_1	TGAATCGGTCATATGC-1	14	100	NA	NA	NA	NA	100	NA	NA	NA	NA	0	0	NA	100	100	38.46	NA	NA	100	NA	92.31	20	100	NA	54.84	NA	NA	0.78	NA	57.41	NA	NA	NA	80	23.44	NA	NA	0
	scRNAseq_1	TGACAGTTCGAGATAA-1	7	0	NA	NA	NA	NA	34.78	0	100	NA	NA	NA	0	NA	52.78	NA	2.17	NA	NA	NA	NA	66.67	NA	NA	NA	23.33	NA	0	0	0	0	NA	NA	NA	85.71	0	NA	NA	0
	scRNAseq_1	TGACCCTAGTGGACGT-1	5	NA	NA	NA	NA	NA	100	NA	NA	NA	NA	NA	0	100	100	NA	0	NA	NA	NA	NA	NA	100	NA	NA	85.71	NA	NA	0	0	NA	NA	NA	NA	NA	0	NA	NA	NA
	scRNAseq_1	TGACCCTTCAGGCGAA-1	0	0	NA	NA	NA	NA	0	NA	NA	NA	NA	NA	0	NA	0	NA	0	NA	NA	NA	NA	0	NA	NA	NA	0	NA	NA	0	NA	0	NA	NA	NA	0	0	NA	NA	NA
	scRNAseq_1	TGACTCCCAAGTGTCT-1	0	0	NA	NA	NA	NA	NA	NA	NA	NA	NA	NA	NA	NA	NA	NA	NA	NA	NA	NA	NA	0	NA	NA	NA	NA	NA	0	0	0	0	NA	NA	NA	NA	0	NA	NA	NA
	scRNAseq_1	TGAGACTAGAAGCGGG-1	0	NA	NA	NA	NA	NA	NA	NA	NA	NA	NA	NA	0	NA	0	0	0	NA	NA	NA	NA	NA	NA	NA	NA	0	NA	NA	0	NA	0	NA	NA	NA	NA	NA	NA	NA	0
	scRNAseq_1	TGAGACTAGTCTGGTT-1	5	0	NA	NA	NA	NA	50	NA	NA	NA	NA	NA	0	NA	50	0	0	NA	NA	NA	NA	0	0	NA	NA	37.5	NA	NA	0	0	31.34	NA	NA	NA	100	0	NA	NA	0
	scRNAseq_1	TGAGACTCATAATCGC-1	0	0	NA	NA	NA	NA	NA	NA	NA	NA	NA	NA	0	NA	0	NA	0	NA	NA	NA	NA	NA	NA	NA	NA	0	NA	0	0	NA	0	NA	NA	NA	NA	0	NA	NA	0
	scRNAseq_1	TGAGACTGTCTAGATC-1	1	0	NA	NA	NA	NA	NA	NA	NA	NA	NA	NA	0	NA	16.67	0	0	NA	NA	NA	NA	0	NA	NA	NA	0	NA	0	0	0	0	NA	NA	NA	NA	0	NA	NA	0
	scRNAseq_1	TGAGACTTCCCTCGAT-1	7	88.89	NA	NA	NA	NA	100	NA	100	NA	NA	NA	NA	NA	NA	100	NA	NA	NA	NA	NA	NA	NA	NA	NA	36.36	NA	NA	0	NA	0	NA	NA	NA	100	100	NA	NA	0
	scRNAseq_1	TGAGCATCACTGAGTT-1	0	0	NA	NA	NA	NA	0	NA	0	NA	NA	NA	0	NA	0	NA	0	NA	NA	NA	NA	0	NA	NA	NA	0	NA	NA	0	NA	0	NA	NA	NA	0	0	NA	NA	0
	scRNAseq_1	TGAGCATGTCCGGCAT-1	0	0	NA	NA	NA	NA	NA	NA	NA	NA	NA	NA	0	NA	0	NA	0	NA	NA	NA	NA	NA	NA	0	NA	0	NA	NA	0	NA	0	NA	NA	NA	0	0	NA	NA	NA
	scRNAseq_1	TGAGGAGGTTACGTAC-1	6	77.78	NA	NA	NA	NA	100	NA	NA	NA	NA	NA	0	NA	52	NA	0	NA	NA	NA	NA	0	NA	NA	100	11.11	NA	NA	0	0	0	NA	NA	NA	NA	27.59	NA	NA	0
	scRNAseq_1	TGAGGGAAGCTTTGTG-1	0	0	NA	NA	NA	NA	NA	NA	NA	NA	NA	NA	0	NA	0	NA	0	NA	NA	NA	NA	NA	NA	NA	NA	0	NA	NA	0	NA	0	NA	NA	NA	NA	0	NA	NA	NA
	scRNAseq_1	TGAGGGAGTAATGATG-1	0	0	NA	NA	NA	NA	0	NA	0	NA	NA	NA	0	NA	0	NA	0	NA	NA	NA	NA	NA	0	NA	NA	0	NA	0	0	NA	0	NA	NA	NA	0	0	NA	NA	0
	scRNAseq_1	TGAGGGAGTGTAAATG-1	4	33.33	NA	NA	NA	NA	100	NA	NA	NA	NA	NA	0	NA	9.52	NA	0	NA	NA	NA	NA	0	NA	NA	NA	0	NA	NA	0	0	0	NA	NA	NA	57.14	0	NA	NA	NA
	scRNAseq_1	TGAGTCACAACCGTGC-1	6	15	NA	NA	NA	NA	100	NA	NA	NA	NA	0	0	NA	100	NA	0	NA	NA	NA	NA	0	100	NA	NA	8.33	NA	NA	0	0	0	NA	NA	NA	NA	26.19	NA	NA	0
	scRNAseq_1	TGAGTCATCCGCGATG-1	8	60	NA	NA	NA	NA	100	NA	NA	0	NA	NA	0	NA	63.16	NA	0	NA	NA	NA	NA	66.67	NA	NA	NA	55.56	NA	NA	0.31	0	35.65	NA	NA	NA	50	0	NA	NA	NA
	scRNAseq_1	TGATCAGAGATCCCAT-1	2	0	NA	NA	NA	NA	92.31	NA	NA	NA	NA	NA	0	NA	50	NA	0	NA	NA	NA	NA	NA	NA	NA	NA	NA	NA	NA	0	NA	0	NA	NA	NA	NA	NA	NA	NA	NA
	scRNAseq_1	TGATCTTGTTAGCTAC-1	8	66.67	NA	NA	NA	NA	100	NA	NA	NA	NA	0	0	NA	75	100	0	NA	NA	NA	NA	NA	0	NA	NA	50	NA	NA	25.05	NA	0	NA	NA	NA	100	81.82	NA	NA	0
	scRNAseq_1	TGATCTTGTTCTTGCC-1	4	66.67	NA	NA	NA	NA	NA	NA	NA	NA	NA	NA	NA	NA	100	NA	NA	NA	NA	NA	NA	NA	100	NA	NA	0	NA	NA	0	NA	29.82	NA	NA	NA	NA	0	NA	NA	0
	scRNAseq_1	TGATCTTTCCATCACC-1	0	0	NA	NA	NA	NA	NA	NA	NA	NA	0	NA	0	NA	0	0	0	NA	NA	NA	NA	NA	0	NA	NA	0	NA	0	0	0	0	NA	NA	NA	0	0	NA	NA	0
	scRNAseq_1	TGATGCAAGACCTCCG-1	0	0	NA	NA	NA	NA	NA	NA	NA	NA	NA	NA	0	NA	NA	NA	0	NA	NA	NA	NA	0	NA	NA	NA	NA	NA	NA	0	0	0	NA	NA	NA	0	0	NA	NA	0
	scRNAseq_1	TGATGCATCATTCTTG-1	6	50	NA	NA	NA	NA	100	NA	NA	NA	NA	NA	0	NA	100	NA	0	NA	NA	NA	NA	0	NA	100	NA	22.22	NA	0	0	0	0	NA	NA	NA	NA	41.67	NA	NA	0
	scRNAseq_1	TGATTCTGTTGCATGT-1	2	NA	NA	NA	NA	NA	100	NA	NA	NA	NA	NA	0	NA	NA	NA	0	NA	NA	NA	NA	0	NA	NA	NA	83.33	NA	NA	0	0	0	NA	NA	NA	NA	0	NA	NA	NA
	scRNAseq_1	TGATTTCGTAGGTTTC-1	4	50	NA	NA	NA	0	100	NA	NA	NA	NA	NA	NA	NA	100	NA	0	NA	NA	NA	NA	0	0	50	NA	0	NA	NA	0	NA	0	NA	NA	NA	0	0	NA	NA	NA
	scRNAseq_1	TGATTTCGTCGCGTCA-1	0	0	NA	NA	NA	NA	NA	NA	NA	NA	NA	0	0	NA	NA	0	0	NA	NA	NA	NA	NA	NA	NA	NA	0	NA	NA	0	NA	0	NA	NA	NA	0	0	NA	NA	NA
	scRNAseq_1	TGCAGTAGTTGCAAGG-1	0	NA	NA	NA	NA	NA	NA	NA	NA	NA	NA	NA	0	NA	NA	NA	0	NA	NA	NA	NA	NA	NA	NA	NA	0	NA	0	0	0	0	NA	NA	NA	NA	0	NA	NA	NA
	scRNAseq_1	TGCATCCTCCGTACGG-1	6	33.33	NA	NA	NA	NA	100	NA	NA	NA	NA	NA	0	NA	68.75	NA	0	NA	NA	NA	NA	NA	0	NA	NA	51.28	NA	NA	0	NA	0	NA	NA	NA	100	26.47	NA	NA	0
	scRNAseq_1	TGCGGGTTCTCATGCC-1	0	NA	NA	NA	NA	NA	NA	NA	NA	NA	NA	NA	NA	NA	NA	NA	NA	NA	NA	NA	NA	NA	NA	NA	NA	0	NA	NA	0	0	0	NA	NA	NA	NA	NA	NA	NA	NA
	scRNAseq_1	TGCTTCGAGGTTAAAC-1	1	NA	NA	NA	NA	NA	NA	NA	NA	NA	NA	NA	0	NA	NA	NA	NA	NA	NA	NA	NA	0	NA	NA	NA	NA	NA	NA	0	NA	NA	NA	NA	NA	100	NA	NA	NA	NA
	scRNAseq_1	TGCTTCGTCCTTACCG-1	0	0	NA	NA	NA	NA	NA	NA	NA	NA	NA	NA	NA	NA	0	NA	0	NA	NA	NA	NA	NA	0	NA	NA	0	NA	NA	0	0	0	NA	NA	NA	NA	0	NA	NA	NA
	scRNAseq_1	TGGAACTGTGTCTTAG-1	5	15.38	NA	NA	NA	NA	100	NA	100	NA	NA	NA	0	NA	81.82	NA	0	NA	NA	NA	NA	NA	NA	66.67	NA	0	NA	NA	0	NA	0	NA	NA	NA	0	0	NA	NA	NA
	scRNAseq_1	TGGAACTTCAGCCTCT-1	0	0	NA	NA	NA	NA	NA	NA	NA	NA	NA	NA	0	NA	0	NA	0	NA	NA	NA	NA	0	NA	NA	NA	0	NA	NA	0	0	0	NA	NA	NA	NA	NA	NA	NA	NA
	scRNAseq_1	TGGAGAGCACATCATG-1	2	0	NA	NA	NA	NA	100	NA	NA	NA	NA	NA	0	NA	100	NA	0	NA	NA	NA	NA	0	NA	NA	NA	NA	NA	0	0	NA	0	NA	NA	NA	NA	0	NA	NA	NA
	scRNAseq_1	TGGATGTTCGGTCTAA-1	8	46.67	NA	NA	NA	0	100	NA	NA	NA	NA	NA	0	NA	88.33	100	0	NA	NA	NA	NA	0	0	NA	NA	73.08	NA	0	20.62	NA	66.32	NA	NA	NA	NA	30.77	NA	NA	0
	scRNAseq_1	TGGCGTGCACTACCCT-1	5	0	NA	NA	NA	NA	100	NA	NA	NA	NA	NA	0	100	37.84	0	0	NA	NA	NA	NA	0	NA	NA	NA	31.25	NA	NA	0	NA	0	NA	NA	NA	100	0	NA	NA	0
	scRNAseq_1	TGGGATTCATCTTTCA-1	4	4.17	NA	NA	NA	NA	0	NA	NA	NA	0	NA	0	NA	24.14	NA	0	NA	NA	0	NA	0	NA	NA	NA	15.79	NA	NA	0.09	NA	0	NA	NA	NA	NA	0	NA	NA	0
	scRNAseq_1	TGGGCGTGTCACTTAG-1	4	10	0	NA	NA	NA	100	NA	NA	NA	NA	NA	0	66.67	40.91	NA	0	NA	NA	NA	NA	0	NA	NA	NA	NA	NA	NA	0	NA	0	NA	NA	NA	0	0	NA	NA	0
	scRNAseq_1	TGGGCTGAGCAGTAAT-1	0	0	0	NA	NA	NA	NA	NA	NA	NA	NA	NA	0	NA	0	0	0	NA	NA	NA	NA	0	0	NA	NA	0	NA	NA	0	NA	0	NA	NA	NA	NA	0	NA	NA	NA
	scRNAseq_1	TGGGCTGAGCGGTAGT-1	1	0	NA	NA	NA	NA	NA	NA	NA	NA	NA	NA	0	NA	100	NA	0	NA	NA	NA	NA	NA	NA	NA	NA	0	NA	0	0	NA	0	NA	NA	NA	NA	0	NA	NA	0
	scRNAseq_1	TGGGCTGCAGGTCCGT-1	2	0	NA	NA	NA	NA	100	NA	NA	NA	NA	NA	0	NA	0	0	0	NA	NA	NA	NA	NA	NA	NA	NA	0	NA	NA	0	0	0	NA	NA	NA	33.33	0	NA	NA	NA
	scRNAseq_1	TGGGCTGCATGTGCCG-1	3	0	NA	NA	NA	NA	NA	NA	NA	NA	NA	NA	0	NA	84.85	0	0	NA	NA	NA	NA	0	NA	0	NA	7.69	NA	0	0	NA	51.97	NA	NA	NA	NA	0	NA	NA	0
	scRNAseq_1	TGGGCTGGTCACTCTC-1	3	NA	NA	NA	NA	NA	100	NA	NA	NA	NA	NA	0	NA	100	NA	NA	NA	NA	NA	NA	NA	0	NA	NA	50	NA	NA	0	NA	0	NA	NA	NA	NA	NA	NA	NA	NA
	scRNAseq_1	TGGGCTGGTGGATGAC-1	0	0	NA	NA	NA	0	NA	NA	NA	NA	NA	NA	0	NA	0	0	0	NA	NA	NA	NA	NA	NA	NA	NA	0	NA	NA	0	NA	0	NA	NA	NA	NA	0	NA	NA	0
	scRNAseq_1	TGGGTTAGTTGCCGAC-1	5	66.67	NA	NA	NA	NA	100	NA	NA	NA	NA	NA	0	NA	100	NA	0	NA	NA	NA	NA	NA	NA	NA	NA	47.62	NA	NA	0	NA	0	NA	NA	NA	NA	27.5	NA	NA	NA
	scRNAseq_1	TGGGTTATCGAGAACG-1	6	52.94	NA	NA	NA	NA	100	NA	NA	NA	NA	NA	0	NA	100	44.44	0	NA	NA	NA	NA	0	NA	0	NA	0	NA	0	0	0	10.64	NA	NA	NA	0	23.33	NA	NA	NA
	scRNAseq_1	TGGTACAAGCGCCATC-1	3	0	NA	NA	NA	NA	NA	NA	NA	NA	NA	0	0	NA	60	12.5	0	NA	NA	NA	NA	0	NA	NA	NA	30.77	NA	0	0	NA	0	NA	NA	NA	NA	0	NA	NA	0
	scRNAseq_1	TGGTGATTCATTGTGG-1	1	0	NA	NA	NA	0	NA	NA	NA	NA	0	NA	0	NA	NA	0	0	NA	NA	NA	NA	0	NA	NA	NA	8.33	NA	0	0	0	0	NA	NA	NA	0	0	NA	NA	0
	scRNAseq_1	TGGTTAGAGAAGTCCG-1	0	NA	NA	NA	NA	NA	NA	NA	NA	NA	NA	NA	0	NA	0	0	0	NA	NA	NA	NA	NA	NA	NA	NA	0	NA	0	0	NA	0	NA	NA	NA	NA	0	NA	NA	NA
	scRNAseq_1	TGTAACGCACTAGAGG-1	0	0	NA	NA	NA	NA	NA	NA	NA	NA	NA	NA	0	NA	0	0	0	NA	NA	NA	NA	0	0	0	NA	0	NA	NA	0	NA	0	NA	NA	NA	NA	0	NA	NA	NA
	scRNAseq_1	TGTAAGCGTGATTAGA-1	0	0	NA	NA	NA	NA	NA	NA	NA	NA	NA	NA	0	NA	0	NA	0	NA	NA	NA	NA	NA	NA	NA	NA	0	NA	NA	0	NA	0	NA	NA	NA	NA	0	NA	NA	NA
	scRNAseq_1	TGTAAGCTCAAGGAGC-1	0	0	NA	NA	NA	0	NA	NA	NA	NA	NA	NA	0	NA	0	NA	0	NA	NA	0	NA	0	NA	NA	NA	0	NA	NA	0	NA	0	NA	NA	NA	0	0	0	NA	0
	scRNAseq_1	TGTACAGAGTTGGCTT-1	1	0	NA	NA	NA	0	0	NA	NA	NA	NA	NA	0	0	0	0	0	NA	NA	0	NA	0	0	NA	NA	0	NA	20	0	0	0	NA	NA	NA	NA	0	NA	NA	NA
	scRNAseq_1	TGTACAGGTCATTGCA-1	0	0	0	NA	NA	NA	NA	NA	NA	NA	NA	0	0	NA	0	NA	0	NA	NA	NA	NA	0	0	NA	NA	0	NA	NA	0	0	0	NA	NA	NA	0	0	NA	NA	0
	scRNAseq_1	TGTAGACAGCTCGTGC-1	7	28.57	NA	0	NA	NA	77.78	NA	NA	NA	NA	NA	0	NA	100	NA	0	NA	NA	NA	NA	0	NA	NA	NA	12	NA	NA	0	NA	4.88	NA	NA	NA	100	10.2	NA	NA	NA
	scRNAseq_1	TGTAGACAGTCGGGAT-1	6	0	NA	NA	NA	NA	100	NA	NA	NA	0	NA	0	NA	18.18	NA	0	NA	NA	0	NA	0	NA	66.67	NA	31.43	NA	NA	0	NA	0	NA	NA	NA	42.86	26.19	NA	NA	0
	scRNAseq_1	TGTCCACCATCCGATA-1	3	0	NA	NA	NA	NA	75	NA	NA	NA	NA	NA	0	NA	100	NA	0	NA	NA	NA	NA	NA	NA	NA	NA	8.33	NA	NA	0	NA	0	NA	NA	NA	NA	0	NA	NA	NA
	scRNAseq_1	TGTCCCAGTGGTTCTA-1	9	53.57	NA	NA	NA	NA	100	NA	NA	NA	NA	NA	0	100	58.33	NA	0	NA	NA	NA	NA	0	0	NA	NA	70	NA	NA	0.15	NA	10.99	NA	NA	NA	100	5.56	NA	NA	NA
	scRNAseq_1	TGTCCCATCCGCGGAT-1	5	66.67	NA	0	NA	NA	100	NA	NA	NA	NA	NA	NA	NA	100	0	NA	NA	NA	NA	NA	NA	NA	NA	NA	0	NA	NA	0.18	NA	0	NA	NA	NA	NA	28.57	NA	NA	NA
	scRNAseq_1	TGTCCTGAGATGCTGG-1	0	0	0	NA	NA	NA	NA	NA	0	NA	NA	NA	0	0	0	NA	0	NA	NA	NA	NA	0	NA	NA	NA	0	NA	0	0	NA	0	NA	NA	NA	0	0	NA	NA	NA
	scRNAseq_1	TGTTACTGTGCCGAAA-1	1	0	NA	NA	NA	NA	NA	NA	NA	NA	NA	NA	NA	NA	NA	NA	NA	NA	NA	NA	NA	0	NA	0	NA	NA	NA	NA	0	NA	33.33	NA	NA	NA	NA	NA	NA	NA	NA
	scRNAseq_1	TGTTGAGCACAGCCTG-1	8	0	NA	NA	NA	0	100	NA	100	NA	0	NA	4	NA	95.45	NA	0	NA	NA	NA	NA	26.67	NA	NA	NA	60	NA	0	0	0	4.76	NA	NA	NA	100	0	NA	NA	0
	scRNAseq_1	TGTTGGACAAGGCTTT-1	7	50	NA	NA	NA	NA	100	NA	NA	NA	NA	NA	0	0	84.62	0	0	NA	NA	NA	NA	0	100	NA	NA	16.67	NA	NA	0	NA	50	NA	NA	NA	14.29	0	NA	NA	NA
	scRNAseq_1	TGTTGGAGTCACATTG-1	4	0	NA	NA	NA	0	100	NA	NA	NA	NA	NA	0	NA	100	100	0	NA	NA	NA	NA	NA	NA	NA	NA	NA	NA	NA	0	NA	0	NA	NA	NA	NA	50	NA	NA	0
	scRNAseq_1	TTACAGGGTGACCGAA-1	2	100	NA	NA	NA	NA	NA	NA	NA	NA	NA	NA	0	NA	NA	0	0	NA	NA	NA	NA	0	0	NA	NA	100	NA	0	0	NA	0	NA	NA	NA	NA	NA	NA	NA	NA
	scRNAseq_1	TTACAGGTCCACAGGC-1	8	0	NA	NA	NA	NA	100	NA	NA	NA	NA	NA	0	NA	64.29	100	0	NA	NA	NA	NA	33.33	NA	NA	NA	43.75	NA	NA	0	0	16.67	NA	NA	NA	100	5.26	NA	NA	0
	scRNAseq_1	TTACCATAGAGCAGAA-1	3	NA	NA	NA	NA	NA	NA	NA	NA	NA	NA	NA	NA	NA	100	100	NA	NA	NA	NA	NA	100	NA	NA	NA	NA	NA	NA	0	NA	NA	NA	NA	NA	NA	NA	NA	NA	NA
	scRNAseq_1	TTACCATAGTTGCGAG-1	2	0	NA	NA	NA	NA	0	NA	NA	NA	NA	NA	0	NA	85.71	NA	0	NA	NA	NA	NA	0	NA	NA	NA	27.78	NA	NA	0	NA	0	NA	NA	NA	NA	0	NA	NA	0
	scRNAseq_1	TTACCATGTTCAGCGC-1	7	0	NA	NA	NA	NA	100	NA	NA	NA	NA	NA	0	NA	60.87	NA	0	NA	NA	NA	NA	NA	100	NA	NA	88.89	NA	0	0	0	68.27	NA	NA	NA	60	40	NA	NA	0
	scRNAseq_1	TTACCGCAGTCACTAC-1	1	0	NA	NA	NA	NA	NA	NA	NA	0	0	NA	0	NA	0	0	0	NA	NA	0	NA	0	NA	NA	NA	0	NA	NA	0.32	NA	0	NA	NA	NA	NA	0	NA	NA	NA
	scRNAseq_1	TTACCGCGTGACAGGT-1	1	0	0	NA	NA	NA	0	NA	NA	NA	NA	NA	0	NA	NA	NA	NA	NA	NA	NA	NA	NA	NA	NA	NA	10	NA	NA	0	0	0	NA	NA	NA	NA	0	NA	NA	NA
	scRNAseq_1	TTACGTTTCCGACAGC-1	5	80	NA	NA	NA	NA	100	NA	NA	NA	NA	NA	0	NA	100	0	0	NA	NA	NA	NA	0	NA	NA	NA	16.67	NA	0	0	NA	0	NA	NA	NA	100	0	NA	NA	0
	scRNAseq_1	TTACTGTCACTCAAGT-1	1	NA	NA	NA	NA	NA	NA	NA	NA	NA	NA	NA	0	NA	NA	0	NA	NA	NA	NA	NA	0	NA	NA	NA	50	NA	NA	0	NA	0	NA	NA	NA	NA	0	NA	NA	NA
	scRNAseq_1	TTACTGTGTCAGTCTA-1	1	NA	NA	NA	NA	NA	NA	NA	NA	NA	NA	NA	0	NA	100	0	0	NA	NA	NA	NA	NA	NA	NA	NA	0	NA	NA	0	NA	0	NA	NA	NA	NA	0	NA	NA	NA
	scRNAseq_1	TTACTGTGTCGTACAT-1	3	0	NA	NA	NA	NA	NA	NA	NA	NA	0	NA	0	NA	100	90	0	NA	NA	NA	NA	0	NA	NA	NA	64.71	NA	NA	0	NA	0	NA	NA	NA	0	0	NA	NA	0
	scRNAseq_1	TTAGGCAGTATCACCA-1	2	0	NA	NA	NA	0	68.75	NA	NA	NA	NA	NA	0	NA	78.57	NA	0	NA	NA	NA	NA	0	NA	NA	NA	0	NA	0	0	NA	0	NA	NA	NA	0	0	NA	NA	0
	scRNAseq_1	TTAGTCTGTGGAACCA-1	6	40	NA	NA	NA	NA	NA	NA	NA	NA	NA	NA	0	NA	100	100	61.9	NA	NA	NA	NA	NA	NA	NA	NA	50	NA	NA	0	NA	42.11	NA	NA	NA	NA	0	NA	NA	NA
	scRNAseq_1	TTAGTCTGTTAATGAG-1	4	0	0	NA	NA	NA	100	NA	NA	NA	NA	NA	0	NA	16.67	0	0	NA	NA	NA	NA	NA	NA	NA	NA	0	NA	NA	0.22	0	0	NA	NA	NA	100	0	NA	NA	NA
	scRNAseq_1	TTATTGCAGGCGCTTC-1	3	NA	NA	NA	NA	NA	100	NA	NA	NA	NA	NA	NA	NA	33.33	NA	NA	NA	NA	NA	NA	NA	NA	NA	NA	NA	NA	NA	0	NA	35.71	NA	NA	NA	NA	0	NA	NA	NA
	scRNAseq_1	TTCACGCTCCTACTGC-1	0	NA	NA	NA	NA	NA	NA	NA	NA	NA	NA	NA	0	NA	0	0	0	NA	NA	NA	NA	0	NA	NA	NA	0	NA	0	0	0	0	NA	NA	NA	NA	0	NA	NA	0
	scRNAseq_1	TTCACGCTCGAAGCAG-1	7	0	NA	NA	NA	NA	77.78	0	100	NA	NA	NA	0	NA	64.1	NA	0	NA	NA	NA	NA	0	NA	NA	NA	61.54	NA	0	0	NA	10	NA	NA	NA	100	20	NA	NA	NA
	scRNAseq_1	TTCAGGACATCCAACA-1	6	85.71	NA	NA	NA	NA	100	NA	NA	NA	NA	0	0	NA	100	0	0	NA	NA	NA	NA	0	66.67	NA	NA	42.86	NA	NA	0	0	0	NA	NA	NA	100	0	0	NA	0
	scRNAseq_1	TTCAGGATCTGTGCGG-1	6	0	NA	NA	NA	NA	100	NA	NA	NA	NA	NA	0	100	16.67	75	0	NA	NA	NA	NA	0	NA	NA	NA	0	NA	NA	1.06	NA	0	NA	NA	NA	100	0	NA	NA	NA
	scRNAseq_1	TTCATGTCAGTTTCGA-1	2	NA	NA	NA	NA	NA	NA	NA	NA	NA	NA	NA	0	NA	100	NA	0	NA	NA	NA	NA	NA	NA	NA	NA	NA	NA	NA	0	NA	0	NA	NA	NA	NA	42.86	NA	NA	NA
	scRNAseq_1	TTCCAATGTTCATCGA-1	8	100	NA	NA	NA	NA	100	NA	NA	NA	NA	NA	0	NA	100	NA	0	NA	NA	NA	NA	40	NA	NA	NA	88.89	NA	NA	0.2	NA	0	NA	NA	NA	100	100	NA	NA	NA
	scRNAseq_1	TTCCGGTGTCTTGAAC-1	5	88.89	NA	NA	NA	NA	100	NA	NA	NA	NA	NA	0	100	100	NA	25	NA	NA	NA	NA	NA	NA	NA	NA	0	NA	NA	0	NA	0	NA	NA	NA	NA	0	NA	NA	NA
	scRNAseq_1	TTCCTCTCAATAGTGA-1	5	0	0	NA	NA	NA	100	NA	NA	NA	NA	NA	0	NA	100	0	0	NA	NA	NA	NA	0	NA	NA	NA	0	NA	0	0	0	36.92	NA	NA	NA	100	61.54	NA	NA	0
	scRNAseq_1	TTCCTCTGTTGCCGCA-1	6	25	NA	NA	NA	NA	100	NA	NA	NA	NA	NA	0	NA	20	NA	0	NA	NA	NA	NA	0	NA	NA	NA	25	NA	NA	0	0	0	NA	NA	NA	100	12.5	NA	NA	NA
	scRNAseq_1	TTCGCTGAGTTCACTG-1	0	NA	NA	NA	NA	NA	NA	NA	NA	NA	NA	NA	0	NA	NA	NA	0	NA	NA	NA	NA	NA	NA	NA	NA	0	NA	NA	0	NA	0	NA	NA	NA	NA	0	NA	NA	NA
	scRNAseq_1	TTCTAACCACTGTCCT-1	6	80	NA	NA	NA	NA	NA	0	NA	NA	NA	NA	0	NA	100	NA	0	NA	NA	NA	NA	0	0	NA	NA	5.88	NA	NA	0.13	NA	30.43	NA	NA	NA	100	0	NA	NA	0
	scRNAseq_1	TTCTAACGTGACACAG-1	2	100	NA	NA	NA	NA	NA	NA	NA	NA	NA	NA	0	NA	100	NA	NA	NA	NA	NA	NA	NA	NA	NA	NA	NA	NA	0	0	NA	0	NA	NA	NA	NA	0	NA	NA	NA
	scRNAseq_1	TTCTAACTCGGCCCAA-1	6	45.45	NA	NA	NA	NA	88.46	NA	NA	NA	NA	NA	0	NA	100	NA	0	NA	NA	NA	NA	0	0	NA	NA	0	NA	0	0	NA	12.5	NA	NA	NA	50	9.76	NA	NA	0
	scRNAseq_1	TTCTCTCCAGTATGAA-1	1	NA	NA	NA	NA	NA	NA	NA	NA	NA	NA	NA	NA	NA	0	NA	NA	NA	NA	NA	NA	NA	NA	NA	NA	0	NA	NA	7.27	NA	0	NA	NA	NA	0	0	NA	NA	NA
	scRNAseq_1	TTCTCTCGTTCTCACC-1	7	0	NA	NA	NA	NA	100	NA	NA	0	NA	NA	38.46	NA	100	0	NA	NA	NA	NA	NA	0	NA	NA	NA	50	NA	0	0	NA	29.17	NA	NA	NA	100	60	NA	NA	0
	scRNAseq_1	TTCTCTCTCAAAGACA-1	0	NA	NA	NA	NA	NA	NA	NA	NA	NA	NA	NA	0	NA	NA	NA	0	NA	NA	NA	NA	NA	NA	NA	NA	0	NA	NA	0	NA	0	NA	NA	NA	NA	NA	NA	NA	NA
	scRNAseq_1	TTCTTCCTCAAGCCGC-1	2	0	NA	NA	NA	0	37.5	NA	NA	NA	NA	NA	0	NA	66.67	NA	0	NA	NA	NA	NA	0	0	NA	NA	0	NA	0	0	0	0	NA	NA	NA	NA	0	0	NA	NA
	scRNAseq_1	TTCTTGATCTCGGTCT-1	0	0	NA	NA	NA	NA	0	NA	NA	NA	NA	NA	0	NA	0	NA	0	NA	NA	0	NA	0	NA	NA	NA	0	NA	NA	0	0	0	NA	NA	NA	0	0	NA	NA	0
	scRNAseq_1	TTGACCCTCATCGCAA-1	5	0	0	NA	NA	0	83.33	NA	NA	NA	NA	NA	0	NA	31.82	0	0	NA	NA	NA	NA	0	NA	0	NA	0	NA	NA	0.1	NA	29.25	NA	NA	NA	16.67	0	NA	NA	0
	scRNAseq_1	TTGAGTGGTACTAAGA-1	0	0	NA	NA	NA	NA	0	NA	NA	NA	NA	NA	0	0	0	NA	0	NA	NA	NA	NA	NA	NA	NA	NA	0	NA	NA	0	NA	0	NA	NA	NA	NA	0	NA	NA	0
	scRNAseq_1	TTGCATTCAGTTGGTT-1	3	0	NA	NA	NA	NA	100	NA	NA	NA	NA	NA	0	NA	100	0	0	NA	NA	NA	NA	NA	NA	NA	NA	0	NA	0	0	0	0	NA	NA	NA	37.5	0	NA	NA	0
	scRNAseq_1	TTGCCTGCACTGGCCA-1	1	0	0	NA	NA	NA	NA	NA	NA	NA	NA	0	0	NA	0	0	0	NA	NA	NA	NA	NA	0	NA	NA	0	NA	NA	0.43	NA	0	NA	NA	NA	NA	0	NA	NA	NA
	scRNAseq_1	TTGCCTGTCCTCAGGG-1	2	NA	0	NA	NA	NA	NA	NA	NA	NA	NA	NA	NA	NA	NA	100	NA	NA	NA	NA	NA	NA	NA	NA	NA	0	NA	NA	0	NA	100	NA	NA	NA	NA	NA	NA	NA	NA
	scRNAseq_1	TTGCGTCGTAGATTGA-1	5	NA	NA	NA	NA	NA	100	NA	NA	NA	NA	NA	0	NA	75	NA	0	NA	NA	NA	NA	NA	NA	NA	NA	100	NA	NA	0	NA	48	NA	NA	NA	NA	100	NA	NA	NA
	scRNAseq_1	TTGCTGCCATAGAAAC-1	5	100	NA	NA	NA	NA	100	NA	NA	NA	NA	NA	0	NA	NA	NA	0	NA	NA	NA	NA	NA	NA	NA	NA	NA	NA	NA	0	NA	100	NA	NA	NA	100	46.15	NA	NA	0
	scRNAseq_1	TTGGATGCAATCGCCG-1	9	33.33	NA	NA	NA	NA	100	NA	100	NA	NA	NA	0	NA	73.33	0	0	NA	NA	NA	NA	NA	0	NA	NA	43.75	NA	0	0.19	NA	34.88	NA	NA	NA	100	25	NA	NA	0
	scRNAseq_1	TTGGATGTCATAGAGA-1	3	0	NA	NA	NA	0	100	NA	NA	NA	NA	NA	0	NA	23.08	0	0	NA	NA	NA	NA	0	0	NA	NA	0	NA	NA	0	0	33.33	NA	NA	NA	0	0	NA	NA	0
	scRNAseq_1	TTGGGCGCAACGCATT-1	2	0	NA	NA	NA	NA	64.29	NA	NA	NA	NA	NA	NA	NA	60	NA	0	NA	NA	NA	NA	0	NA	NA	NA	0	NA	NA	0	NA	0	NA	NA	NA	NA	0	NA	NA	0
	scRNAseq_1	TTGGGCGGTCACTCAA-1	7	28	0	NA	NA	NA	100	NA	NA	NA	0	NA	0	100	100	0	0	NA	NA	NA	NA	0	0	50	NA	23.53	0	0	0	0	0	NA	NA	NA	100	0	NA	NA	0
	scRNAseq_1	TTGGGTACAGCTTTGA-1	3	0	NA	NA	NA	NA	92.86	NA	NA	NA	NA	0	0	0	69.05	0	0	NA	NA	NA	NA	0	NA	NA	NA	0	NA	0	0	NA	27.17	NA	NA	NA	NA	0	NA	NA	0
	scRNAseq_1	TTGGGTAGTTCCGGTG-1	5	25	NA	NA	NA	NA	100	NA	NA	NA	100	NA	0	NA	100	NA	0	NA	NA	NA	NA	0	NA	NA	NA	58.33	0	NA	0	NA	0	NA	NA	NA	0	0	NA	NA	NA
	scRNAseq_1	TTGGTTTAGAGCAGTC-1	4	100	NA	NA	NA	NA	100	NA	NA	NA	NA	NA	0	NA	NA	0	0	NA	NA	NA	NA	NA	NA	NA	NA	50	NA	0	0	NA	0	NA	NA	NA	100	NA	NA	NA	NA
	scRNAseq_1	TTGGTTTGTCGCAACC-1	6	80	NA	NA	NA	NA	100	NA	0	NA	NA	NA	10	NA	25	NA	0	NA	NA	NA	NA	0	NA	NA	NA	0	NA	0	0	NA	73.77	NA	NA	NA	100	0	NA	NA	NA
	scRNAseq_1	TTGTGGAAGTAGTGCG-1	5	33.33	NA	NA	NA	NA	NA	NA	NA	NA	0	NA	0	100	100	0	0	NA	NA	NA	NA	NA	62.5	NA	NA	0	NA	0	0	NA	0	NA	NA	NA	25	0	NA	NA	0
	scRNAseq_1	TTGTGGACAGGAACCA-1	1	NA	NA	NA	NA	NA	0	NA	NA	NA	NA	NA	0	NA	0	NA	0	NA	NA	NA	NA	0	NA	NA	NA	0	NA	NA	0.3	NA	0	NA	NA	NA	NA	0	NA	NA	0
	scRNAseq_1	TTGTTGTAGATGCCGA-1	8	61.54	NA	NA	NA	0	95.45	NA	NA	NA	NA	NA	0	NA	56.76	0	0	NA	NA	NA	NA	NA	0	NA	NA	28.57	NA	0	31.62	0	18.99	NA	NA	NA	100	41.67	NA	NA	0
	scRNAseq_1	TTGTTGTCAGTAACGG-1	3	NA	NA	NA	NA	NA	100	NA	NA	NA	NA	NA	0	NA	100	NA	0	NA	NA	NA	NA	66.67	NA	NA	NA	0	NA	NA	0	0	0	NA	NA	NA	0	NA	NA	NA	NA
	scRNAseq_1	TTGTTTGGTCGAAACG-1	2	0	NA	NA	NA	NA	NA	NA	NA	NA	NA	NA	0	NA	0	NA	0	NA	NA	NA	NA	0	0	NA	NA	0	NA	0	0.15	NA	0	NA	NA	NA	26.67	0	NA	NA	NA
	scRNAseq_1	TTGTTTGTCTCACTCG-1	4	NA	NA	NA	NA	NA	100	NA	NA	NA	NA	NA	0	NA	100	NA	0	NA	NA	NA	NA	60	NA	NA	NA	80	0	NA	0	0	0	NA	NA	NA	NA	0	NA	NA	NA
	scRNAseq_1	TTTACTGAGCCGATAG-1	3	0	NA	NA	NA	NA	NA	NA	NA	NA	NA	NA	0	NA	100	NA	0	NA	NA	NA	NA	0	0	NA	NA	8.33	NA	NA	20.18	NA	0	NA	NA	NA	NA	0	NA	NA	0
	scRNAseq_1	TTTACTGCATGTGGCC-1	8	85.71	NA	NA	NA	NA	95.24	NA	0	0	NA	NA	0	NA	100	NA	0	NA	NA	NA	NA	50	NA	NA	NA	16.67	NA	NA	0	NA	42.37	NA	NA	NA	100	91.43	NA	NA	NA
	scRNAseq_1	TTTACTGGTCAGGTAG-1	0	NA	NA	NA	NA	NA	NA	NA	NA	NA	NA	NA	NA	NA	NA	NA	NA	NA	NA	NA	NA	NA	NA	NA	NA	NA	NA	NA	0	NA	0	NA	NA	NA	NA	NA	NA	NA	NA
	scRNAseq_1	TTTAGTCTCCTATTGT-1	3	8.7	NA	NA	NA	NA	NA	NA	NA	NA	NA	NA	0	NA	26.32	0	0	NA	NA	NA	NA	0	0	NA	NA	0	NA	NA	0	NA	0	NA	NA	NA	100	0	NA	NA	NA
	scRNAseq_1	TTTATGCCATCTGGGC-1	2	0	NA	NA	NA	NA	NA	NA	NA	NA	NA	0	NA	NA	100	0	0	NA	NA	NA	NA	NA	NA	NA	NA	50	NA	NA	0	NA	0	NA	NA	NA	NA	0	NA	NA	0
	scRNAseq_1	TTTATGCGTCGTGGTC-1	4	16.67	NA	NA	NA	NA	100	NA	NA	NA	NA	NA	0	NA	83.33	NA	0	NA	NA	NA	NA	NA	NA	NA	NA	NA	NA	NA	0.64	NA	0	NA	NA	NA	NA	0	NA	NA	NA
	scRNAseq_1	TTTCACACAAGACAAT-1	4	72.73	0	NA	NA	NA	100	NA	NA	NA	NA	NA	0	NA	50	NA	0	NA	NA	NA	NA	NA	NA	NA	NA	6.67	NA	0	0	0	0	NA	NA	NA	NA	0	NA	NA	0
	scRNAseq_1	TTTCCTCAGGCATTTC-1	3	0	NA	NA	NA	NA	NA	NA	NA	NA	NA	NA	0	NA	75	0	0	NA	NA	NA	NA	NA	NA	NA	NA	11.11	NA	NA	0	NA	14.29	NA	NA	NA	NA	0	NA	NA	NA
	scRNAseq_1	TTTCCTCGTTGTTTGG-1	4	30.77	NA	NA	NA	NA	100	NA	NA	NA	NA	NA	0	NA	100	NA	0	NA	NA	NA	NA	0	NA	0	NA	0	NA	NA	0	NA	0	NA	NA	NA	NA	14.29	NA	NA	NA
	scRNAseq_1	TTTCGATGTCTGTAAC-1	6	33.33	NA	NA	NA	NA	100	NA	NA	0	NA	NA	0	NA	100	NA	0	NA	NA	NA	NA	10	NA	NA	NA	38.1	NA	NA	0.33	NA	0	NA	NA	NA	NA	0	NA	NA	NA
	scRNAseq_1	TTTCGATTCTCGACGG-1	4	0	NA	NA	NA	NA	75	NA	NA	NA	NA	NA	0	NA	84.85	NA	0	NA	NA	NA	NA	NA	0	NA	NA	0	NA	0	0.15	NA	0	NA	NA	NA	0	81.82	NA	NA	NA
	scRNAseq_1	TTTGACTGTGGTGATG-1	0	0	NA	NA	NA	NA	NA	NA	0	0	NA	NA	0	0	0	0	0	NA	NA	NA	NA	0	0	NA	NA	0	NA	NA	0	NA	0	NA	NA	NA	0	0	NA	NA	NA
	scRNAseq_1	TTTGATCAGTGTAGTA-1	0	0	NA	NA	NA	NA	NA	NA	NA	NA	NA	NA	0	NA	0	NA	0	NA	NA	NA	NA	0	NA	NA	NA	0	NA	0	0	NA	0	NA	NA	NA	0	0	NA	NA	NA
	scRNAseq_2	AAACCCAAGGCTTAGG-1	5	0	NA	NA	NA	NA	97.37	NA	NA	NA	0	NA	0	NA	100	0	0	NA	NA	NA	NA	0	0	NA	NA	85.71	NA	0	0.12	0	0	NA	NA	NA	100	0	NA	NA	0
	scRNAseq_2	AAACCCACAATGCAGG-1	0	0	NA	NA	NA	NA	0	NA	0	NA	NA	NA	0	NA	0	NA	0	NA	NA	NA	NA	0	NA	NA	NA	0	NA	NA	0	0	0	NA	NA	NA	0	0	NA	NA	0
	scRNAseq_2	AAACGAAGTGTCTCCT-1	11	100	NA	NA	NA	NA	100	NA	100	NA	NA	NA	0	NA	100	NA	2.86	NA	NA	100	NA	0	NA	100	NA	50	NA	0	0.13	NA	55.9	NA	NA	NA	NA	39.47	NA	NA	NA
	scRNAseq_2	AAACGCTCAAGTGATA-1	8	40	NA	NA	NA	NA	100	NA	NA	NA	NA	NA	57.14	NA	100	100	0	NA	NA	NA	NA	100	NA	NA	NA	NA	NA	NA	0	NA	70	NA	NA	NA	NA	80	NA	NA	0
	scRNAseq_2	AAACGCTCACGGCCAT-1	5	0	0	0	NA	NA	100	NA	100	NA	NA	NA	0	100	NA	0	0	NA	NA	NA	NA	0	0	0	NA	61.61	NA	0	0	0	0	NA	NA	NA	30	0	NA	NA	0
	scRNAseq_2	AAAGAACAGATCCAAA-1	1	0	NA	NA	NA	NA	NA	NA	NA	NA	NA	NA	0	0	0	12.5	0	NA	NA	NA	NA	NA	0	NA	NA	0	NA	NA	0	NA	0	NA	NA	NA	0	0	NA	NA	NA
	scRNAseq_2	AAAGGTACACCATATG-1	14	100	NA	NA	NA	NA	100	NA	NA	0	0	0	2.94	100	100	100	6.71	NA	NA	NA	NA	100	NA	100	NA	100	NA	0	10.17	0	99.11	NA	NA	NA	29.41	80	NA	NA	NA
	scRNAseq_2	AAAGGTATCTCCAAGA-1	9	45.45	NA	NA	NA	NA	96.97	NA	NA	NA	NA	0	0	NA	100	0	0	NA	NA	NA	NA	100	NA	NA	NA	66.67	NA	0	0.21	0	80.54	NA	NA	NA	100	23.38	NA	NA	0
	scRNAseq_2	AAAGTGAAGAGAGCAA-1	4	0	0	NA	0	NA	100	NA	NA	NA	NA	NA	0	NA	0	0	0	NA	NA	NA	NA	0	0	NA	NA	27.08	NA	0	0.14	NA	0.7	NA	NA	NA	0	0	0	NA	0
	scRNAseq_2	AAAGTGAAGAGAGTGA-1	0	NA	NA	NA	NA	NA	NA	NA	NA	NA	NA	NA	NA	NA	NA	NA	0	NA	NA	NA	NA	0	NA	NA	NA	0	NA	0	0	NA	0	NA	NA	NA	0	NA	NA	NA	NA
	scRNAseq_2	AAATGGACAGACCGCT-1	6	4.35	NA	NA	NA	NA	100	NA	NA	NA	NA	NA	0	NA	94.74	NA	0	NA	NA	NA	NA	0	NA	NA	NA	100	NA	NA	0	NA	41.18	NA	NA	NA	64.29	0	NA	NA	NA
	scRNAseq_2	AACAAAGGTCTGTTAG-1	5	33.33	NA	NA	NA	NA	100	NA	NA	NA	NA	NA	0	NA	100	0	0	NA	NA	NA	NA	NA	NA	NA	NA	0	NA	NA	0	NA	0	NA	NA	NA	100	20.69	NA	NA	NA
	scRNAseq_2	AACAAGAGTCTGTAGT-1	9	90	NA	NA	NA	NA	80	NA	NA	NA	NA	NA	0	NA	73.53	100	100	NA	NA	NA	NA	NA	0	NA	NA	NA	NA	NA	0.11	NA	91.76	NA	NA	NA	NA	80	NA	NA	33.33
	scRNAseq_2	AACACACTCTTGGAAC-1	0	0	NA	NA	NA	NA	NA	NA	NA	NA	NA	NA	0	NA	0	0	NA	NA	NA	NA	NA	NA	NA	NA	NA	NA	NA	0	0	NA	0	NA	NA	NA	NA	0	NA	NA	NA
	scRNAseq_2	AACCACATCCTCAGGG-1	1	0	NA	NA	NA	NA	NA	NA	NA	NA	NA	NA	0	NA	0	NA	0	NA	NA	NA	NA	0	0	NA	NA	0	NA	NA	0	0	0	NA	NA	NA	28.57	0	0	NA	0
	scRNAseq_2	AACCATGGTTGACGGA-1	8	0	0	NA	NA	NA	100	NA	NA	NA	0	0	0	NA	99.06	40	0	NA	NA	NA	NA	20	0	NA	NA	100	0	0	0.17	NA	61.42	NA	NA	NA	75.41	0	NA	NA	0
	scRNAseq_2	AACCCAACAAGACGGT-1	7	100	NA	NA	NA	NA	100	NA	NA	NA	NA	NA	0	NA	50	NA	0	NA	NA	NA	NA	NA	NA	NA	NA	85.71	NA	NA	34.71	NA	41.38	NA	NA	NA	100	NA	NA	NA	NA
	scRNAseq_2	AACCCAACACTTGGCG-1	0	NA	NA	NA	NA	NA	NA	NA	NA	NA	NA	NA	0	NA	NA	NA	NA	NA	NA	NA	NA	0	0	NA	NA	NA	NA	NA	0	NA	0	NA	NA	NA	NA	0	NA	NA	NA
	scRNAseq_2	AACGTCACACAGTCGC-1	5	NA	NA	NA	NA	NA	NA	NA	100	NA	NA	NA	0	NA	NA	NA	NA	NA	NA	NA	NA	NA	100	NA	NA	100	NA	0	25.76	NA	75.68	NA	NA	NA	NA	NA	NA	NA	NA
	scRNAseq_2	AACTTCTCAGCTAACT-1	5	0	NA	NA	NA	0	27.16	NA	NA	NA	NA	0	0	NA	100	0	0	NA	NA	NA	NA	0	NA	NA	NA	30	NA	0	29.72	NA	0	NA	NA	NA	55.56	0	NA	NA	0
	scRNAseq_2	AACTTCTGTATCGTTG-1	7	95.65	NA	NA	NA	NA	100	NA	NA	NA	NA	NA	0	NA	NA	NA	NA	NA	NA	NA	NA	66.67	NA	NA	NA	100	NA	NA	33.27	0	50.62	NA	NA	NA	100	0	NA	NA	NA
	scRNAseq_2	AAGAACAGTGGGCTTC-1	6	100	NA	NA	NA	NA	100	NA	100	NA	NA	NA	0	NA	0	NA	NA	NA	NA	NA	NA	0	NA	NA	NA	31.25	0	NA	0	NA	55.32	NA	NA	NA	100	NA	NA	NA	NA
	scRNAseq_2	AAGACAATCCCATAGA-1	10	77.78	0	NA	NA	0	96.77	NA	100	NA	NA	NA	0	100	100	NA	0	NA	NA	0	NA	0	0	NA	NA	73.33	NA	NA	0.22	NA	36.94	NA	NA	NA	68.42	22.22	NA	NA	0
	scRNAseq_2	AAGACAATCCTTGACC-1	1	0	NA	NA	NA	NA	33.33	NA	NA	NA	NA	NA	0	NA	0	NA	0	NA	NA	NA	NA	0	NA	NA	NA	0	NA	NA	0	NA	0	NA	NA	NA	0	0	NA	NA	0
	scRNAseq_2	AAGACTCCATGCACTA-1	8	55.56	NA	NA	NA	NA	97.67	NA	NA	0	NA	NA	0	NA	67.21	0	0	NA	NA	NA	NA	0	NA	100	NA	14.29	NA	0	0	NA	45.67	NA	NA	NA	100	49.28	NA	NA	0
	scRNAseq_2	AAGACTCGTCACGCTG-1	0	0	NA	NA	NA	NA	NA	NA	NA	NA	NA	NA	0	NA	NA	0	0	NA	NA	NA	NA	NA	0	NA	NA	0	NA	0	0	0	0	NA	NA	NA	0	0	NA	NA	0
	scRNAseq_2	AAGATAGCAATCAAGA-1	4	37.5	NA	NA	NA	0	100	NA	NA	NA	NA	NA	0	NA	0	0	0	NA	NA	NA	NA	0	NA	NA	NA	0	NA	0	0.07	0	0	NA	NA	NA	83.33	0	NA	NA	NA
	scRNAseq_2	AAGCCATTCGGACTTA-1	2	0	NA	NA	NA	0	0	NA	NA	0	NA	NA	0	NA	0	0	0	NA	NA	NA	NA	0	NA	NA	NA	2.63	0	NA	0.09	0	0	NA	NA	NA	0	0	NA	NA	0
	scRNAseq_2	AAGCGAGAGCCTGACC-1	12	77.78	25	NA	NA	0	100	NA	NA	NA	NA	NA	2.63	100	100	100	53.33	NA	NA	NA	NA	0	0	NA	NA	100	NA	NA	2.59	0	5.56	NA	NA	NA	44.44	0	NA	NA	0
	scRNAseq_2	AAGCGAGAGCTAATGA-1	6	0	NA	NA	NA	NA	100	NA	NA	NA	NA	NA	0	NA	100	NA	0	NA	NA	NA	NA	0	NA	NA	NA	28.57	NA	NA	0	NA	31.71	NA	NA	NA	100	100	NA	NA	NA
	scRNAseq_2	AAGCGTTGTCCTGGTG-1	7	90	NA	NA	NA	NA	100	NA	NA	NA	NA	NA	0	NA	100	NA	0	NA	NA	NA	NA	0	NA	NA	NA	98.28	NA	NA	0	NA	15.91	NA	NA	NA	50	100	NA	NA	0
	scRNAseq_2	AAGGAATGTTGCCAAT-1	10	63.89	0	NA	NA	NA	100	NA	NA	NA	NA	NA	0	NA	97.92	NA	0	NA	NA	NA	NA	50	NA	100	0	46.15	NA	0	21.19	0	2.7	NA	NA	NA	100	25.45	NA	NA	0
	scRNAseq_2	AAGGAATTCGACATTG-1	8	100	NA	NA	NA	NA	100	NA	NA	NA	NA	NA	0	NA	100	0	0	NA	NA	NA	NA	NA	37.5	NA	NA	38.89	0	0	0	NA	41.59	NA	NA	NA	100	44.44	NA	NA	0
	scRNAseq_2	AAGGTAATCGGAATTC-1	4	0	NA	0	NA	NA	100	NA	NA	NA	NA	NA	0	NA	25	0	0	NA	NA	NA	NA	0	NA	100	NA	0	NA	NA	0	NA	0	NA	NA	NA	100	0	NA	NA	NA
	scRNAseq_2	AAGTACCCATCGGAGA-1	2	NA	NA	NA	NA	NA	100	NA	NA	NA	NA	NA	0	NA	100	NA	0	NA	NA	NA	NA	NA	NA	NA	NA	0	NA	NA	0	NA	0	NA	NA	NA	NA	NA	NA	NA	0
	scRNAseq_2	AAGTCGTCACGGCCAT-1	8	61.11	NA	NA	NA	NA	98.31	NA	NA	NA	NA	NA	0	NA	68.06	0	44.94	NA	NA	NA	NA	0	NA	50	NA	27.27	NA	0	0	NA	0	NA	NA	NA	100	62.07	NA	NA	NA
	scRNAseq_2	AATCACGAGGCGACAT-1	6	0	NA	NA	NA	NA	88.89	NA	NA	NA	NA	NA	0	NA	NA	100	0	NA	NA	NA	NA	NA	NA	NA	NA	71.43	NA	NA	57.36	NA	7.89	NA	NA	NA	100	NA	NA	NA	0
	scRNAseq_2	AATCGTGTCATAAGGA-1	7	38.89	NA	NA	NA	NA	100	NA	NA	NA	NA	NA	0	100	100	NA	0	NA	NA	NA	NA	0	NA	NA	NA	36.36	NA	NA	20.72	NA	0	NA	NA	NA	100	0	NA	NA	NA
	scRNAseq_2	AATGCCAAGGATTTAG-1	7	42.86	NA	NA	NA	NA	100	NA	NA	NA	NA	NA	0	NA	57.69	NA	0	NA	NA	100	NA	0	0	NA	NA	95.65	NA	NA	0	NA	0	NA	NA	NA	100	85.71	NA	NA	NA
	scRNAseq_2	AATGGAACAGAGGTTG-1	8	80	NA	NA	NA	NA	95	NA	0	NA	NA	NA	0	NA	62.69	100	0	NA	NA	NA	NA	0	0	NA	NA	33.33	NA	NA	26.95	0	56.65	NA	NA	NA	NA	54.29	NA	NA	0
	scRNAseq_2	AATGGCTAGACATAAC-1	8	16.67	NA	NA	NA	0	95.65	NA	NA	NA	NA	NA	0	100	NA	NA	0	NA	NA	NA	NA	0	NA	NA	NA	100	NA	0	4.13	NA	86.15	NA	NA	NA	100	84.13	NA	NA	0
	scRNAseq_2	AATGGCTGTATACGGG-1	6	14.29	NA	NA	NA	NA	96.55	NA	NA	NA	NA	NA	0	50	18.18	0	0	NA	NA	NA	NA	0	NA	NA	NA	0	NA	NA	0	NA	20.69	NA	NA	NA	100	0	NA	NA	NA
	scRNAseq_2	AATTCCTCAGAGTCAG-1	4	0	NA	NA	NA	NA	100	NA	NA	NA	NA	NA	0	NA	100	NA	0	NA	NA	0	NA	0	NA	NA	NA	0	NA	NA	0	0	0	NA	NA	NA	100	19.3	NA	NA	NA
	scRNAseq_2	AATTTCCAGTAGGGTC-1	7	40.91	0	NA	NA	NA	100	NA	NA	0	NA	NA	0	NA	45.12	0	0	NA	NA	0	NA	0	NA	66.67	NA	0	NA	0	4.47	0	8.91	NA	NA	NA	64.29	0	NA	NA	0
	scRNAseq_2	AATTTCCGTGTCGATT-1	9	100	NA	NA	NA	NA	100	NA	NA	NA	NA	NA	0	NA	100	NA	0	NA	NA	NA	NA	NA	NA	100	NA	100	NA	NA	12.16	NA	41.18	NA	NA	NA	100	75	NA	NA	NA
	scRNAseq_2	ACAAGCTGTTCGTTCC-1	2	NA	NA	NA	NA	NA	100	NA	NA	NA	NA	NA	0	NA	NA	NA	0	NA	NA	NA	NA	NA	NA	NA	NA	NA	NA	NA	0	NA	100	NA	NA	NA	NA	NA	NA	NA	NA
	scRNAseq_2	ACACAGTGTAGGCAGT-1	6	100	NA	NA	NA	NA	85.71	NA	NA	NA	NA	NA	0	NA	NA	100	0	NA	NA	NA	NA	NA	NA	NA	NA	NA	NA	NA	8.53	NA	63.33	NA	NA	NA	NA	67.57	NA	NA	NA
	scRNAseq_2	ACACAGTGTGCTCTCT-1	0	0	NA	NA	NA	NA	0	NA	NA	NA	NA	NA	0	NA	0	0	NA	NA	NA	NA	NA	NA	NA	NA	NA	0	NA	NA	0	0	0	NA	NA	NA	NA	0	NA	NA	NA
	scRNAseq_2	ACACAGTTCACGACTA-1	8	11.76	NA	NA	NA	NA	NA	NA	NA	NA	0	NA	0	NA	60.87	28.57	0	NA	NA	NA	NA	100	NA	NA	NA	44	NA	NA	0	0	41.05	NA	NA	NA	100	62.5	NA	NA	0
	scRNAseq_2	ACACGCGAGGACTTCT-1	9	40	NA	NA	NA	NA	100	NA	100	NA	NA	NA	0	NA	100	NA	0	NA	NA	100	NA	0	NA	NA	NA	100	NA	NA	0	NA	47.56	NA	NA	NA	NA	92.31	100	NA	NA
	scRNAseq_2	ACACTGAAGGCTGAAC-1	3	0	NA	NA	NA	NA	100	NA	NA	NA	NA	NA	0	NA	100	NA	0	NA	NA	NA	NA	NA	14.29	NA	NA	0	NA	NA	0	NA	0	NA	NA	NA	NA	0	NA	NA	NA
	scRNAseq_2	ACAGAAAAGACGTCCC-1	8	62.5	NA	NA	NA	NA	100	NA	NA	NA	NA	NA	0	100	100	NA	NA	NA	NA	NA	NA	NA	0	NA	NA	92.86	NA	NA	24.32	NA	0	NA	NA	NA	100	14.89	NA	NA	0
	scRNAseq_2	ACAGAAACAATGTCTG-1	5	0	NA	NA	NA	NA	81.82	NA	100	NA	NA	NA	0	NA	71.43	NA	0	NA	NA	NA	NA	NA	NA	100	NA	0	NA	0	0.2	0	0	NA	NA	NA	NA	0	NA	NA	NA
	scRNAseq_2	ACAGCCGCATAGACTC-1	0	0	NA	NA	NA	NA	NA	NA	NA	NA	NA	NA	0	NA	0	NA	0	NA	NA	NA	NA	0	NA	NA	NA	0	NA	0	0	NA	0	NA	NA	NA	NA	0	NA	NA	0
	scRNAseq_2	ACATTTCCACCGGCTA-1	6	47.37	NA	0	NA	NA	97.4	NA	NA	NA	NA	NA	0	NA	78.26	NA	0	NA	NA	NA	NA	0	0	0	NA	53.33	NA	NA	0.1	0	0	NA	NA	NA	100	0	NA	NA	0
	scRNAseq_2	ACCAACAGTAACCCTA-1	6	NA	NA	NA	NA	NA	100	NA	NA	NA	NA	NA	NA	NA	100	NA	NA	NA	NA	NA	NA	NA	NA	NA	NA	100	NA	NA	59.89	NA	100	NA	NA	NA	NA	100	NA	NA	NA
	scRNAseq_2	ACCATTTGTAGGTAGC-1	9	100	NA	NA	NA	NA	100	NA	NA	NA	NA	0	0	NA	100	NA	0	NA	NA	NA	NA	NA	NA	100	100	NA	NA	NA	0.16	NA	100	NA	NA	NA	100	100	NA	NA	NA
	scRNAseq_2	ACCCAAAGTCCAGGTC-1	12	39.58	NA	NA	NA	NA	93.59	NA	NA	NA	NA	0	0	66.67	80	NA	27.27	NA	NA	NA	NA	40	NA	40	NA	41.38	0	0	0.13	0	32.12	NA	NA	NA	72.73	5.68	NA	NA	0
	scRNAseq_2	ACCCTCAAGATACGAT-1	2	0	NA	NA	NA	NA	0	NA	NA	NA	NA	NA	0	NA	0	NA	0	NA	NA	NA	NA	NA	NA	NA	NA	0	NA	NA	0.1	NA	0.72	NA	NA	NA	0	0	NA	NA	0
	scRNAseq_2	ACCCTCAGTCGCAACC-1	4	50	NA	NA	NA	NA	100	NA	NA	NA	NA	NA	0	NA	100	NA	0	NA	NA	NA	NA	NA	0	NA	NA	NA	NA	NA	0	0	0	NA	NA	NA	NA	20	NA	NA	NA
	scRNAseq_2	ACCTGAAGTTCCGCTT-1	5	NA	NA	NA	NA	NA	100	NA	NA	NA	NA	NA	0	NA	75	NA	0	NA	NA	NA	NA	NA	NA	NA	NA	NA	NA	NA	23.58	NA	0	NA	NA	NA	100	20	NA	NA	NA
	scRNAseq_2	ACGGTCGAGGCACAAC-1	3	NA	NA	NA	NA	NA	100	NA	NA	NA	NA	NA	0	NA	NA	NA	0	NA	NA	NA	NA	NA	NA	NA	NA	72.22	NA	NA	0	NA	12.5	NA	NA	NA	NA	NA	NA	NA	NA
	scRNAseq_2	ACGTACATCGCTCTCA-1	3	100	NA	NA	NA	NA	NA	NA	NA	NA	NA	NA	0	NA	NA	NA	NA	NA	NA	NA	NA	NA	NA	NA	NA	100	NA	0	0	0	8.33	NA	NA	NA	NA	NA	NA	NA	0
	scRNAseq_2	ACGTTCCTCCCTCTCC-1	7	NA	NA	NA	NA	NA	100	NA	NA	NA	NA	NA	0	NA	NA	NA	0	NA	NA	NA	NA	NA	NA	100	NA	100	NA	NA	12.8	0	47.46	NA	NA	NA	50	75	NA	NA	NA
	scRNAseq_2	ACGTTCCTCGAACGGA-1	4	NA	NA	NA	NA	NA	79.17	NA	NA	NA	NA	NA	NA	NA	100	100	0	NA	NA	NA	NA	NA	NA	NA	NA	16.67	NA	0	0	NA	0	NA	NA	NA	NA	0	NA	NA	0
	scRNAseq_2	ACTACGATCGTGGGAA-1	7	41.18	NA	NA	NA	NA	100	NA	100	0	NA	0	33.33	NA	100	NA	0	NA	NA	NA	NA	0	NA	NA	NA	46.15	NA	NA	0	NA	0	NA	NA	NA	100	0	NA	NA	NA
	scRNAseq_2	ACTATCTTCCAGCTCT-1	9	100	NA	0	NA	NA	97.06	NA	NA	NA	NA	NA	0	NA	97.33	NA	0	NA	NA	NA	NA	85.71	NA	NA	NA	100	NA	NA	73.81	0	98.21	NA	NA	NA	100	25	NA	NA	0
	scRNAseq_2	ACTATGGCATGAGATA-1	9	50	NA	NA	NA	NA	100	NA	NA	0	NA	NA	0	NA	100	0	0	NA	NA	NA	NA	15.38	100	NA	NA	100	NA	0	0	NA	99.39	NA	NA	NA	25	100	NA	NA	NA
	scRNAseq_2	ACTGATGGTGGCTTGC-1	11	62.5	NA	NA	NA	NA	100	NA	100	0	NA	NA	0	NA	100	25	0	NA	100	NA	NA	NA	NA	100	NA	73.97	NA	NA	0	NA	20.11	NA	NA	NA	100	100	NA	NA	0
	scRNAseq_2	ACTGCAATCCATTCAT-1	9	100	NA	NA	NA	NA	100	NA	NA	NA	NA	0	0	NA	100	NA	0	NA	NA	NA	NA	20	80	NA	NA	75	NA	0	0	NA	91.07	NA	NA	NA	100	100	NA	NA	NA
	scRNAseq_2	ACTGTGATCAAGCCGC-1	9	14.71	NA	NA	NA	0	95.83	NA	NA	NA	NA	NA	0	75	85.71	NA	0	NA	NA	NA	NA	0	NA	100	NA	72.73	NA	NA	0	NA	23.33	NA	NA	NA	95.24	38.78	NA	NA	NA
	scRNAseq_2	ACTTATCAGCGCTTCG-1	4	53.33	NA	NA	NA	0	NA	NA	NA	NA	NA	NA	0	NA	85.71	NA	0	NA	NA	NA	NA	0	NA	NA	NA	47.06	NA	NA	0.27	0	0	NA	NA	NA	NA	0	NA	NA	0
	scRNAseq_2	ACTTATCAGGAGTATT-1	6	66.67	NA	NA	NA	NA	100	NA	NA	NA	NA	NA	0	NA	NA	NA	NA	NA	NA	NA	NA	100	NA	NA	NA	100	NA	NA	0	NA	100	NA	NA	NA	100	NA	NA	NA	NA
	scRNAseq_2	ACTTATCGTTGACTGT-1	7	36	NA	NA	NA	NA	100	NA	87.5	NA	NA	0	0	NA	100	0	0	NA	NA	0	NA	0	NA	40	NA	100	NA	NA	0	NA	0	NA	NA	NA	100	0	NA	NA	0
	scRNAseq_2	ACTTCCGTCGCTAGCG-1	7	NA	NA	NA	NA	NA	100	NA	NA	NA	NA	NA	0	NA	100	100	11.11	NA	NA	NA	NA	0	100	NA	NA	50	NA	NA	0	NA	100	NA	NA	NA	NA	0	NA	NA	0
	scRNAseq_2	ACTTCGCAGCCTCAGC-1	4	0	NA	NA	NA	0	25	0	NA	NA	NA	NA	0	NA	60.53	NA	0	NA	NA	0	NA	0	0	NA	NA	27.47	NA	0	0	0	0	NA	NA	NA	0	4.76	NA	NA	0
	scRNAseq_2	ACTTCGCCAGGTGAGT-1	11	100	NA	NA	NA	NA	100	NA	NA	NA	NA	NA	0	NA	84.62	NA	0	NA	NA	NA	NA	83.33	90	100	NA	81.4	NA	NA	74.46	0	69.07	NA	NA	NA	100	74.63	NA	NA	NA
	scRNAseq_2	ACTTTCAGTTAGGAGC-1	12	96.15	NA	NA	NA	0	100	NA	NA	NA	0	0	0	100	100	70	0	NA	NA	NA	NA	100	100	100	NA	100	NA	NA	27.64	0	29.03	NA	NA	NA	NA	86.36	NA	NA	0
	scRNAseq_2	ACTTTCATCGGAACTT-1	1	0	0	NA	NA	0	14.29	NA	NA	NA	0	NA	0	NA	0	0	0	NA	NA	0	NA	0	0	NA	NA	0	NA	0	0	0	0	NA	NA	NA	0	0	NA	NA	NA
	scRNAseq_2	AGAAATGTCTCAACCC-1	12	66.67	NA	NA	NA	NA	100	NA	NA	NA	NA	NA	0	100	100	53.85	0	NA	NA	NA	NA	28.57	NA	100	NA	68	NA	0	3.38	NA	76.47	NA	NA	NA	20	0	100	NA	0
	scRNAseq_2	AGAACCTCATCGGAAG-1	2	NA	NA	NA	NA	NA	100	NA	NA	NA	NA	NA	0	NA	NA	NA	NA	NA	NA	NA	NA	NA	NA	NA	NA	100	NA	NA	0	NA	0	NA	NA	NA	NA	NA	NA	NA	NA
	scRNAseq_2	AGAACCTGTGAGCCAA-1	4	100	NA	NA	NA	NA	100	NA	NA	NA	NA	NA	0	NA	100	0	NA	NA	NA	NA	NA	NA	NA	NA	NA	NA	NA	NA	0	NA	0	NA	NA	NA	NA	100	NA	NA	0
	scRNAseq_2	AGAAGCGTCGCATGAT-1	10	15.38	NA	NA	NA	NA	69.23	NA	NA	NA	NA	NA	0	NA	45.45	66.67	0	NA	NA	NA	NA	20	40	NA	NA	66.67	NA	NA	0	0	7.81	NA	NA	NA	63.64	10	NA	NA	0
	scRNAseq_2	AGAAGTATCAGTCCGG-1	12	100	NA	NA	NA	NA	100	NA	NA	NA	NA	NA	0	100	100	100	56.41	NA	NA	NA	NA	100	NA	NA	NA	97.22	NA	0	31.44	0	76.98	NA	NA	NA	75	100	NA	NA	0
	scRNAseq_2	AGACAAAAGGCGTCCT-1	8	54.55	NA	NA	NA	0	97.01	NA	NA	NA	NA	NA	0	NA	65.38	0	0	NA	NA	0	NA	0	NA	100	NA	81.25	NA	0	0	0	1.63	NA	NA	NA	100	57.81	NA	NA	0
	scRNAseq_2	AGACAGGGTGCACGCT-1	2	0	0	NA	NA	NA	0	NA	NA	NA	NA	NA	4.35	NA	59.09	0	0	NA	NA	NA	NA	NA	NA	NA	NA	0	NA	0	0	0	0	NA	NA	NA	0	0	0	NA	NA
	scRNAseq_2	AGACCCGAGAGTCAGC-1	6	0	0	NA	NA	NA	100	NA	NA	NA	0	0	0	NA	100	10	0	NA	NA	NA	NA	NA	75	100	NA	0	NA	0	0	0	0	NA	NA	NA	60	0	NA	NA	0
	scRNAseq_2	AGAGAGCTCCATTGCC-1	9	91.67	NA	NA	NA	NA	100	NA	NA	0	NA	NA	0	100	100	NA	0	NA	NA	NA	NA	100	NA	NA	NA	100	NA	NA	0	NA	100	NA	NA	NA	100	21.21	NA	NA	NA
	scRNAseq_2	AGAGCAGCAAGTTCGT-1	10	100	NA	NA	NA	0	100	NA	NA	NA	NA	NA	0	NA	100	100	0	NA	NA	NA	NA	73.68	100	NA	NA	100	NA	NA	0	0	86.96	NA	NA	NA	100	60	NA	NA	0
	scRNAseq_2	AGAGCCCAGGAAGTGA-1	2	0	NA	NA	NA	0	90.28	NA	NA	NA	0	0	0	NA	0	0	0	NA	NA	0	NA	0	0	0	NA	0	0	NA	0.15	0	0	NA	NA	NA	0	0	NA	NA	0
	scRNAseq_2	AGAGCCCCAGTAGAAT-1	6	NA	NA	NA	NA	NA	100	NA	NA	NA	NA	NA	0	NA	NA	NA	16.67	NA	NA	NA	NA	NA	NA	NA	NA	100	NA	0	64.71	NA	95.24	NA	NA	NA	NA	100	NA	NA	NA
	scRNAseq_2	AGATAGACAAGAGATT-1	6	100	NA	NA	NA	NA	100	NA	100	NA	NA	NA	0	NA	33.33	0	0	NA	NA	NA	NA	14.29	NA	NA	NA	6.67	NA	0	0	0	0	NA	NA	NA	0	0	NA	NA	NA
	scRNAseq_2	AGATCCAAGAGAACCC-1	9	100	NA	NA	NA	NA	94.12	NA	NA	NA	NA	NA	0	NA	55	NA	0	NA	NA	NA	NA	0	NA	100	NA	66.67	NA	NA	26.03	NA	57.58	NA	NA	NA	81.82	26.83	NA	NA	0
	scRNAseq_2	AGATCCACATCCGAGC-1	0	NA	NA	NA	NA	NA	NA	NA	NA	NA	NA	NA	NA	NA	NA	0	0	NA	NA	NA	NA	0	NA	NA	NA	0	NA	NA	0	NA	0	NA	NA	NA	NA	NA	0	NA	NA
	scRNAseq_2	AGATCGTTCCGTGGCA-1	7	0	NA	NA	NA	NA	100	NA	100	NA	NA	NA	0	NA	66.67	NA	0	NA	NA	0	NA	0	NA	33.33	NA	56.52	NA	NA	0	NA	0	NA	NA	NA	75	42.86	NA	NA	0
	scRNAseq_2	AGATGAAAGGCTGAAC-1	11	100	NA	NA	NA	NA	100	NA	NA	NA	NA	NA	0	NA	81.48	0	0	NA	NA	NA	NA	100	54.55	100	NA	100	NA	0	25.13	0	60.47	NA	NA	NA	100	82.05	NA	NA	0
	scRNAseq_2	AGCATCAGTATTCTCT-1	11	16.67	NA	NA	NA	NA	71.43	NA	NA	NA	100	NA	0	100	100	NA	0	NA	NA	100	NA	0	NA	0	NA	76.47	NA	NA	10.66	NA	19.49	NA	NA	NA	55.56	11.54	NA	NA	0
	scRNAseq_2	AGCATCATCGATCCAA-1	2	0	NA	NA	NA	NA	NA	NA	NA	NA	0	NA	0	0	0	0	0	NA	NA	NA	NA	0	0	0	NA	16.67	NA	0	0	NA	0	NA	NA	NA	75	0	NA	NA	NA
	scRNAseq_2	AGCCAATGTCATAACC-1	6	0	NA	NA	NA	NA	100	NA	100	NA	NA	NA	0	NA	87.32	0	0	NA	NA	NA	NA	0	0	0	NA	40.82	NA	0	0.11	0	0	NA	NA	NA	0	100	NA	NA	0
	scRNAseq_2	AGCGATTAGCTCGAAG-1	5	0	0	NA	NA	0	94.74	NA	NA	0	NA	NA	0	NA	0	NA	0	NA	NA	NA	NA	0	0	100	NA	4	0	NA	0.05	NA	0	NA	NA	NA	35.29	0	NA	NA	0
	scRNAseq_2	AGCTACATCTGCATAG-1	8	100	NA	NA	NA	NA	100	NA	NA	0	NA	NA	0	NA	100	NA	0	NA	NA	NA	NA	0	NA	NA	NA	38.46	NA	0	45.89	0	48.29	NA	NA	NA	100	100	NA	NA	0
	scRNAseq_2	AGCTCAAGTTGATCGT-1	10	100	NA	NA	NA	NA	100	NA	85.71	NA	0	0	0	NA	22	NA	0	NA	NA	NA	NA	84.78	46.15	100	NA	79.41	NA	0	0	0	49.11	NA	NA	NA	84.62	0	NA	NA	0
	scRNAseq_2	AGGATCTAGGTGCATG-1	9	50	NA	NA	NA	NA	100	NA	NA	NA	NA	NA	0	100	100	80.77	0	NA	NA	NA	NA	0	0	NA	NA	50	NA	NA	0	NA	76.06	NA	NA	NA	100	0	80	NA	NA
	scRNAseq_2	AGGCATTCAAATAGCA-1	9	61.54	NA	NA	NA	NA	100	NA	100	NA	NA	0	0	NA	76.19	NA	0	NA	NA	NA	NA	84.62	NA	NA	NA	100	NA	NA	0	0	100	NA	NA	NA	71.43	58.82	NA	NA	0
	scRNAseq_2	AGGCATTGTAGGACTG-1	3	0	NA	NA	0	NA	100	NA	NA	NA	NA	NA	NA	NA	NA	0	NA	NA	NA	NA	NA	NA	NA	NA	NA	NA	0	0	0.1	NA	25	NA	NA	NA	NA	0	NA	NA	NA
	scRNAseq_2	AGGCCACCAACCCTCT-1	4	NA	NA	NA	NA	NA	NA	NA	NA	NA	NA	NA	0	NA	100	NA	NA	NA	NA	NA	NA	100	NA	NA	NA	NA	NA	NA	17.17	NA	100	NA	NA	NA	NA	NA	NA	NA	NA
	scRNAseq_2	AGGCTGCAGGTCGACA-1	11	100	0	NA	NA	NA	100	NA	NA	0	NA	NA	0	NA	93.33	NA	17.92	NA	NA	NA	NA	NA	42.86	50	NA	29.03	NA	NA	17.98	0	45.31	NA	NA	NA	73.08	38.71	NA	NA	0
	scRNAseq_2	AGGGAGTAGTAATACG-1	9	30	0	NA	NA	NA	100	NA	NA	NA	NA	NA	0	50	99.38	20	0	NA	NA	NA	NA	0	0	0	NA	22.92	NA	NA	0.07	NA	26.17	NA	NA	NA	100	0	NA	NA	0
	scRNAseq_2	AGGGTGACAATTCTCT-1	4	0	NA	NA	NA	NA	100	NA	NA	NA	NA	NA	0	NA	0	16.67	0	NA	NA	NA	NA	NA	NA	0	NA	0	NA	0	0.16	0	0	NA	NA	NA	45.45	0	NA	NA	0
	scRNAseq_2	AGGTAGGCATGCGTGC-1	8	100	NA	NA	NA	NA	100	NA	NA	NA	NA	NA	0	NA	100	0	0	NA	NA	NA	NA	100	NA	NA	NA	100	NA	NA	32.43	0	70.53	NA	NA	NA	NA	83.61	NA	NA	0
	scRNAseq_2	AGGTAGGTCACAAGAA-1	11	100	NA	NA	NA	NA	95	NA	NA	NA	NA	NA	0	NA	21.21	12.5	46.43	NA	NA	NA	NA	100	0	100	NA	100	NA	NA	31.88	NA	0	NA	NA	NA	100	62.07	NA	NA	0
	scRNAseq_2	AGGTAGGTCCCGAATA-1	7	5.56	NA	NA	NA	NA	100	NA	NA	NA	NA	0	0	NA	81.82	NA	0	NA	NA	NA	NA	NA	NA	NA	NA	66.67	NA	NA	21.82	NA	23.21	NA	NA	NA	100	0	NA	NA	0
	scRNAseq_2	AGGTCATAGACTAAGT-1	4	0	0	NA	NA	NA	100	NA	NA	NA	0	NA	0	NA	67.44	0	0	NA	NA	NA	NA	NA	NA	0	NA	0	NA	0	0	NA	14.44	NA	NA	NA	NA	40.91	NA	NA	0
	scRNAseq_2	AGGTCTAAGTCCTGCG-1	10	12.5	0	NA	NA	NA	100	NA	NA	NA	NA	0	0	NA	60	0	18.75	NA	NA	33.33	NA	9.09	0	NA	NA	18.18	0	0	0	0	0	100	NA	NA	100	41.67	NA	NA	0
	scRNAseq_2	AGGTCTACATCGGAAG-1	6	75	NA	NA	NA	NA	100	NA	NA	0	NA	NA	0	NA	100	0	0	NA	NA	NA	NA	0	NA	NA	NA	90	NA	NA	0	NA	0	NA	NA	NA	100	52.63	NA	NA	NA
	scRNAseq_2	AGGTCTAGTTCCGTTC-1	2	NA	NA	NA	NA	NA	NA	NA	NA	NA	NA	NA	0	NA	NA	NA	0	NA	NA	NA	NA	NA	NA	NA	NA	0	NA	NA	0	0	37.5	NA	NA	NA	100	NA	NA	NA	NA
	scRNAseq_2	AGGTGTTCACCGCTGA-1	12	88.46	NA	NA	NA	NA	100	NA	NA	NA	NA	NA	0	100	97.37	50	0	NA	NA	100	NA	100	NA	NA	NA	54.55	NA	0	0.05	0	66.14	NA	NA	NA	83.33	48.39	NA	NA	0
	scRNAseq_2	AGGTTGTGTATTTCGG-1	7	92.86	NA	NA	NA	NA	100	NA	NA	NA	NA	NA	0	NA	100	NA	27.27	NA	NA	NA	NA	NA	NA	NA	NA	100	NA	NA	0	NA	50	NA	NA	NA	100	0	NA	NA	NA
	scRNAseq_2	AGTAACCGTCATACCA-1	10	25	NA	NA	NA	0	38.46	NA	NA	NA	NA	NA	0	NA	36.36	95.65	0	NA	NA	NA	NA	29.63	NA	0	NA	10.64	NA	0	10.18	0	29.65	NA	NA	NA	10.53	34.78	NA	NA	0
	scRNAseq_2	AGTAACCGTGATTCAC-1	7	0	NA	NA	NA	0	96.3	NA	NA	NA	NA	NA	0	NA	100	0	0	NA	NA	NA	NA	0	6.67	NA	NA	100	NA	NA	0	NA	75	NA	NA	NA	100	32	NA	NA	NA
	scRNAseq_2	AGTAGCTGTTCCACAA-1	1	100	NA	NA	NA	NA	NA	NA	NA	NA	NA	NA	0	NA	0	NA	NA	NA	NA	NA	NA	NA	NA	0	NA	NA	NA	NA	0	0	0	NA	NA	NA	NA	NA	NA	NA	NA
	scRNAseq_2	AGTAGTCAGCTTAGTC-1	6	85.71	NA	NA	NA	0	100	NA	NA	NA	NA	NA	0	NA	NA	0	0	NA	NA	NA	NA	0	100	50	NA	100	NA	NA	0	0	0	NA	NA	NA	100	0	NA	NA	NA
	scRNAseq_2	AGTAGTCTCACCACAA-1	15	96.15	0	NA	NA	0	98.55	NA	NA	NA	NA	NA	6	100	100	7.69	24.24	NA	NA	NA	NA	33.33	50	100	NA	70.83	NA	NA	0.05	NA	45.81	NA	NA	NA	100	71.13	NA	NA	0
	scRNAseq_2	AGTCACACAGCCGTCA-1	0	NA	NA	NA	NA	NA	0	NA	NA	NA	NA	NA	0	NA	NA	NA	0	NA	NA	NA	NA	NA	NA	NA	NA	0	NA	NA	0	NA	0	NA	NA	NA	NA	NA	NA	NA	NA
	scRNAseq_2	AGTCACATCCGACGGT-1	10	100	NA	NA	NA	100	100	NA	NA	NA	NA	NA	0	NA	NA	100	NA	NA	NA	NA	NA	NA	100	NA	NA	100	NA	0	48.03	NA	94.44	NA	NA	NA	NA	86.67	NA	NA	50
	scRNAseq_2	AGTCACATCGAGTCCG-1	1	0	NA	NA	NA	NA	0	NA	NA	NA	NA	NA	0	NA	NA	NA	0	NA	NA	NA	NA	NA	NA	NA	NA	0	NA	NA	0.38	0	0	NA	NA	NA	NA	0	NA	NA	0
	scRNAseq_2	AGTCTCCGTACGCTAT-1	0	0	NA	NA	NA	NA	NA	NA	NA	0	NA	NA	0	NA	NA	NA	0	NA	NA	NA	NA	0	NA	0	NA	0	NA	0	0	NA	0	NA	NA	NA	NA	0	NA	NA	NA
	scRNAseq_2	AGTGCCGCAGTCCCGA-1	6	0	NA	NA	NA	NA	NA	NA	NA	NA	NA	NA	0	0	0	NA	0	NA	NA	NA	NA	16.67	100	NA	NA	100	NA	NA	5.81	NA	1.83	NA	NA	NA	20	0	NA	NA	NA
	scRNAseq_2	AGTGCCGTCCCAATAG-1	2	16.67	NA	NA	NA	NA	0	NA	NA	NA	NA	0	0	NA	0	0	0	NA	NA	NA	NA	0	0	NA	NA	0	NA	0	0	0	0	NA	NA	NA	14.29	0	NA	NA	0
	scRNAseq_2	AGTTAGCAGTCAGGGT-1	12	100	NA	NA	NA	NA	100	NA	100	NA	NA	NA	0	NA	100	NA	4.62	NA	NA	NA	NA	14.29	0	100	NA	100	NA	0	12.6	0	100	NA	NA	NA	100	42.86	NA	NA	0
	scRNAseq_2	AGTTCGAGTAGAATAC-1	8	22.22	NA	NA	NA	NA	100	NA	NA	NA	NA	NA	0	100	0	NA	0	100	NA	NA	NA	50	NA	NA	NA	59.52	NA	NA	28.15	NA	0	NA	NA	NA	100	0	NA	NA	0
	scRNAseq_2	AGTTCGATCTTAATCC-1	4	NA	NA	NA	NA	NA	NA	NA	NA	NA	NA	NA	NA	NA	100	NA	NA	NA	NA	NA	NA	NA	NA	NA	NA	NA	NA	NA	38.98	0	100	NA	NA	NA	NA	100	NA	NA	NA
	scRNAseq_2	ATACCGAAGCTCACTA-1	3	0	NA	NA	NA	NA	0	NA	0	NA	NA	NA	0	NA	0.68	0	0	NA	NA	NA	NA	0	15.38	NA	NA	0	NA	NA	0.72	NA	0	NA	NA	NA	0	0	NA	NA	0
	scRNAseq_2	ATACCGATCAGGAAGC-1	9	100	0	NA	NA	NA	100	NA	NA	NA	NA	NA	0	NA	100	NA	0	NA	NA	NA	NA	0	100	100	NA	93.33	NA	0	0	0	97.37	NA	NA	NA	100	100	NA	NA	0
	scRNAseq_2	ATACTTCGTGTTGATC-1	9	62.5	100	NA	NA	NA	100	NA	NA	NA	50	NA	0	NA	53.57	0	0	NA	NA	NA	NA	0	NA	100	NA	40	NA	NA	0	NA	40.41	NA	NA	NA	100	0	NA	NA	NA
	scRNAseq_2	ATACTTCGTTGGGACA-1	13	75	NA	NA	NA	NA	100	NA	NA	NA	NA	NA	5.56	NA	100	36.36	5.26	NA	NA	NA	NA	80	NA	NA	NA	69.57	NA	0	3.26	NA	56.49	NA	NA	NA	66.67	37.88	100	NA	0
	scRNAseq_2	ATAGAGATCGTAGTCA-1	3	0	NA	NA	NA	NA	100	NA	NA	0	NA	NA	0	NA	0	NA	0	NA	NA	NA	NA	NA	NA	NA	NA	0	NA	0	0.3	NA	0	NA	NA	NA	100	0	NA	NA	NA
	scRNAseq_2	ATAGAGATCTCGGGAC-1	10	NA	NA	NA	NA	NA	100	NA	NA	NA	NA	NA	25	NA	100	NA	0	NA	NA	100	NA	66.67	NA	NA	NA	100	NA	NA	30.28	0	100	NA	NA	NA	100	100	NA	NA	0
	scRNAseq_2	ATAGGCTCATACAGGG-1	7	100	NA	NA	NA	0	100	NA	0	NA	NA	NA	0	NA	100	0	0	NA	NA	100	NA	NA	NA	NA	NA	54.05	NA	0	21.89	NA	0	NA	NA	NA	NA	60	NA	NA	0
	scRNAseq_2	ATATCCTAGCAGCGAT-1	9	66.67	NA	NA	NA	NA	100	NA	NA	NA	NA	NA	0	NA	13.33	NA	80	NA	NA	NA	NA	0	NA	NA	NA	100	NA	NA	22.97	0	75.93	NA	NA	NA	37.5	73.68	NA	NA	NA
	scRNAseq_2	ATCACGAGTTATGTGC-1	9	80.77	NA	NA	NA	NA	92.59	NA	0	NA	0	NA	0	NA	100	90	0	NA	NA	NA	NA	0	0	100	NA	22.58	0	0	6.81	0	1.84	NA	NA	NA	0	12.9	NA	NA	0
	scRNAseq_2	ATCACTTTCACCGGGT-1	3	0	0	NA	NA	NA	68.75	NA	NA	NA	NA	NA	0	NA	100	0	0	NA	NA	NA	NA	0	NA	0	NA	0	NA	NA	0	NA	1.06	NA	NA	NA	NA	0	NA	NA	0
	scRNAseq_2	ATCACTTTCTGGCTGG-1	8	19.05	NA	NA	NA	NA	95.77	NA	100	NA	NA	NA	0	NA	100	0	0	NA	NA	NA	NA	0	NA	NA	NA	0	NA	NA	0.11	0	75.64	NA	NA	NA	100	28	NA	NA	0
	scRNAseq_2	ATCAGGTAGGTTACAA-1	7	100	NA	NA	NA	NA	75	NA	NA	NA	NA	NA	0	NA	95.65	NA	0	NA	NA	NA	NA	0	NA	NA	NA	100	NA	NA	13.01	NA	0	NA	NA	NA	100	38.89	NA	NA	0
	scRNAseq_2	ATCAGGTGTCGTCAGC-1	4	0	NA	NA	NA	NA	80	NA	NA	NA	NA	0	0	NA	100	NA	0	NA	NA	NA	NA	0	NA	0	NA	15.38	NA	0	0	0	0	NA	NA	NA	50	0	NA	NA	0
	scRNAseq_2	ATCAGGTGTGCACAAG-1	11	100	NA	NA	NA	0	100	0	NA	0	NA	0	0	NA	100	NA	0	NA	NA	100	NA	41.18	NA	100	NA	100	NA	NA	1.07	NA	1.6	NA	NA	NA	100	96.15	NA	NA	0
	scRNAseq_2	ATCATTCGTGGGCTTC-1	7	0	NA	NA	NA	NA	100	NA	NA	NA	NA	0	50	100	100	NA	0	NA	NA	NA	NA	0	0	NA	NA	83.33	0	0	0	NA	73.91	NA	NA	NA	100	0	NA	NA	0
	scRNAseq_2	ATCCACCGTGCATGTT-1	11	85.71	0	NA	NA	NA	97.62	NA	100	NA	NA	0	0	NA	100	NA	0	NA	NA	NA	NA	33.33	42.86	NA	NA	60	NA	NA	21.22	NA	91.77	NA	NA	NA	100	94.34	NA	NA	0
	scRNAseq_2	ATCCACCGTTGCTAGT-1	0	0	NA	NA	NA	0	NA	NA	NA	NA	NA	NA	0	NA	0	NA	0	NA	NA	NA	NA	NA	NA	NA	NA	0	NA	NA	0	0	0	NA	NA	NA	0	0	NA	NA	NA
	scRNAseq_2	ATCCATTCAAGTGCTT-1	0	0	NA	NA	NA	NA	0	NA	NA	NA	NA	0	0	NA	0	NA	0	NA	NA	NA	NA	0	NA	NA	NA	0	NA	NA	0	0	0	NA	NA	NA	0	0	NA	NA	0
	scRNAseq_2	ATCCCTGAGAGGTGCT-1	9	0	NA	NA	NA	NA	100	NA	NA	NA	NA	NA	0	NA	NA	100	0	NA	NA	NA	NA	100	100	NA	NA	100	NA	0	11.52	0	41.18	NA	NA	NA	NA	67.65	NA	NA	100
	scRNAseq_2	ATCCCTGCAACAGAGC-1	12	100	0	NA	NA	NA	96.55	NA	NA	0	0	NA	0	NA	98.55	100	0	NA	NA	NA	NA	9.09	92.86	100	NA	53.54	NA	0	22.78	0	59.09	NA	NA	NA	100	88.64	NA	NA	0
	scRNAseq_2	ATCCGTCAGAAGCGCT-1	2	0	NA	NA	NA	NA	100	NA	NA	NA	NA	NA	0	NA	52.63	NA	0	NA	NA	NA	NA	NA	NA	NA	NA	0	NA	NA	0	NA	0	NA	NA	NA	0	0	NA	NA	NA
	scRNAseq_2	ATCCTATAGACATCCT-1	5	100	NA	NA	NA	NA	100	NA	NA	NA	NA	NA	0	NA	NA	NA	0	NA	NA	NA	NA	0	NA	NA	NA	66.67	NA	NA	0	0	38.46	NA	NA	NA	76.19	0	NA	NA	0
	scRNAseq_2	ATCGCCTGTTACCTTT-1	10	100	NA	NA	NA	NA	100	NA	NA	0	NA	NA	0	NA	98.18	100	0	NA	NA	NA	NA	33.33	0	NA	NA	43.9	NA	NA	26	NA	35.17	NA	NA	NA	25	2.94	NA	NA	0
	scRNAseq_2	ATCGGATCATGAATCC-1	12	40	NA	NA	100	22.22	100	NA	NA	NA	NA	NA	0	NA	97.73	NA	0	NA	NA	NA	NA	0	100	NA	50	100	NA	NA	0.08	NA	85.47	NA	NA	NA	100	58.33	NA	NA	NA
	scRNAseq_2	ATCGTAGTCAACCTCC-1	8	100	NA	NA	NA	NA	100	NA	NA	NA	NA	NA	0	NA	100	0	0	NA	NA	NA	NA	0	NA	NA	NA	100	0	NA	30.61	0	59.43	NA	NA	NA	25	100	NA	NA	0
	scRNAseq_2	ATCGTCCAGGTCCGAA-1	5	76.92	0	NA	NA	NA	100	NA	NA	NA	NA	NA	0	NA	100	NA	NA	NA	NA	NA	NA	0	0	NA	NA	25	NA	NA	0	0	0	NA	NA	NA	100	0	NA	NA	NA
	scRNAseq_2	ATCGTCCGTTATAGCC-1	2	NA	NA	NA	NA	NA	100	NA	NA	NA	NA	NA	0	NA	NA	NA	0	NA	NA	NA	NA	NA	NA	NA	NA	0	NA	0	14.13	NA	0	NA	NA	NA	NA	0	NA	NA	NA
	scRNAseq_2	ATCGTGAGTCATCACA-1	1	0	NA	NA	NA	NA	0	NA	NA	NA	NA	NA	0	0	0	NA	0	NA	NA	NA	NA	0	0	0	NA	0	NA	0	0.09	0	0	NA	NA	NA	NA	0	NA	NA	NA
	scRNAseq_2	ATCGTGAGTGGTAATA-1	6	0	NA	NA	NA	NA	100	NA	NA	NA	NA	NA	0	NA	NA	NA	NA	NA	NA	NA	NA	NA	100	NA	NA	100	NA	NA	0.82	NA	71.43	NA	NA	NA	NA	100	NA	NA	NA
	scRNAseq_2	ATCGTGATCCTCCACA-1	4	100	NA	NA	NA	NA	NA	NA	NA	NA	NA	NA	NA	NA	83.33	NA	0	NA	NA	NA	NA	0	NA	NA	NA	NA	NA	NA	24.85	NA	0	NA	NA	NA	NA	72.73	NA	NA	0
	scRNAseq_2	ATCTTCATCCCTCTTT-1	9	69.23	NA	NA	NA	NA	100	NA	100	NA	NA	0	0	100	66.67	25	0	NA	NA	NA	NA	0	0	NA	NA	68.18	NA	NA	0.17	0	0	NA	NA	NA	70.59	0	0	NA	0
	scRNAseq_2	ATGAGGGAGCCTGGAA-1	5	0	NA	NA	NA	NA	100	NA	NA	NA	NA	NA	0	80	64.58	NA	0	NA	NA	NA	NA	0	NA	NA	NA	30.43	NA	NA	0.06	NA	0	NA	NA	NA	0	0	NA	NA	NA
	scRNAseq_2	ATGAGGGAGGGTGAAA-1	7	NA	NA	NA	NA	NA	100	NA	NA	NA	NA	NA	0	NA	66.67	NA	0	NA	NA	NA	NA	77.78	NA	NA	NA	NA	NA	NA	0.19	NA	34.88	NA	NA	NA	100	79.55	NA	NA	NA
	scRNAseq_2	ATGAGGGCATTGTGCA-1	5	14.29	NA	NA	NA	NA	NA	NA	NA	NA	NA	NA	0	NA	100	NA	14.29	NA	NA	NA	NA	0	0	NA	NA	75	NA	NA	0	NA	0	NA	NA	NA	100	0	NA	NA	NA
	scRNAseq_2	ATGAGTCCACAGACGA-1	10	100	NA	NA	NA	NA	100	NA	NA	NA	NA	NA	0	NA	100	33.33	16	NA	NA	NA	NA	NA	NA	NA	NA	100	NA	NA	12.06	NA	84.85	NA	NA	NA	100	50	NA	NA	0
	scRNAseq_2	ATGAGTCTCAGACATC-1	5	100	NA	NA	NA	NA	NA	NA	NA	NA	NA	NA	0	NA	100	NA	0	NA	NA	NA	NA	NA	NA	NA	NA	100	NA	NA	67.87	NA	53.7	NA	NA	NA	NA	NA	NA	NA	NA
	scRNAseq_2	ATGAGTCTCATGCGGC-1	3	0	0	NA	NA	NA	100	NA	NA	NA	NA	NA	0	NA	33.33	0	0	NA	NA	NA	NA	0	0	NA	NA	0	NA	NA	0	NA	0	NA	NA	NA	100	0	NA	NA	NA
	scRNAseq_2	ATGATCGAGTCCGCGT-1	9	20	0	NA	NA	NA	100	NA	NA	NA	NA	0	0	NA	100	NA	41.67	NA	NA	NA	NA	NA	0	100	NA	40	NA	NA	0	NA	22.69	NA	NA	NA	100	15	NA	NA	0
	scRNAseq_2	ATGATCGTCTACGCGG-1	5	NA	NA	NA	NA	NA	100	NA	NA	NA	NA	NA	0	NA	100	NA	0	NA	NA	NA	NA	NA	NA	NA	NA	100	NA	NA	0	NA	11.11	NA	NA	NA	NA	100	NA	NA	0
	scRNAseq_2	ATGGAGGAGACATCAA-1	10	63.16	0	NA	NA	NA	98.55	NA	NA	NA	100	NA	0	33.33	100	100	0	NA	NA	0	NA	26.32	0	NA	NA	27.78	NA	0	0	0	34.39	NA	NA	NA	100	0	NA	NA	0
	scRNAseq_2	ATGGGAGAGTATGAGT-1	10	100	0	NA	NA	NA	93.33	NA	NA	NA	NA	NA	43.48	100	100	NA	0	NA	NA	NA	NA	0	NA	NA	NA	25	NA	0	0.19	0	100	NA	NA	NA	100	100	NA	NA	0
	scRNAseq_2	ATGGTTGCATCTAGAC-1	10	47.83	NA	NA	NA	NA	100	NA	NA	NA	NA	NA	0	NA	100	NA	0	NA	NA	NA	NA	100	0	100	NA	60	NA	0	26.38	NA	97.87	NA	NA	NA	100	21.43	NA	NA	0
	scRNAseq_2	ATGTCCCGTCGCCTAG-1	4	60	NA	NA	NA	NA	NA	NA	NA	NA	NA	NA	0	NA	100	NA	0	NA	NA	NA	NA	NA	NA	NA	NA	NA	0	NA	0	NA	0	NA	NA	NA	100	37.5	NA	NA	NA
	scRNAseq_2	ATGTCCCGTTCCATTT-1	9	64.86	NA	NA	NA	NA	100	NA	NA	NA	NA	NA	0	NA	100	NA	21.43	NA	NA	NA	NA	0	0	NA	NA	22.22	0	NA	0.69	0	23	NA	NA	NA	66.67	12.9	NA	NA	NA
	scRNAseq_2	ATTACCTAGGTACCTT-1	8	NA	NA	NA	NA	33.33	100	NA	NA	NA	NA	NA	0	NA	100	NA	0	NA	NA	NA	NA	100	NA	NA	NA	100	NA	NA	76.92	NA	75	NA	NA	NA	NA	100	NA	NA	NA
	scRNAseq_2	ATTACCTAGGTTAAAC-1	1	0	NA	NA	NA	NA	NA	NA	NA	NA	NA	NA	0	NA	0	0	0	NA	NA	NA	NA	NA	NA	NA	NA	0	0	0	0	NA	1.33	NA	NA	NA	NA	0	0	NA	NA
	scRNAseq_2	ATTCATCAGACAGCGT-1	9	35.71	0	NA	NA	0	100	NA	NA	NA	NA	0	0	NA	100	0	0	NA	NA	NA	NA	11.11	NA	100	NA	32.76	NA	0	53.61	NA	49.18	NA	NA	NA	100	0	0	NA	0
	scRNAseq_2	ATTCATCGTGTTATCG-1	4	NA	NA	NA	NA	NA	80	NA	NA	NA	NA	0	0	NA	100	NA	0	NA	NA	NA	NA	0	0	NA	NA	0	NA	0	0	NA	0	NA	NA	NA	10	70	NA	NA	0
	scRNAseq_2	ATTCCATCACGGTCTG-1	4	100	NA	NA	NA	NA	NA	NA	NA	NA	NA	NA	0	NA	NA	NA	NA	NA	NA	NA	NA	NA	NA	NA	NA	NA	NA	NA	0.26	0	15.38	NA	NA	NA	NA	10.53	NA	NA	NA
	scRNAseq_2	ATTCCCGGTACCGGCT-1	5	75	0	NA	NA	NA	100	NA	NA	NA	NA	NA	NA	NA	NA	NA	NA	NA	NA	NA	NA	0	NA	NA	NA	100	0	0	5.52	NA	0	NA	NA	NA	NA	77.78	NA	NA	0
	scRNAseq_2	ATTCGTTCACACTTAG-1	9	100	NA	NA	NA	NA	100	NA	NA	NA	NA	NA	0	NA	90.91	NA	27.27	NA	NA	NA	NA	NA	NA	100	NA	100	NA	0	0.15	NA	13.24	NA	NA	NA	NA	55.88	NA	NA	0
	scRNAseq_2	ATTCGTTCAGAATTCC-1	1	NA	NA	NA	NA	NA	100	NA	NA	NA	NA	NA	0	NA	NA	NA	0	NA	NA	NA	NA	NA	NA	NA	NA	0	NA	NA	0	NA	0	NA	NA	NA	0	NA	NA	NA	NA
	scRNAseq_2	ATTCGTTGTCCACATA-1	6	0	NA	NA	NA	NA	100	NA	NA	NA	NA	NA	0	NA	84.62	NA	0	0	NA	NA	NA	0	0	0	NA	50	NA	0	0.29	NA	28.71	NA	NA	NA	100	0	NA	NA	NA
	scRNAseq_2	ATTCTTGGTGTCGCTG-1	0	0	NA	NA	NA	NA	NA	NA	NA	NA	NA	NA	0	NA	0	NA	0	NA	NA	NA	NA	NA	NA	NA	NA	NA	NA	NA	0	NA	0	NA	NA	NA	NA	0	NA	NA	NA
	scRNAseq_2	ATTCTTGTCCACAAGT-1	7	100	NA	NA	NA	NA	100	NA	NA	NA	NA	NA	55.56	NA	NA	NA	0	NA	NA	NA	NA	0	NA	NA	NA	100	NA	NA	28.73	0	19.05	NA	NA	NA	100	NA	NA	NA	NA
	scRNAseq_2	ATTGGGTTCCGTCACT-1	6	0	NA	NA	NA	NA	100	NA	NA	NA	NA	NA	45.45	NA	100	NA	0	NA	NA	0	NA	0	NA	NA	NA	100	NA	0	0	0	64.94	NA	NA	NA	0	86.96	NA	NA	0
	scRNAseq_2	ATTGTTCAGAGCTGAC-1	6	72	NA	NA	NA	NA	100	NA	NA	NA	NA	NA	0	NA	100	0	0	NA	NA	NA	NA	0	NA	NA	NA	37.5	NA	0	0	0	72.55	NA	NA	NA	85.71	0	NA	NA	0
	scRNAseq_2	ATTTACCAGCGCAATG-1	2	0	NA	NA	NA	NA	NA	NA	NA	0	NA	0	0	NA	0	NA	0	NA	NA	NA	NA	0	0	NA	NA	8.33	NA	0	1.24	NA	0	NA	NA	NA	0	0	NA	NA	0
	scRNAseq_2	ATTTCACTCCTACCGT-1	7	0	NA	NA	NA	0	100	NA	NA	NA	NA	0	0	NA	100	0	0	NA	NA	NA	NA	0	0	NA	NA	64.71	NA	0	21.19	NA	6.12	NA	NA	NA	100	33.33	NA	NA	0
	scRNAseq_2	ATTTCACTCGAGCCAC-1	6	100	NA	NA	NA	NA	NA	NA	NA	NA	NA	NA	0	NA	NA	NA	NA	NA	NA	NA	NA	NA	100	100	NA	100	NA	NA	53.58	0	0	NA	NA	NA	NA	NA	100	NA	NA
	scRNAseq_2	ATTTCTGGTCAACCTA-1	7	90.91	NA	NA	NA	NA	97.94	NA	NA	NA	NA	NA	0	NA	96.88	NA	0	NA	NA	NA	NA	54.55	NA	NA	NA	NA	NA	NA	0.12	NA	0	NA	NA	NA	100	65	NA	NA	NA
	scRNAseq_2	CAAAGAACAGTATTCG-1	9	100	NA	NA	NA	NA	100	NA	NA	NA	NA	NA	0	100	100	100	0	NA	NA	NA	NA	0	NA	NA	NA	100	NA	0	0	NA	67.24	NA	NA	NA	100	50	0	NA	NA
	scRNAseq_2	CAAAGAATCTCAACGA-1	6	22.22	NA	NA	NA	NA	100	NA	NA	NA	NA	NA	0	NA	92.65	NA	0	NA	NA	NA	NA	0	0	NA	NA	6.25	NA	0	0.12	NA	0	NA	NA	NA	50	0	NA	NA	0
	scRNAseq_2	CAACAACAGAATTTGG-1	11	100	NA	NA	NA	NA	96.43	NA	NA	NA	NA	NA	40	NA	100	100	0	NA	NA	NA	NA	12.5	NA	NA	NA	100	NA	0	56.11	NA	55.74	NA	NA	NA	100	26.92	NA	NA	0
	scRNAseq_2	CAACCAAAGACTGAGC-1	7	50	NA	NA	NA	NA	19.05	NA	NA	NA	NA	NA	0	NA	96.88	0	0	NA	NA	NA	NA	0	0	NA	NA	86.11	NA	0	0	NA	8.84	NA	NA	NA	100	5.45	NA	NA	0
	scRNAseq_2	CAACCAACAAGTGATA-1	5	0	0	NA	NA	NA	85.71	NA	NA	NA	NA	NA	0	NA	44.44	0	0	NA	NA	NA	NA	0	0	33.33	NA	23.08	NA	0	0	0	0	NA	NA	NA	54.55	0	NA	NA	0
	scRNAseq_2	CAACGATGTAGGCAAC-1	4	0	NA	0	NA	NA	100	NA	NA	NA	NA	NA	0	NA	100	0	0	NA	NA	NA	NA	0	0	NA	NA	15.62	NA	NA	0	0	0	NA	NA	NA	NA	22.67	NA	NA	0
	scRNAseq_2	CAACGATGTATCACGT-1	0	0	NA	NA	NA	NA	NA	NA	NA	NA	NA	NA	0	NA	NA	NA	0	NA	NA	NA	NA	0	NA	NA	NA	0	NA	NA	0	0	0	NA	NA	NA	NA	NA	NA	NA	NA
	scRNAseq_2	CAAGAGGTCATTGTTC-1	8	100	NA	NA	NA	NA	100	NA	100	NA	NA	NA	0	NA	98.08	NA	0	NA	NA	NA	NA	NA	NA	100	NA	37.5	NA	NA	0	NA	0	NA	NA	NA	100	6.67	NA	NA	NA
	scRNAseq_2	CAAGAGGTCTCATGGA-1	2	0	NA	NA	NA	NA	NA	NA	NA	NA	NA	NA	0	NA	24.56	0	0	NA	NA	NA	NA	0	NA	NA	NA	0	NA	NA	0	NA	0.8	NA	NA	NA	NA	0	NA	NA	NA
	scRNAseq_2	CAAGCTAGTCACAATC-1	2	31.25	NA	NA	NA	NA	0	NA	NA	NA	NA	NA	0	NA	67.65	0	0	NA	NA	NA	NA	0	0	NA	NA	0	NA	0	0	0	0	NA	NA	NA	0	0	NA	NA	NA
	scRNAseq_2	CAAGGGAGTTCCTTGC-1	1	0	0	NA	NA	NA	0	NA	NA	0	NA	NA	0	NA	0	0	0	NA	NA	NA	NA	NA	NA	0	NA	0	NA	0	0	NA	0	NA	NA	NA	100	0	NA	NA	0
	scRNAseq_2	CAATACGAGCAACTTC-1	10	100	66.67	NA	NA	NA	100	NA	NA	0	NA	NA	0	NA	98.36	0	0	NA	NA	NA	NA	14.29	72.73	100	NA	31.82	NA	0	0.16	0	74.32	NA	NA	NA	NA	0	NA	NA	0
	scRNAseq_2	CAATTTCTCGGTCAGC-1	2	0	NA	NA	NA	NA	100	NA	NA	NA	NA	NA	0	NA	0	NA	0	NA	NA	NA	NA	NA	0	NA	NA	0	NA	NA	0.19	0	0	NA	NA	NA	0	0	NA	NA	NA
	scRNAseq_2	CACAGGCCAACTGTGT-1	7	100	NA	NA	NA	NA	NA	NA	NA	NA	NA	NA	50	NA	100	0	0	NA	NA	NA	NA	NA	NA	NA	NA	NA	NA	NA	8.47	NA	73.08	NA	NA	NA	100	60	NA	NA	NA
	scRNAseq_2	CACAGGCGTGGAAATT-1	6	20	NA	NA	NA	NA	NA	NA	NA	NA	NA	NA	0	NA	100	NA	0	NA	NA	NA	NA	NA	100	NA	NA	50	NA	NA	0	NA	23.53	NA	NA	NA	NA	86.67	NA	NA	0
	scRNAseq_2	CACAGGCTCAAGCTTG-1	12	NA	NA	NA	NA	NA	100	NA	NA	NA	NA	NA	22.86	NA	100	33.33	23.81	NA	NA	NA	NA	85.71	7.69	NA	NA	100	NA	NA	50.9	0	21.21	NA	NA	NA	37.5	71.43	NA	NA	0
	scRNAseq_2	CACATGATCCTTATCA-1	6	NA	NA	NA	NA	NA	100	NA	NA	NA	NA	0	0	NA	NA	100	0	NA	NA	NA	NA	0	NA	NA	NA	40.91	NA	0	0	0	85.71	NA	NA	NA	100	46.67	NA	NA	NA
	scRNAseq_2	CACCAAAAGTGGACTG-1	8	NA	NA	NA	NA	NA	NA	NA	100	NA	NA	0	0	NA	100	34.38	0	NA	NA	NA	NA	100	NA	NA	NA	84.44	NA	0	0	NA	68.29	NA	NA	NA	100	NA	100	NA	NA
	scRNAseq_2	CACCAAACATCCGTGG-1	13	100	NA	NA	NA	NA	96	NA	NA	NA	NA	NA	16.67	100	100	100	0	NA	NA	NA	NA	23.08	26.67	NA	NA	62.07	NA	NA	13.64	0	50	NA	NA	NA	100	79.17	NA	0	0
	scRNAseq_2	CACGGGTCAATGCAAA-1	5	NA	NA	NA	NA	0	100	NA	NA	NA	NA	NA	0	NA	100	0	0	NA	NA	NA	NA	0	0	NA	NA	85.71	NA	NA	27.81	0	32.94	NA	NA	NA	0	0	NA	NA	0
	scRNAseq_2	CACGTGGTCACTTCTA-1	2	NA	NA	NA	NA	NA	100	NA	NA	NA	NA	NA	NA	NA	NA	NA	NA	NA	NA	NA	NA	NA	NA	NA	NA	100	NA	NA	0	NA	0	NA	NA	NA	NA	0	NA	NA	NA
	scRNAseq_2	CACTGAAAGAATTGCA-1	2	0	NA	NA	NA	NA	0	NA	0	NA	NA	NA	0	0	0	NA	0	NA	NA	0	NA	0	0	0	NA	0	NA	NA	0.07	NA	0	NA	NA	NA	0	0.79	NA	NA	0
	scRNAseq_2	CACTGAACAACTCGTA-1	8	77.78	NA	NA	NA	NA	100	NA	NA	NA	NA	NA	0	NA	100	NA	0	NA	NA	NA	NA	0	0	NA	NA	85	NA	NA	45.89	NA	74.07	NA	NA	NA	20	75	NA	NA	NA
	scRNAseq_2	CACTGAATCTAGCCTC-1	2	NA	NA	NA	NA	NA	NA	NA	NA	NA	NA	NA	0	NA	0	NA	0	NA	NA	NA	NA	0	14.29	NA	NA	0	NA	NA	0	0	0	NA	NA	NA	100	0	NA	NA	NA
	scRNAseq_2	CACTTCGTCAACCGAT-1	10	14.29	0	NA	NA	NA	96.97	NA	NA	NA	NA	NA	0	NA	39.66	NA	11.63	NA	NA	NA	NA	58.33	NA	NA	NA	66.67	NA	0	16.28	0	18.62	NA	NA	NA	40.74	32.43	NA	NA	0
	scRNAseq_2	CAGATACAGCCTAGGA-1	10	66.67	NA	NA	NA	NA	97.06	NA	NA	NA	NA	0	0	100	56.67	NA	50	NA	NA	NA	NA	50	0	NA	NA	0	NA	NA	26.67	NA	60.83	NA	NA	NA	100	69.86	NA	NA	0
	scRNAseq_2	CAGATACCATCATGAC-1	10	73.08	0	NA	NA	NA	100	0	NA	0	0	NA	0	100	98.61	0	0	NA	NA	NA	NA	77.78	NA	100	NA	31.03	NA	0	0.05	0	34.59	NA	NA	NA	100	0	NA	NA	0
	scRNAseq_2	CAGCACGCAAGAGAGA-1	5	30	NA	NA	NA	NA	100	NA	NA	NA	NA	NA	0	0	100	NA	0	NA	NA	NA	NA	NA	NA	NA	NA	100	NA	NA	0	NA	0	NA	NA	NA	100	0	NA	NA	NA
	scRNAseq_2	CAGCGTGCAGAAGTGC-1	8	43.75	NA	NA	NA	0	100	NA	NA	NA	NA	NA	0	100	100	NA	0	NA	NA	NA	NA	20	NA	NA	NA	NA	NA	NA	0	NA	7.69	NA	NA	NA	100	33.33	NA	NA	NA
	scRNAseq_2	CAGGTATGTTGCCGAC-1	10	100	NA	NA	NA	0	100	NA	NA	NA	NA	0	0	100	100	57.14	0	NA	NA	NA	NA	90.91	NA	100	NA	15	NA	0	0	0	61.29	NA	NA	NA	NA	50	NA	NA	0
	scRNAseq_2	CAGTGCGGTAGGAGGG-1	11	100	NA	NA	NA	NA	94.12	NA	NA	NA	NA	NA	0	NA	100	NA	0	NA	NA	NA	NA	76.19	45.83	100	NA	100	NA	0	10.21	NA	69.23	NA	NA	NA	100	66.67	NA	NA	NA
	scRNAseq_2	CAGTGCGGTCCCTAAA-1	1	NA	NA	NA	NA	NA	NA	NA	NA	NA	NA	NA	0	NA	75	NA	0	NA	NA	NA	NA	NA	NA	NA	NA	0	NA	NA	0	NA	0	NA	NA	NA	NA	0	NA	NA	NA
	scRNAseq_2	CAGTGCGGTTCTCAGA-1	3	0	NA	NA	NA	NA	28.57	NA	NA	NA	NA	NA	0	NA	35.14	30	0	NA	NA	NA	NA	0	0	0	NA	0	NA	0	0	NA	0	NA	NA	NA	0	0	NA	NA	0
	scRNAseq_2	CAGTTAGTCCTAAGTG-1	4	30	NA	NA	NA	NA	95.45	NA	NA	NA	NA	0	0	NA	0	NA	0	NA	NA	NA	NA	0	0	0	NA	0	NA	0	0.1	0	0	NA	NA	NA	50	0	NA	NA	0
	scRNAseq_2	CAGTTCCTCCTCACGT-1	9	100	0	NA	NA	NA	100	NA	NA	NA	NA	NA	0	NA	NA	100	0	NA	NA	NA	NA	85.71	0	100	NA	NA	NA	NA	0.16	0	66.13	NA	NA	NA	100	33.33	NA	NA	NA
	scRNAseq_2	CATAAGCAGGCGACAT-1	8	53.33	NA	NA	NA	NA	100	NA	NA	NA	NA	NA	0	NA	100	NA	41.67	NA	NA	NA	NA	NA	NA	NA	NA	NA	NA	NA	0.79	NA	14.71	NA	NA	NA	100	7.32	NA	NA	NA
	scRNAseq_2	CATACAGAGCACGATG-1	0	0	NA	NA	NA	NA	NA	NA	0	NA	NA	NA	0	0	0	0	0	NA	NA	NA	NA	0	NA	0	NA	0	NA	NA	0	NA	0	NA	NA	NA	0	0	NA	NA	0
	scRNAseq_2	CATACCCGTGTCATTG-1	12	100	NA	NA	NA	0	100	NA	NA	NA	NA	NA	0	NA	69.49	55.56	0	NA	NA	100	NA	16.67	48	100	NA	100	NA	0	0	0	99.18	NA	NA	NA	100	100	0	NA	0
	scRNAseq_2	CATCCACAGCATGCAG-1	0	0	NA	NA	NA	NA	NA	NA	NA	NA	NA	NA	NA	NA	NA	NA	0	NA	NA	NA	NA	0	0	NA	NA	0	NA	NA	0	NA	0	NA	NA	NA	NA	0	NA	NA	0
	scRNAseq_2	CATCCACGTGCTCCGA-1	3	40.74	NA	NA	NA	NA	100	NA	0	NA	NA	NA	0	NA	8.33	0	0	NA	NA	NA	NA	0	NA	NA	NA	0	NA	NA	0	0	0	NA	NA	NA	0	0	NA	NA	NA
	scRNAseq_2	CATCGCTCAACCTAAC-1	10	100	NA	NA	NA	NA	100	NA	NA	NA	NA	NA	0	NA	100	NA	0	NA	NA	NA	NA	40	100	NA	NA	100	NA	NA	22.17	NA	0	NA	NA	NA	75	88	NA	NA	100
	scRNAseq_2	CATGCGGCACAAGGTG-1	0	0	NA	NA	NA	NA	NA	NA	NA	NA	NA	NA	NA	NA	0	NA	0	NA	NA	NA	NA	0	0	NA	NA	0	NA	NA	0	0	0	NA	NA	NA	NA	0	NA	NA	0
	scRNAseq_2	CATGGTACAGAATGTA-1	5	53.33	NA	NA	NA	NA	NA	NA	NA	NA	NA	NA	0	NA	88.89	NA	0	NA	NA	NA	NA	100	NA	NA	NA	25	NA	NA	0	NA	19.15	NA	NA	NA	0	0	NA	NA	NA
	scRNAseq_2	CATTCATAGCCGTGTT-1	1	NA	NA	NA	NA	NA	NA	NA	NA	NA	NA	NA	0	NA	28.57	NA	0	NA	NA	NA	NA	NA	NA	0	NA	NA	NA	NA	0	NA	0	NA	NA	NA	NA	NA	NA	NA	NA
	scRNAseq_2	CATTCATAGCCGTTAT-1	1	0	NA	NA	NA	NA	NA	NA	NA	NA	NA	NA	0	NA	23.08	0	0	NA	NA	0	NA	0	NA	NA	NA	0	NA	0	0	NA	0	NA	NA	NA	0	0	NA	NA	0
	scRNAseq_2	CATTGAGGTGGCCACT-1	8	NA	NA	NA	NA	NA	100	NA	100	NA	NA	NA	0	NA	100	NA	60	NA	NA	NA	NA	NA	NA	NA	NA	77.27	NA	0	28.02	0	62.94	NA	NA	NA	100	NA	NA	NA	NA
	scRNAseq_2	CATTGTTCACCCAATA-1	4	70.59	NA	NA	NA	NA	100	NA	NA	NA	NA	NA	0	NA	0	NA	NA	NA	NA	NA	NA	NA	NA	NA	NA	80	NA	0	0	0	0	NA	NA	NA	NA	8.33	NA	NA	0
	scRNAseq_2	CCAAGCGGTTGTTGCA-1	9	NA	NA	NA	NA	NA	100	NA	NA	NA	NA	NA	0	NA	NA	NA	0	NA	NA	NA	NA	20	50	NA	NA	100	NA	NA	26.67	NA	100	NA	NA	NA	100	100	NA	NA	40
	scRNAseq_2	CCAATGATCAGTGTGT-1	7	41.67	0	NA	NA	NA	100	NA	NA	NA	NA	NA	0	NA	NA	NA	100	NA	NA	NA	NA	NA	40	NA	NA	100	NA	NA	0	NA	100	NA	NA	NA	100	0	NA	NA	NA
	scRNAseq_2	CCAATGATCTCTGAGA-1	2	0	0	NA	NA	NA	0	NA	NA	NA	NA	NA	0	NA	0	0	0	NA	NA	NA	NA	0	NA	0	NA	0	NA	0	0.07	0	0.45	NA	NA	NA	0	0	NA	NA	NA
	scRNAseq_2	CCACGAGCACCTGATA-1	10	96.3	0	NA	NA	NA	100	NA	100	NA	NA	NA	0	NA	100	47.06	0	NA	NA	100	NA	0	0	NA	NA	43.55	NA	NA	0.1	0	83.9	NA	NA	NA	22.22	0	NA	NA	0
	scRNAseq_2	CCACGTTTCGAGAGCA-1	6	100	NA	NA	NA	NA	100	NA	NA	NA	NA	NA	0	NA	100	NA	0	NA	NA	NA	NA	0	0	NA	NA	70	NA	NA	0	NA	23.08	NA	NA	NA	100	0	NA	NA	NA
	scRNAseq_2	CCACTTGAGTCTAGAA-1	11	100	0	NA	NA	NA	100	NA	NA	NA	NA	NA	0	NA	100	NA	30.26	NA	NA	NA	NA	9.09	NA	100	NA	100	NA	NA	0.13	0	40.16	NA	NA	NA	100	35.56	NA	NA	0
	scRNAseq_2	CCATAAGGTTCGGCTG-1	13	100	NA	NA	NA	NA	100	0	100	NA	NA	NA	0	NA	100	14.29	0	NA	NA	100	NA	50	100	NA	100	100	NA	0	0	0	68.13	NA	NA	NA	100	100	NA	NA	NA
	scRNAseq_2	CCCAACTCACACGCCA-1	4	100	NA	NA	NA	NA	100	NA	NA	NA	NA	NA	NA	NA	100	NA	NA	NA	NA	NA	NA	NA	NA	NA	NA	NA	NA	NA	15.42	NA	0	NA	NA	NA	NA	NA	NA	NA	NA
	scRNAseq_2	CCCATTGCAAATGAAC-1	5	33.33	NA	NA	NA	0	NA	NA	NA	NA	NA	NA	0	NA	NA	36.36	0	NA	NA	NA	NA	0	0	NA	NA	63.64	NA	NA	0	0	30.81	NA	NA	NA	NA	86.67	NA	NA	0
	scRNAseq_2	CCCATTGTCACCATGA-1	6	NA	NA	NA	NA	NA	100	NA	NA	NA	NA	NA	0	NA	100	NA	0	NA	NA	NA	NA	NA	NA	NA	NA	88.89	NA	NA	15.05	NA	3.29	NA	NA	NA	NA	45.45	NA	NA	0
	scRNAseq_2	CCCGGAAGTACAAGCG-1	6	20	0	NA	NA	NA	100	NA	NA	NA	NA	0	0	NA	78.72	NA	0	NA	NA	NA	NA	0	0	33.33	NA	0	NA	NA	0.09	NA	0	NA	NA	NA	100	0	NA	NA	0
	scRNAseq_2	CCCTAACAGGCGACAT-1	4	NA	NA	NA	NA	NA	100	NA	NA	NA	NA	NA	0	NA	NA	NA	NA	NA	NA	NA	NA	NA	0	NA	NA	100	NA	NA	0	0	100	NA	NA	NA	NA	100	NA	NA	NA
	scRNAseq_2	CCCTCAACATGGCCCA-1	4	33.33	NA	NA	NA	NA	90.91	NA	NA	NA	NA	NA	0	NA	20	0	0	NA	NA	0	NA	0	NA	NA	NA	NA	NA	NA	0	NA	0	NA	NA	NA	80	0	NA	NA	NA
	scRNAseq_2	CCCTCAATCCATGAGT-1	3	88	NA	NA	NA	NA	50	NA	NA	NA	NA	NA	0	NA	0	NA	0	NA	NA	NA	NA	NA	NA	NA	NA	0	NA	0	0.18	0	0	NA	NA	NA	NA	0	NA	NA	NA
	scRNAseq_2	CCCTCTCTCATGGATC-1	3	0	NA	NA	NA	NA	NA	NA	NA	NA	NA	NA	0	0	0	NA	0	NA	NA	NA	NA	100	NA	NA	NA	14.29	NA	NA	0	NA	32	NA	NA	NA	0	0	NA	NA	0
	scRNAseq_2	CCCTCTCTCTAGAACC-1	8	0	NA	NA	NA	NA	100	NA	NA	NA	NA	NA	0	NA	100	NA	0	NA	NA	NA	NA	100	NA	100	NA	100	0	NA	13.18	0	54.05	NA	NA	NA	NA	18.75	NA	NA	NA
	scRNAseq_2	CCCTTAGAGTCAGCGA-1	11	89.29	NA	NA	NA	NA	98.48	NA	NA	NA	NA	NA	0	NA	98.18	66.67	0	NA	NA	NA	NA	77.78	NA	NA	NA	100	NA	0	23.26	0	90	NA	NA	NA	100	74.58	100	NA	0
	scRNAseq_2	CCCTTAGCAGCCTTCT-1	9	14.81	NA	NA	NA	NA	100	NA	NA	NA	NA	NA	0	NA	100	66.67	0	NA	NA	NA	NA	7.69	0	100	NA	100	NA	NA	0	0	39.44	NA	NA	NA	92.86	0	NA	NA	0
	scRNAseq_2	CCGAACGGTCTCCCTA-1	10	41.82	NA	NA	NA	NA	100	0	NA	NA	NA	NA	0	NA	86.84	0	3.03	NA	NA	NA	NA	23.08	0	NA	NA	25	NA	0	1.11	0	9.5	NA	NA	NA	46.67	9.38	NA	NA	0
	scRNAseq_2	CCGAACGTCCTATTGT-1	9	84	0	NA	NA	NA	100	NA	100	NA	NA	NA	0	100	100	0	0	NA	NA	NA	NA	NA	NA	NA	NA	100	NA	NA	0	NA	100	NA	NA	NA	100	33.33	NA	NA	0
	scRNAseq_2	CCGCAAGAGGACTGGT-1	12	85.71	NA	NA	NA	NA	100	NA	NA	NA	NA	0	0	50	100	50	0	NA	NA	NA	NA	90.48	NA	100	NA	94.74	NA	NA	2.21	0	51.72	NA	NA	NA	100	52.78	NA	NA	0
	scRNAseq_2	CCGCAAGCACAGACGA-1	12	100	NA	NA	NA	NA	100	NA	NA	NA	100	100	0	NA	100	100	0	NA	NA	NA	NA	100	NA	NA	NA	100	NA	NA	53.75	NA	87.88	NA	NA	NA	100	66.67	NA	NA	NA
	scRNAseq_2	CCGGACAGTACTGCGC-1	6	25	NA	NA	NA	NA	100	NA	NA	NA	NA	NA	0	NA	NA	NA	0	NA	NA	NA	NA	0	100	NA	NA	NA	NA	0	0.23	0	0	NA	NA	NA	100	75	NA	NA	NA
	scRNAseq_2	CCGGGTAAGTCTTCGA-1	3	0	NA	NA	NA	NA	100	NA	NA	NA	NA	NA	0	NA	83.33	0	0	NA	NA	NA	NA	0	0	NA	NA	0	NA	NA	0	0	0	NA	NA	NA	100	0	NA	NA	0
	scRNAseq_2	CCGGTAGAGGCTGAAC-1	1	0	0	NA	NA	0	0	NA	NA	NA	NA	NA	0	NA	0	0	0	NA	NA	NA	NA	0	0	0	NA	0	NA	0	0.12	NA	0	NA	NA	NA	NA	0	0	NA	0
	scRNAseq_2	CCGGTAGGTAATCAGA-1	0	NA	NA	NA	NA	NA	NA	NA	NA	NA	NA	NA	0	NA	0	NA	0	NA	NA	NA	NA	0	NA	0	NA	0	NA	NA	0	NA	0	NA	NA	NA	NA	NA	NA	NA	NA
	scRNAseq_2	CCGTAGGAGTCTGCGC-1	7	40	NA	NA	NA	NA	NA	NA	NA	NA	NA	NA	0	NA	100	NA	100	NA	NA	NA	NA	NA	NA	0	NA	94.12	NA	NA	0.22	NA	0	NA	NA	NA	100	15.79	NA	NA	NA
	scRNAseq_2	CCGTAGGCAAGGCTTT-1	12	100	NA	NA	NA	NA	100	NA	NA	0	NA	NA	0	100	84	100	0	NA	NA	NA	NA	43.75	100	100	NA	61.54	NA	0	0	0	82.52	NA	NA	NA	100	100	NA	NA	0
	scRNAseq_2	CCGTGAGAGATGTTCC-1	3	0	NA	NA	NA	NA	100	NA	NA	NA	NA	NA	0	NA	33.33	66.67	0	NA	NA	NA	NA	0	0	NA	NA	0	NA	NA	0	0	0	NA	NA	NA	NA	0	NA	NA	0
	scRNAseq_2	CCGTTCATCTGCATGA-1	8	0	NA	NA	NA	NA	100	NA	100	NA	NA	NA	0	NA	56.82	0	0	NA	NA	NA	NA	80	0	NA	NA	36.11	0	0	0	NA	0	100	NA	NA	100	7.14	NA	NA	NA
	scRNAseq_2	CCTAACCGTTCTCACC-1	8	100	NA	NA	NA	NA	100	NA	NA	NA	NA	NA	0	NA	100	100	0	NA	NA	NA	NA	0	87.5	NA	NA	0	NA	NA	37.68	0	71.43	NA	NA	NA	NA	57.69	NA	NA	0
	scRNAseq_2	CCTAACCTCCATGCAA-1	9	0	NA	NA	100	NA	100	NA	100	NA	0	0	0	100	75.89	0	0	NA	NA	NA	NA	0	0	66.67	NA	14.81	NA	0	0.05	0	0	NA	NA	NA	100	0	NA	NA	0
	scRNAseq_2	CCTAAGAAGGTGTGAC-1	7	43.33	NA	NA	NA	NA	90	NA	NA	0	NA	NA	0	NA	100	NA	0	NA	NA	NA	NA	0	0	NA	NA	11.11	NA	0	0	NA	44.14	NA	NA	NA	100	20	NA	NA	0
	scRNAseq_2	CCTAAGATCGCAATGT-1	6	NA	NA	NA	NA	NA	100	NA	NA	NA	NA	NA	16.67	NA	100	0	NA	NA	NA	NA	NA	NA	NA	NA	NA	100	NA	NA	0	NA	35.94	NA	NA	NA	100	NA	NA	NA	NA
	scRNAseq_2	CCTACGTCACTGCATA-1	7	30.77	0	NA	NA	0	100	NA	NA	NA	NA	NA	0	100	100	NA	0	NA	NA	0	NA	0	NA	100	NA	68.42	NA	0	0	NA	0	NA	NA	NA	100	0	NA	NA	0
	scRNAseq_2	CCTATCGGTAGACGGT-1	9	19.51	NA	NA	NA	NA	97.14	NA	NA	NA	75	0	0	NA	100	0	40.96	NA	NA	0	NA	53.33	0	NA	NA	64.71	NA	0	0.04	0	0	NA	NA	NA	0	16.98	NA	NA	0
	scRNAseq_2	CCTCAACTCTGGACTA-1	7	16	NA	NA	NA	0	100	NA	NA	NA	NA	0	0	NA	81.13	100	0	NA	NA	NA	NA	0	NA	NA	NA	69.23	NA	NA	0.14	NA	0	NA	NA	NA	100	0	NA	NA	0
	scRNAseq_2	CCTCACAAGCTAAACA-1	10	100	100	NA	NA	NA	NA	NA	NA	NA	NA	NA	0	100	96	NA	NA	NA	NA	NA	NA	100	100	NA	NA	100	0	NA	21.05	0	90.53	NA	NA	NA	NA	100	NA	NA	0
	scRNAseq_2	CCTCATGCACGTATAC-1	4	5.88	NA	NA	NA	NA	33.33	NA	NA	NA	NA	NA	0	NA	12.7	NA	0	NA	NA	NA	NA	0	0	NA	NA	0	NA	NA	0.16	0	0	NA	NA	NA	0	0	NA	NA	NA
	scRNAseq_2	CCTCCTCTCACTTCTA-1	4	50	NA	NA	NA	NA	100	NA	NA	NA	NA	NA	0	NA	100	0	NA	NA	NA	NA	NA	NA	NA	NA	NA	0	NA	NA	12.01	0	0	NA	NA	NA	NA	0	NA	NA	NA
	scRNAseq_2	CCTCTAGGTCCACATA-1	11	100	NA	NA	NA	NA	81.82	NA	100	NA	NA	NA	0	100	100	0	0	NA	NA	NA	NA	61.11	0	0	NA	80	NA	0	0.17	0	23.17	NA	NA	NA	NA	26.67	50	NA	0
	scRNAseq_2	CCTCTAGGTGTACATC-1	2	0	0	NA	NA	NA	85.71	NA	NA	NA	NA	0	0	NA	0	0	0	NA	NA	NA	NA	0	0	NA	0	18.18	NA	NA	0	NA	0	NA	NA	NA	0	0	NA	NA	0
	scRNAseq_2	CCTCTAGTCCTACACC-1	7	0	NA	NA	NA	NA	100	NA	NA	NA	NA	NA	0	NA	100	100	0	NA	NA	NA	NA	0	NA	NA	NA	100	NA	0	23.88	0	38.27	NA	NA	NA	100	0	NA	NA	0
	scRNAseq_2	CCTCTAGTCTGTCCCA-1	3	0	0	NA	NA	NA	NA	NA	NA	NA	0	NA	0	NA	18.18	0	0	NA	NA	NA	NA	0	NA	NA	NA	95.65	NA	NA	0	NA	0	NA	NA	0	NA	12.5	NA	NA	NA
	scRNAseq_2	CCTCTCCAGGAGTCTG-1	8	11.11	NA	NA	NA	NA	100	NA	NA	0	NA	NA	0	100	100	0	0	NA	NA	NA	NA	100	NA	0	NA	78.57	NA	NA	0	0	11.04	NA	NA	NA	100	0	NA	NA	NA
	scRNAseq_2	CCTCTCCAGTTTCGAC-1	11	40	NA	NA	NA	NA	100	NA	NA	NA	NA	NA	0	100	61.4	NA	0	NA	NA	NA	NA	80	71.43	NA	NA	39.13	NA	0	0	0	40.12	NA	NA	NA	50	30.77	100	NA	0
	scRNAseq_2	CCTGTTGGTATCACGT-1	6	9.52	NA	NA	NA	NA	100	NA	NA	NA	NA	NA	0	NA	100	0	0	NA	NA	NA	NA	0	0	NA	NA	18.75	NA	NA	0	NA	0	NA	NA	NA	100	14.81	NA	NA	NA
	scRNAseq_2	CCTTCAGAGGTTCTAC-1	7	100	NA	NA	NA	NA	100	NA	100	NA	NA	NA	0	NA	100	87.5	0	NA	NA	NA	NA	NA	NA	NA	NA	NA	NA	NA	0	NA	36.07	NA	NA	NA	NA	95.45	NA	NA	0
	scRNAseq_2	CCTTTGGAGGAGTATT-1	7	42.31	NA	NA	NA	NA	100	NA	NA	0	NA	NA	0	NA	100	28.57	0	NA	NA	NA	NA	33.33	0	NA	NA	97.73	NA	NA	0	0	0	NA	NA	NA	66.67	0	NA	NA	0
	scRNAseq_2	CCTTTGGGTGTCCAAT-1	5	0	0	NA	NA	0	100	NA	NA	NA	NA	NA	0	NA	100	0	0	NA	NA	NA	NA	12.5	NA	NA	NA	80	NA	NA	0.13	NA	0	NA	NA	NA	NA	0	NA	NA	0
	scRNAseq_2	CGAATTGCACTAACGT-1	5	32.08	NA	NA	NA	NA	100	NA	NA	NA	NA	NA	0	NA	100	0	0	NA	NA	NA	NA	0	NA	NA	NA	0	NA	0	0.16	NA	0	NA	NA	NA	70	0	NA	NA	NA
	scRNAseq_2	CGAATTGCATGGGTTT-1	6	16.67	0	NA	NA	NA	100	NA	NA	NA	NA	NA	0	NA	100	NA	0	NA	NA	NA	NA	0	NA	NA	NA	62.5	NA	0	0	NA	44.55	100	NA	NA	NA	0	NA	NA	0
	scRNAseq_2	CGAGGAAGTGAATTAG-1	4	25.93	0	NA	NA	NA	9.09	NA	NA	NA	0	0	0	NA	0	0	0	NA	NA	NA	NA	0	NA	0	NA	0	NA	0	0	0	1.93	NA	NA	NA	0	1.9	NA	NA	0
	scRNAseq_2	CGATCGGAGACTTGTC-1	13	100	NA	NA	NA	NA	96.43	NA	100	NA	NA	NA	0	NA	100	0	46.15	NA	NA	NA	NA	40	25	NA	NA	100	NA	NA	98.53	NA	100	NA	NA	NA	100	66.67	NA	NA	33.33
	scRNAseq_2	CGATGCGCAGCCGGTT-1	13	100	NA	NA	NA	NA	100	NA	NA	NA	NA	100	0	NA	100	100	56.52	NA	NA	NA	NA	0	100	100	NA	100	NA	NA	83.76	NA	85.71	NA	NA	NA	100	39.13	NA	NA	NA
	scRNAseq_2	CGATGCGGTAGTCCTA-1	9	0	NA	NA	NA	NA	100	NA	NA	NA	NA	NA	0	NA	13.33	NA	33.33	NA	NA	NA	NA	0	100	100	NA	71.43	NA	NA	0	NA	60.61	NA	NA	NA	100	100	NA	NA	NA
	scRNAseq_2	CGATGCGTCACAAGAA-1	8	93.33	NA	NA	NA	NA	100	NA	NA	NA	NA	NA	0	NA	100	NA	53.66	NA	NA	NA	NA	0	NA	0	NA	67.27	NA	0	0.3	NA	68.97	NA	NA	NA	100	0	NA	NA	NA
	scRNAseq_2	CGATGGCGTGGTCCGT-1	3	0	NA	NA	NA	NA	NA	NA	NA	NA	NA	NA	0	NA	71.43	NA	NA	NA	NA	NA	NA	NA	NA	NA	NA	42.86	NA	NA	0	NA	42.86	NA	NA	NA	NA	0	NA	NA	NA
	scRNAseq_2	CGCAGGTAGTCATGCT-1	12	100	NA	NA	NA	NA	94.74	NA	NA	0	NA	NA	0	NA	100	NA	8.93	NA	NA	NA	NA	35.71	100	100	NA	95.83	NA	NA	50.1	0	78.46	NA	NA	NA	100	100	NA	NA	0
	scRNAseq_2	CGCAGGTAGTGGTGGT-1	7	100	NA	NA	NA	NA	100	NA	NA	NA	NA	NA	0	NA	31.58	0	0	NA	NA	NA	NA	0	100	NA	NA	0	NA	NA	0.75	NA	58.06	NA	NA	NA	NA	100	NA	NA	NA
	scRNAseq_2	CGCAGGTGTCTACGTA-1	7	100	NA	NA	NA	NA	NA	NA	NA	NA	NA	NA	0	NA	100	NA	41.67	NA	NA	NA	NA	NA	NA	NA	NA	100	NA	NA	0	NA	100	NA	NA	NA	100	100	NA	NA	NA
	scRNAseq_2	CGCATAAGTTACGGAG-1	6	38.1	NA	NA	NA	NA	100	NA	NA	NA	NA	NA	0	100	62.5	NA	0	NA	NA	NA	NA	0	0	NA	NA	36.84	NA	0	0	NA	0	NA	NA	NA	46.67	0	NA	NA	0
	scRNAseq_2	CGGAGAATCCTACGGG-1	7	100	NA	NA	NA	NA	100	NA	NA	NA	NA	NA	0	NA	100	NA	0	NA	NA	NA	NA	0	0	100	NA	0	NA	NA	22.37	NA	83.67	NA	NA	NA	0	100	NA	NA	NA
	scRNAseq_2	CGGGACTCAGGCTACC-1	0	NA	NA	NA	NA	NA	NA	NA	NA	NA	NA	NA	0	NA	NA	0	NA	NA	NA	NA	NA	NA	0	NA	NA	0	NA	NA	0	NA	0	NA	NA	NA	NA	0	NA	NA	NA
	scRNAseq_2	CGGGCATGTTGGAGAC-1	15	100	NA	NA	NA	100	100	NA	NA	NA	NA	100	53.66	100	100	NA	96.3	NA	NA	NA	NA	100	NA	100	NA	97.22	NA	NA	50.79	0	100	NA	NA	NA	100	100	NA	NA	NA
	scRNAseq_2	CGGGTGTGTAGGTGCA-1	9	100	NA	NA	NA	NA	95	NA	NA	NA	NA	0	0	100	100	0	0	NA	NA	NA	NA	66.67	NA	NA	NA	15.91	NA	NA	0	NA	23.69	NA	NA	NA	100	19.61	NA	NA	0
	scRNAseq_2	CGTAAGTAGCATTTCG-1	7	0	NA	NA	NA	NA	0	NA	NA	NA	NA	0	0	NA	33.33	0	0	NA	NA	NA	NA	0	0	50	NA	23.08	NA	0	0.1	0	38.26	NA	NA	NA	100	43.48	0	NA	0
	scRNAseq_2	CGTAGTATCTCCGTGT-1	1	NA	NA	NA	NA	NA	100	NA	NA	NA	NA	NA	0	NA	NA	NA	0	NA	NA	NA	NA	NA	NA	NA	NA	NA	NA	NA	0	NA	0	NA	NA	NA	NA	NA	NA	NA	NA
	scRNAseq_2	CGTCAAACACTGGATT-1	9	45.83	0	NA	NA	NA	76.47	NA	NA	NA	NA	NA	0	NA	80	28.57	0	NA	NA	NA	NA	30	NA	NA	NA	100	NA	0	0	NA	41.43	NA	NA	NA	100	26.09	NA	NA	NA
	scRNAseq_2	CGTCAAACAGTCAGCC-1	0	0	NA	NA	NA	NA	NA	NA	NA	NA	NA	NA	0	NA	0	NA	0	NA	NA	NA	NA	NA	NA	NA	NA	0	NA	NA	0	NA	0	NA	NA	NA	0	NA	NA	NA	0
	scRNAseq_2	CGTCCATCAAGGTCTT-1	4	66.67	NA	NA	NA	NA	100	NA	NA	0	NA	NA	0	NA	0	NA	NA	NA	NA	NA	NA	NA	NA	NA	NA	25	NA	0	0	0	0	NA	NA	NA	NA	25	NA	NA	0
	scRNAseq_2	CGTGAATCACTGTCCT-1	11	35	NA	NA	NA	NA	81.82	NA	NA	NA	NA	NA	0	NA	96.08	33.33	0	NA	NA	NA	NA	60	42.86	NA	NA	50	NA	0	0.06	NA	1.79	NA	NA	NA	100	4.26	NA	NA	0
	scRNAseq_2	CGTGCTTCAGGCATGA-1	1	NA	NA	NA	NA	NA	NA	NA	NA	NA	NA	NA	0	NA	NA	0	0	NA	NA	NA	NA	0	NA	NA	NA	8.33	NA	0	0	NA	0	NA	NA	NA	0	NA	NA	NA	NA
	scRNAseq_2	CGTGTCTCAATTCTCT-1	7	36.36	NA	NA	NA	NA	100	NA	100	NA	NA	NA	0	NA	100	NA	0	NA	NA	NA	NA	0	NA	0	NA	20	NA	NA	27.51	NA	0	NA	NA	NA	100	0	NA	NA	NA
	scRNAseq_2	CGTGTCTGTCGAGCAA-1	1	0	NA	NA	NA	NA	NA	NA	NA	NA	NA	NA	0	NA	NA	0	0	NA	NA	NA	NA	0	0	NA	NA	0	NA	0	0	0	66.67	NA	NA	NA	0	NA	NA	NA	NA
	scRNAseq_2	CGTGTCTTCTCGTGGG-1	0	0	NA	NA	NA	NA	NA	NA	NA	0	NA	NA	0	NA	0	0	0	NA	NA	NA	NA	0	NA	NA	NA	0	NA	0	0	NA	0	NA	NA	NA	0	0	NA	NA	NA
	scRNAseq_2	CGTTGGGAGTGGAAAG-1	2	NA	NA	NA	NA	NA	100	NA	NA	NA	NA	NA	0	NA	0	NA	NA	NA	NA	NA	NA	NA	NA	NA	NA	NA	NA	NA	0	NA	3.33	NA	NA	NA	NA	0	NA	NA	NA
	scRNAseq_2	CTAACCCAGTGTGTTC-1	5	100	NA	NA	NA	NA	NA	NA	NA	NA	NA	NA	0	NA	NA	100	NA	NA	NA	NA	NA	NA	NA	NA	NA	100	NA	NA	20.88	NA	98.57	NA	NA	NA	NA	NA	NA	NA	0
	scRNAseq_2	CTAAGTGAGAGGGTCT-1	10	18.18	NA	NA	NA	NA	100	NA	NA	NA	NA	0	0	NA	76.74	NA	100	NA	NA	NA	NA	100	100	NA	NA	100	NA	NA	7.32	NA	81.08	NA	NA	NA	NA	100	NA	NA	0
	scRNAseq_2	CTACCCAAGCAGATAT-1	1	5.88	0	NA	NA	0	0	NA	NA	NA	0	NA	0	NA	0	0	0	NA	NA	0	NA	0	0	0	NA	0	NA	0	0	0	0	NA	NA	NA	0	0	NA	NA	0
	scRNAseq_2	CTACCCAGTTCGTAAC-1	10	58.33	NA	NA	NA	NA	100	NA	NA	NA	NA	0	0	NA	100	87.5	0	NA	NA	NA	NA	0	NA	100	NA	54.76	0	0	16.67	NA	42.86	NA	NA	NA	34.62	41.38	NA	NA	0
	scRNAseq_2	CTACCTGAGCCACCGT-1	5	100	NA	NA	NA	NA	100	NA	NA	NA	NA	NA	0	NA	100	0	0	NA	NA	NA	NA	0	NA	NA	NA	69.23	NA	NA	21.39	NA	0	NA	NA	NA	NA	0	NA	NA	0
	scRNAseq_2	CTAGACACAAGACGGT-1	6	60	NA	NA	NA	NA	100	NA	NA	NA	0	NA	0	NA	100	NA	0	NA	NA	NA	NA	100	NA	NA	NA	61.9	NA	0	0	0	44.1	NA	NA	NA	0	0	NA	NA	NA
	scRNAseq_2	CTAGGTACATTCACCC-1	4	0	NA	NA	NA	0	69.23	NA	NA	NA	NA	NA	0	0	69.23	0	0	NA	NA	NA	NA	0	0	0	NA	16	NA	NA	0.06	0	0	NA	NA	NA	0	0	NA	NA	0
	scRNAseq_2	CTAGGTATCTTGGGCG-1	3	100	NA	NA	NA	NA	NA	NA	NA	NA	NA	NA	0	NA	NA	0	0	NA	NA	NA	NA	NA	NA	NA	NA	100	NA	NA	0	NA	76.56	NA	NA	NA	NA	NA	NA	NA	0
	scRNAseq_2	CTATCCGAGTAGTCAA-1	6	80	NA	NA	NA	0	100	NA	NA	NA	NA	0	0	NA	75	NA	0	NA	NA	NA	NA	0	NA	NA	NA	42.86	NA	NA	0.09	NA	0	NA	NA	NA	88.24	0	NA	NA	0
	scRNAseq_2	CTATCTACACACAGCC-1	5	NA	NA	NA	NA	NA	100	NA	NA	NA	NA	NA	0	0	100	NA	NA	NA	NA	NA	NA	12.5	NA	NA	NA	80	NA	NA	0	NA	0	NA	NA	NA	NA	25	NA	NA	0
	scRNAseq_2	CTATCTACATACAGCT-1	10	0	NA	NA	NA	85.71	100	NA	NA	NA	NA	NA	0	NA	100	42.11	0	NA	NA	NA	NA	50	NA	NA	NA	100	NA	NA	42.77	0	38.33	NA	NA	NA	100	80	NA	NA	0
	scRNAseq_2	CTCAAGACAATCAGCT-1	2	0	NA	NA	NA	NA	100	NA	NA	NA	NA	NA	0	NA	0	NA	0	NA	NA	NA	NA	NA	NA	NA	NA	0	NA	NA	0	0	0	NA	NA	NA	0	17.95	NA	NA	0
	scRNAseq_2	CTCAAGACAGAAGCTG-1	7	0	NA	NA	NA	NA	100	NA	NA	NA	NA	NA	NA	NA	100	100	NA	NA	NA	NA	NA	NA	NA	NA	NA	100	NA	NA	0	0	13.04	NA	NA	NA	50	69.23	NA	NA	NA
	scRNAseq_2	CTCAATTAGCACTAAA-1	8	50	NA	NA	NA	NA	100	NA	100	NA	NA	NA	0	NA	100	NA	0	NA	NA	NA	NA	NA	0	NA	NA	61.54	NA	NA	0	0	29.51	NA	NA	NA	100	31.71	NA	NA	0
	scRNAseq_2	CTCACTGAGATTGTGA-1	10	100	NA	NA	NA	NA	100	NA	NA	NA	NA	NA	NA	100	100	NA	69.23	NA	NA	NA	NA	NA	NA	NA	NA	62.5	NA	NA	0.14	NA	100	NA	NA	NA	100	100	NA	NA	NA
	scRNAseq_2	CTCATCGTCGTCGACG-1	4	0	NA	NA	NA	NA	100	NA	NA	NA	NA	NA	0	NA	100	NA	0	NA	NA	NA	NA	NA	NA	NA	NA	100	NA	NA	0	NA	0	NA	NA	NA	NA	16.67	NA	NA	0
	scRNAseq_2	CTCATTAAGGCGACAT-1	7	31.58	NA	NA	NA	NA	100	NA	NA	0	NA	NA	0	NA	100	NA	0	NA	NA	NA	NA	0	NA	NA	NA	51.85	NA	NA	0	NA	34.12	NA	NA	NA	87.5	20.83	NA	NA	0
	scRNAseq_2	CTCCAACGTGAGCTCC-1	10	75	NA	NA	NA	NA	87.5	NA	NA	NA	0	NA	0	NA	80.7	42.86	0	NA	NA	100	NA	0	NA	33.33	NA	35.48	0	0	0.17	0	0	NA	NA	NA	94.74	22.81	NA	NA	0
	scRNAseq_2	CTCCAACTCACTAGCA-1	7	NA	NA	NA	NA	NA	100	NA	NA	NA	NA	NA	52.63	NA	100	NA	42.86	NA	NA	NA	NA	0	NA	NA	NA	100	NA	NA	0	NA	100	NA	NA	NA	NA	100	NA	NA	NA
	scRNAseq_2	CTCCACAAGCGGACAT-1	7	100	NA	NA	NA	NA	NA	NA	NA	NA	0	NA	0	NA	100	100	NA	NA	NA	NA	NA	NA	NA	NA	NA	100	NA	NA	26.81	NA	49.66	NA	NA	NA	NA	100	NA	NA	0
	scRNAseq_2	CTCCACACAACTGAAA-1	7	NA	NA	NA	NA	NA	100	NA	100	NA	NA	NA	0	NA	NA	NA	100	NA	NA	NA	NA	NA	0	NA	NA	NA	NA	NA	0.37	NA	100	NA	NA	NA	100	71.43	NA	NA	NA
	scRNAseq_2	CTCCACAGTACGAGTG-1	12	93.33	NA	NA	NA	NA	100	NA	NA	NA	NA	0	0	100	83.33	NA	0	NA	NA	100	NA	83.33	17.65	100	NA	100	NA	0	0	NA	63.64	NA	NA	NA	100	61.11	NA	NA	NA
	scRNAseq_2	CTCCACATCATCGGGC-1	7	0	NA	NA	NA	0	100	NA	100	NA	NA	NA	0	NA	41.67	NA	0	NA	NA	NA	NA	0	100	NA	NA	14.29	NA	NA	0	NA	0	NA	NA	NA	100	25	NA	NA	NA
	scRNAseq_2	CTCCACATCCACATAG-1	0	0	NA	NA	NA	NA	NA	NA	NA	0	NA	NA	0	0	0	NA	0	NA	NA	NA	NA	NA	0	NA	NA	0	NA	0	0	NA	0	NA	NA	NA	0	0	NA	NA	0
	scRNAseq_2	CTCCCAAAGCACCGTC-1	7	66.67	NA	NA	NA	NA	100	NA	NA	0	NA	NA	0	NA	56.25	100	0	NA	NA	NA	NA	62.5	NA	100	NA	0	NA	NA	0	NA	31.54	NA	NA	NA	0	0	NA	NA	0
	scRNAseq_2	CTCCCTCAGCGCCCAT-1	0	NA	NA	NA	NA	NA	NA	NA	NA	NA	NA	NA	NA	NA	NA	NA	NA	NA	NA	NA	NA	NA	NA	NA	NA	NA	NA	NA	0	NA	NA	NA	NA	NA	NA	NA	NA	NA	NA
	scRNAseq_2	CTCCCTCAGCTTAAGA-1	3	0	NA	NA	NA	NA	100	NA	NA	NA	NA	NA	0	NA	NA	NA	0	NA	NA	NA	NA	NA	NA	NA	NA	0	NA	NA	3.59	0	52.94	NA	NA	NA	NA	0	NA	NA	NA
	scRNAseq_2	CTCCTCCGTTGCATCA-1	7	0	NA	NA	NA	NA	100	NA	NA	NA	NA	NA	0	100	95.45	0	0	NA	100	NA	NA	0	NA	NA	NA	57.14	NA	0	0.4	0	46.53	NA	NA	NA	NA	0	NA	NA	0
	scRNAseq_2	CTCCTTTAGTTCGGTT-1	6	0	NA	NA	NA	NA	NA	NA	NA	NA	NA	NA	0	NA	100	NA	0	NA	NA	NA	NA	NA	0	NA	NA	42.86	NA	0	27.95	NA	62.07	NA	NA	NA	91.67	62.5	NA	NA	NA
	scRNAseq_2	CTCCTTTGTCTTCATT-1	7	100	NA	NA	NA	NA	NA	NA	NA	NA	100	NA	0	NA	NA	100	0	NA	NA	NA	NA	NA	NA	NA	NA	100	NA	NA	18.02	0	12.73	NA	NA	NA	100	0	NA	NA	0
	scRNAseq_2	CTCGAGGAGGTTGGTG-1	11	30.77	NA	NA	NA	NA	89.47	NA	NA	NA	NA	NA	0	NA	66.67	NA	0	NA	NA	NA	100	50	44.44	NA	NA	100	NA	0	0.2	NA	30.69	NA	NA	NA	83.33	56.82	NA	NA	0
	scRNAseq_2	CTCGAGGCAAGATGTA-1	9	100	NA	NA	NA	NA	100	NA	NA	NA	NA	0	0	NA	100	100	NA	NA	NA	100	NA	NA	NA	NA	NA	100	NA	0	0	NA	82.98	NA	NA	NA	100	100	NA	NA	NA
	scRNAseq_2	CTCGAGGCAGGCTACC-1	2	NA	NA	NA	NA	NA	100	NA	NA	NA	NA	NA	0	NA	100	NA	0	NA	NA	NA	NA	NA	NA	NA	NA	0	NA	NA	0	0	0	NA	NA	NA	NA	NA	NA	NA	0
	scRNAseq_2	CTCTGGTAGAAGTATC-1	5	100	NA	NA	NA	NA	NA	NA	NA	NA	NA	NA	NA	NA	NA	69.57	NA	NA	NA	NA	NA	75	0	NA	NA	NA	NA	0	0	NA	100	NA	NA	NA	100	0	NA	NA	NA
	scRNAseq_2	CTCTGGTTCGACGAGA-1	6	14.29	NA	NA	NA	NA	94.12	NA	NA	NA	NA	NA	0	NA	100	NA	40	NA	NA	NA	NA	NA	NA	NA	NA	60	NA	NA	1.46	NA	0	NA	NA	NA	0	0	NA	NA	NA
	scRNAseq_2	CTCTGGTTCTTTGCTA-1	12	74.29	100	NA	NA	NA	100	NA	NA	NA	NA	NA	0	100	86.76	NA	40.85	NA	NA	100	NA	19.05	0	NA	NA	85.87	NA	0	0	NA	17.65	NA	NA	NA	100	48.24	0	NA	0
	scRNAseq_2	CTGCCATCAGAAGCGT-1	9	100	NA	NA	NA	NA	100	NA	NA	NA	NA	NA	0	100	100	NA	0	NA	NA	NA	NA	100	NA	NA	NA	36.36	NA	NA	0.09	NA	0	NA	NA	NA	100	15.91	NA	NA	0
	scRNAseq_2	CTGCCTATCTTGAGCA-1	4	0	0	NA	NA	NA	100	NA	NA	NA	NA	NA	0	NA	60.78	NA	0	NA	NA	NA	NA	0	NA	NA	NA	89.47	NA	0	0	0	0	NA	NA	NA	50	0	NA	NA	0
	scRNAseq_2	CTGCGAGAGCGACTTT-1	8	13.33	NA	NA	NA	0	98.28	NA	33.33	NA	NA	NA	0	100	100	NA	0	NA	NA	NA	NA	0	NA	NA	NA	50	NA	0	0.13	NA	0	NA	NA	NA	NA	41.18	NA	NA	0
	scRNAseq_2	CTGTACCGTAACATCC-1	3	66.67	NA	NA	NA	NA	NA	NA	NA	NA	NA	NA	0	NA	100	0	0	NA	NA	NA	NA	NA	NA	NA	NA	NA	NA	NA	3.12	NA	0	NA	NA	NA	NA	NA	NA	NA	0
	scRNAseq_2	CTGTAGAGTGCCTAAT-1	6	0	NA	NA	NA	NA	96.3	NA	NA	NA	0	NA	0	NA	32.56	60	0	NA	NA	NA	NA	0	NA	0	NA	53.12	NA	0	0.14	0	0	NA	NA	NA	100	0	NA	NA	0
	scRNAseq_2	CTGTAGAGTTAAAGTG-1	6	100	NA	NA	NA	NA	100	NA	NA	NA	NA	NA	0	NA	75.61	NA	0	NA	NA	NA	NA	0	NA	NA	NA	33.33	NA	NA	0.26	NA	0	NA	NA	NA	50	0	NA	NA	0
	scRNAseq_2	CTGTATTAGAACCGCA-1	10	33.33	NA	0	NA	0	100	NA	NA	NA	NA	NA	0	NA	100	45.45	0	NA	NA	NA	NA	0	50	NA	NA	100	NA	0	16.43	NA	36.21	NA	NA	NA	100	57.14	0	NA	0
	scRNAseq_2	CTTAGGAAGTCGCGAA-1	14	76.47	NA	NA	NA	NA	98.73	NA	NA	NA	100	NA	0	NA	89.19	100	19.35	NA	100	0	NA	61.54	57.14	NA	NA	50	NA	0	10.91	NA	56.93	NA	NA	NA	100	100	NA	NA	0
	scRNAseq_2	CTTAGGAGTCCCAAAT-1	5	25	NA	NA	NA	0	66.67	NA	0	0	NA	NA	0	NA	9.52	0	0	NA	NA	NA	NA	0	0	NA	NA	0	0	NA	0	0	0.88	NA	NA	NA	90.91	0	NA	NA	0
	scRNAseq_2	CTTCAATCAATGGCAG-1	12	100	NA	NA	NA	NA	96.3	NA	NA	NA	NA	NA	0	100	100	100	43.33	NA	NA	NA	NA	41.67	33.33	NA	NA	82.46	NA	0	0	0	77.14	NA	NA	NA	100	100	0	NA	NA
	scRNAseq_2	CTTCAATCAGAGCGTA-1	2	0	NA	NA	NA	NA	NA	NA	0	NA	NA	NA	0	NA	NA	NA	0	NA	NA	NA	NA	0	NA	NA	NA	9.52	NA	NA	0	NA	0	NA	NA	NA	28.57	0	NA	NA	NA
	scRNAseq_2	CTTCCGAGTGATAGAT-1	4	0	NA	NA	NA	NA	100	NA	100	0	NA	NA	0	66.67	44.44	0	0	NA	NA	NA	NA	NA	NA	NA	NA	0	NA	NA	0	0	0	NA	NA	NA	NA	0	NA	NA	NA
	scRNAseq_2	CTTCGGTGTTTCGGCG-1	10	100	NA	NA	NA	NA	100	NA	NA	0	NA	NA	0	NA	100	100	0	NA	NA	100	NA	100	100	NA	NA	96.3	0	0	0	0	100	NA	NA	NA	NA	100	NA	NA	0
	scRNAseq_2	CTTCTAACATTCTGTT-1	8	80	NA	NA	NA	NA	100	NA	NA	NA	NA	NA	0	NA	100	90	0	NA	NA	NA	NA	0	NA	100	NA	68	NA	0	0	0	20.42	NA	NA	NA	100	0	NA	NA	NA
	scRNAseq_2	CTTGAGAAGTAACGAT-1	12	100	NA	NA	NA	NA	100	NA	NA	NA	100	NA	37.93	NA	100	NA	0	NA	NA	100	NA	100	NA	NA	NA	100	NA	0	0.07	0	78.51	NA	NA	NA	92.31	63.33	NA	NA	0
	scRNAseq_2	CTTGAGAGTGTTGATC-1	6	93.33	NA	NA	NA	NA	100	NA	NA	NA	NA	NA	0	NA	100	NA	0	NA	NA	NA	NA	NA	NA	100	NA	100	NA	NA	0	0	0	NA	NA	NA	NA	100	NA	NA	NA
	scRNAseq_2	CTTGATTTCCGCGAGT-1	1	0	NA	NA	NA	NA	NA	NA	NA	NA	NA	NA	0	NA	0	NA	0	NA	NA	NA	NA	0	0	100	NA	NA	NA	NA	0	0	0	NA	NA	NA	NA	NA	NA	NA	NA
	scRNAseq_2	GAAACCTGTTGCTAGT-1	4	NA	NA	NA	NA	NA	NA	NA	NA	NA	NA	NA	0	100	NA	100	NA	NA	NA	NA	NA	NA	NA	NA	NA	100	NA	NA	27.27	NA	0	NA	NA	NA	NA	NA	NA	NA	NA
	scRNAseq_2	GAAATGATCGTCCTCA-1	2	18.18	NA	NA	NA	NA	NA	NA	NA	0	NA	NA	NA	NA	NA	NA	NA	NA	NA	NA	NA	4.17	NA	NA	NA	0	NA	NA	0	NA	0	NA	NA	NA	NA	0	NA	NA	NA
	scRNAseq_2	GAACACTCAAAGCTAA-1	10	100	NA	NA	NA	NA	100	NA	NA	NA	100	NA	0	NA	100	NA	0	NA	NA	NA	NA	42.86	0	NA	NA	67.86	NA	NA	0.13	NA	59.69	NA	NA	NA	100	100	NA	NA	NA
	scRNAseq_2	GAACACTTCATTCGGA-1	7	70	0	NA	NA	NA	100	NA	NA	0	NA	NA	0	NA	48.57	NA	0	NA	NA	NA	NA	NA	0	NA	NA	58.33	NA	NA	0	NA	30.16	NA	NA	NA	100	33.33	NA	NA	0
	scRNAseq_2	GAAGCCCCAAACCATC-1	11	57.14	NA	NA	NA	100	100	NA	NA	NA	NA	NA	0	NA	95	50	27.5	NA	NA	NA	NA	23.81	NA	NA	NA	50	NA	0	24.15	0	1.02	NA	NA	NA	100	0	NA	NA	0
	scRNAseq_2	GAAGCCCTCGAAGCCC-1	4	4	NA	NA	NA	NA	NA	NA	NA	NA	NA	NA	0	NA	61.82	NA	0	NA	NA	NA	NA	0	NA	0	NA	81.82	NA	NA	0	0	0.53	NA	NA	NA	0	0	0	NA	0
	scRNAseq_2	GAAGCCCTCTTCACGC-1	4	38.24	NA	NA	NA	NA	NA	NA	NA	NA	NA	NA	0	NA	NA	0	0	NA	NA	NA	NA	0	NA	NA	NA	100	0	NA	0	0	4.17	NA	NA	NA	0	60	0	NA	NA
	scRNAseq_2	GAAGCGATCTGACAGT-1	8	23.08	NA	NA	NA	NA	96.92	NA	NA	NA	NA	NA	0	NA	51.43	NA	0	NA	NA	NA	NA	100	NA	NA	NA	66.67	NA	NA	0	NA	31.65	NA	NA	NA	70	32.35	NA	NA	0
	scRNAseq_2	GAAGGACAGGGTCAAC-1	5	NA	0	NA	NA	NA	100	NA	NA	NA	NA	NA	0	NA	100	100	NA	NA	NA	NA	NA	0	NA	NA	NA	63.16	NA	NA	0	0	61.22	NA	NA	NA	NA	0	NA	NA	NA
	scRNAseq_2	GAAGGACAGGGTTTCT-1	2	NA	0	NA	NA	NA	NA	NA	NA	NA	NA	NA	0	NA	NA	NA	0	NA	NA	NA	NA	NA	NA	NA	NA	NA	NA	NA	30.52	NA	81.82	NA	NA	NA	NA	0	NA	NA	NA
	scRNAseq_2	GAAGGACAGTAAGCAT-1	5	NA	NA	NA	NA	NA	100	NA	NA	NA	NA	NA	NA	NA	NA	NA	NA	NA	NA	NA	NA	NA	100	NA	NA	NA	NA	NA	9.04	NA	70.97	NA	NA	NA	NA	100	NA	NA	NA
	scRNAseq_2	GAAGGGTAGGAACATT-1	10	66.67	NA	NA	NA	NA	100	NA	NA	NA	NA	NA	0	NA	100	0	0	NA	NA	NA	NA	0	0	100	NA	43.75	NA	NA	30.82	0	50.91	NA	NA	NA	100	61.54	100	NA	0
	scRNAseq_2	GACACGCAGAGAGGGC-1	5	57.89	NA	NA	NA	NA	100	NA	NA	NA	NA	NA	0	NA	93.75	NA	0	NA	NA	NA	NA	0	NA	NA	NA	25	NA	0	0	NA	0	NA	NA	NA	NA	64.29	NA	NA	NA
	scRNAseq_2	GACACGCCACTCAGAT-1	5	11.11	0	NA	NA	NA	100	NA	NA	NA	NA	NA	0	NA	100	NA	0	NA	NA	NA	NA	NA	NA	NA	NA	10	NA	NA	0	NA	37.93	NA	NA	NA	0	0	NA	NA	0
	scRNAseq_2	GACACGCTCGCAACAT-1	11	100	0	NA	NA	NA	100	NA	100	NA	NA	NA	0	NA	82.76	NA	42.86	NA	NA	NA	NA	0	NA	100	NA	100	100	0	0	0	100	NA	NA	NA	100	100	NA	NA	0
	scRNAseq_2	GACAGCCTCTCACGAA-1	7	68.75	NA	NA	NA	NA	100	NA	NA	NA	NA	NA	0	NA	18.75	NA	0	NA	NA	NA	NA	0	0	NA	NA	80	NA	NA	0.08	NA	3.17	NA	NA	NA	100	0	NA	NA	0
	scRNAseq_2	GACCAATCATCAGTGT-1	7	100	100	NA	NA	NA	100	NA	NA	NA	0	NA	0	NA	100	0	0	NA	NA	NA	NA	0	NA	NA	NA	100	0	0	0	0	7.25	NA	NA	NA	NA	51.35	NA	NA	NA
	scRNAseq_2	GACCAATGTCGCACAC-1	6	100	NA	NA	NA	NA	NA	NA	NA	NA	NA	NA	0	NA	100	NA	NA	NA	NA	NA	NA	69.7	NA	NA	NA	40	NA	NA	0	0	34.65	NA	NA	NA	100	0	NA	NA	NA
	scRNAseq_2	GACCCAGCAAGTTGGG-1	0	0	NA	NA	NA	NA	NA	NA	NA	NA	NA	NA	0	0	0	NA	0	NA	NA	NA	NA	NA	0	NA	0	0	NA	NA	0	NA	0	NA	NA	NA	0	0	NA	NA	0
	scRNAseq_2	GACCCTTCACCGTACG-1	7	76.92	NA	NA	NA	0	100	NA	NA	NA	NA	NA	0	NA	97.96	NA	0	NA	NA	NA	NA	66.67	NA	NA	NA	100	NA	NA	0	NA	63.64	NA	NA	NA	NA	100	NA	NA	0
	scRNAseq_2	GACCGTGCAGTGGTGA-1	6	NA	NA	NA	NA	0	100	NA	NA	NA	NA	NA	0	NA	100	90	0	NA	NA	NA	NA	0	NA	NA	NA	100	NA	NA	0	NA	60	NA	NA	NA	NA	100	NA	NA	NA
	scRNAseq_2	GACCGTGGTGAGCTCC-1	6	10	NA	NA	NA	NA	100	NA	NA	NA	0	NA	0	NA	100	0	0	NA	NA	NA	NA	NA	0	NA	NA	27.27	NA	0	0	0	43.82	NA	NA	NA	100	0	NA	NA	NA
	scRNAseq_2	GACCTTCCAATTCACG-1	8	32.73	NA	NA	NA	0	97.37	NA	NA	0	NA	0	0	NA	100	0	0	NA	NA	NA	NA	57.14	66.67	NA	NA	31.25	NA	0	22.01	0	99.57	NA	NA	NA	NA	0	NA	NA	0
	scRNAseq_2	GACCTTCTCCTTATGT-1	10	50	NA	NA	NA	NA	100	NA	NA	0	NA	0	0	NA	97.44	40	0	NA	NA	NA	NA	50	NA	100	NA	78.95	NA	0	26.32	NA	71.03	NA	NA	NA	NA	40	NA	NA	0
	scRNAseq_2	GACCTTCTCTAGTACG-1	7	0	0	NA	NA	NA	100	NA	NA	NA	NA	NA	NA	NA	NA	NA	0	NA	NA	NA	NA	93.33	NA	NA	NA	100	NA	NA	0.26	NA	17.65	NA	NA	NA	100	55.1	NA	NA	0
	scRNAseq_2	GACGTTAAGCCGAATG-1	11	57.14	NA	NA	NA	100	100	NA	NA	NA	NA	NA	0	NA	100	NA	2.94	NA	NA	NA	NA	0	33.33	NA	NA	100	NA	0	6.44	0	45.83	NA	NA	NA	100	83.33	NA	NA	0
	scRNAseq_2	GACTGATGTTCCGCGA-1	7	0	NA	NA	NA	0	100	0	100	NA	0	NA	0	NA	100	0	0	NA	NA	NA	NA	0	0	0	NA	29.63	NA	0	0.08	NA	0	NA	NA	NA	50	16	NA	NA	0
	scRNAseq_2	GACTTCCGTCTTTCTA-1	8	20	NA	NA	NA	NA	100	NA	100	NA	NA	0	0	NA	100	NA	0	NA	NA	NA	NA	0	NA	NA	NA	100	NA	NA	0.17	NA	1.27	NA	NA	NA	NA	32.84	NA	NA	0
	scRNAseq_2	GAGAAATCAACGGGTA-1	5	0	NA	NA	NA	0	16.67	NA	NA	NA	0	NA	0	NA	41.18	NA	0	NA	NA	NA	NA	0	NA	0	NA	20	NA	NA	0	NA	0	NA	NA	NA	100	1.32	NA	NA	0
	scRNAseq_2	GAGAAATCACAAGCCC-1	11	100	NA	NA	NA	33.33	100	NA	NA	NA	NA	NA	0	NA	100	0	0	NA	NA	NA	NA	31.58	NA	100	NA	100	NA	0	23.23	NA	67.86	NA	NA	NA	61.36	57.4	NA	NA	NA
	scRNAseq_2	GAGAAATGTCCTCCAT-1	2	0	0	NA	NA	NA	0	NA	0	NA	NA	NA	0	0	0	0	0	NA	NA	NA	NA	0	0	0	NA	0	0	0	0.12	0	0.44	NA	NA	NA	0	0	NA	NA	0
	scRNAseq_2	GAGAAATTCTCGCCTA-1	12	51.28	0	0	NA	NA	100	NA	NA	NA	27.27	NA	0	NA	99.25	28.57	0	NA	NA	0	NA	100	50	100	NA	73.85	NA	0	0	0	36.12	NA	NA	NA	100	65.33	NA	NA	0
	scRNAseq_2	GAGAAATTCTTTGCGC-1	6	0	NA	0	NA	NA	100	NA	100	NA	NA	NA	0	NA	100	NA	0	NA	NA	100	NA	0	0	50	NA	41.67	NA	NA	0	NA	0	NA	NA	NA	NA	0	NA	NA	NA
	scRNAseq_2	GAGACCCTCCATTTAC-1	12	16.67	NA	NA	NA	0	97.4	NA	NA	NA	NA	NA	0	100	65.67	100	0	NA	NA	NA	NA	38.89	0	100	NA	50	NA	0	5.12	0	44.09	NA	NA	NA	78.26	41.46	NA	NA	0
	scRNAseq_2	GAGATGGCACTATCCC-1	5	0	NA	NA	NA	0	88.89	NA	NA	NA	0	NA	0	NA	68.12	0	0	0	NA	0	NA	0	0	NA	NA	38.71	NA	0	0	0	38.89	NA	NA	NA	54.55	0	NA	NA	0
	scRNAseq_2	GAGATGGGTGTGTTTG-1	2	0	0	NA	NA	NA	69.23	NA	0	NA	0	NA	2	NA	NA	NA	0	NA	NA	NA	NA	NA	0	NA	NA	0	NA	NA	0	0	0	NA	NA	NA	NA	0	NA	NA	NA
	scRNAseq_2	GAGATGGTCGAAGAAT-1	1	0	NA	NA	NA	NA	NA	NA	NA	NA	NA	NA	0	NA	0	0	0	NA	NA	NA	NA	0	NA	0	NA	0	0	NA	0.11	NA	0	NA	NA	NA	NA	0	NA	NA	NA
	scRNAseq_2	GAGATGGTCGACCAAT-1	9	28.57	NA	NA	NA	NA	100	NA	NA	NA	NA	NA	0	NA	98.15	NA	0	NA	NA	100	NA	0	NA	NA	NA	40	NA	0	6.55	NA	59.72	NA	NA	NA	100	86.57	NA	NA	0
	scRNAseq_2	GAGCCTGCAGTCTTCC-1	0	0	NA	NA	NA	NA	0	NA	NA	NA	NA	NA	0	NA	0	0	0	NA	NA	NA	NA	0	0	0	NA	0	NA	0	0	0	0	NA	NA	NA	0	0	0	NA	0
	scRNAseq_2	GAGCCTGTCTCCGTGT-1	8	11.11	NA	NA	NA	NA	100	NA	100	NA	NA	0	0	100	100	0	0	NA	NA	NA	NA	0	100	NA	NA	100	NA	NA	0	0	0	NA	NA	NA	100	0	NA	NA	0
	scRNAseq_2	GAGGGTATCGTCAGAT-1	2	0	0	NA	NA	0	0	NA	NA	NA	NA	0	0	NA	0	0	0	NA	NA	NA	NA	0	NA	NA	NA	0	NA	NA	0.19	0	0	NA	NA	NA	0	58.82	NA	NA	0
	scRNAseq_2	GAGTCATTCCTCAGAA-1	8	100	NA	NA	NA	NA	100	NA	NA	NA	NA	NA	0	100	100	NA	10	NA	NA	NA	NA	83.33	NA	NA	NA	0	NA	NA	0	NA	64.86	NA	NA	NA	NA	93.75	NA	NA	NA
	scRNAseq_2	GAGTCTAAGTGCGACA-1	2	0	NA	NA	NA	NA	NA	NA	NA	NA	NA	NA	0	NA	NA	NA	0	NA	NA	NA	NA	0	0	NA	NA	71.43	NA	NA	21.72	NA	0	NA	NA	NA	NA	NA	NA	NA	NA
	scRNAseq_2	GAGTCTACAATTGGTC-1	5	0	NA	NA	NA	NA	97.96	NA	NA	0	NA	NA	0	NA	76.36	NA	0	NA	NA	NA	NA	0	0	NA	NA	32.35	NA	0	0.2	0	0.55	NA	NA	NA	0	0	NA	NA	0
	scRNAseq_2	GATAGAAAGTACGAGC-1	12	46.15	0	NA	NA	NA	93.48	0	100	NA	NA	NA	0	NA	96.65	0	0	NA	NA	NA	NA	6.25	100	100	NA	90.48	NA	0	0.5	0	16.05	NA	NA	NA	78.38	28.41	NA	NA	0
	scRNAseq_2	GATAGCTAGCCTTTGA-1	6	0	0	NA	NA	0	96	NA	100	NA	NA	NA	0	NA	42.86	NA	0	NA	NA	NA	NA	50	0	NA	NA	100	NA	NA	0.1	NA	0	NA	NA	NA	0	0	NA	NA	0
	scRNAseq_2	GATCACACAGCGTATT-1	8	100	NA	NA	NA	NA	100	NA	NA	NA	NA	NA	0	100	NA	NA	0	NA	NA	NA	NA	NA	NA	NA	NA	55.56	NA	0	4.25	NA	30.43	NA	NA	NA	100	25	NA	NA	NA
	scRNAseq_2	GATGACTGTCGAACGA-1	4	0	NA	NA	NA	NA	100	NA	NA	NA	NA	NA	0	NA	NA	NA	71.43	NA	NA	NA	NA	0	46.15	NA	NA	NA	NA	NA	0	NA	21.43	NA	NA	NA	NA	NA	NA	NA	NA
	scRNAseq_2	GATGAGGAGTTTCGGT-1	10	83.87	NA	NA	NA	NA	100	NA	NA	NA	NA	NA	0	NA	79.31	80	0	NA	NA	NA	NA	0	9.09	0	NA	73.68	NA	0	2.19	NA	32.33	NA	NA	NA	100	21.88	NA	NA	0
	scRNAseq_2	GATGCTAAGCGTGTCC-1	9	0	0	NA	NA	NA	100	NA	NA	NA	NA	NA	0	NA	100	100	0	NA	NA	100	NA	0	NA	NA	NA	83.33	NA	0	26.08	NA	82.29	NA	NA	NA	100	100	NA	NA	0
	scRNAseq_2	GATGCTAGTTGTGGAG-1	8	22.73	NA	NA	NA	NA	100	NA	NA	NA	0	NA	0	NA	100	0	0	NA	NA	NA	NA	33.33	0	NA	NA	9.09	0	0	0.12	0	61.88	NA	NA	NA	85.71	0	NA	NA	0
	scRNAseq_2	GATGGAGCAGCACAGA-1	7	0	NA	NA	NA	NA	100	NA	100	NA	NA	NA	0	NA	100	NA	0	NA	NA	100	NA	0	0	NA	NA	40	NA	NA	0	NA	58.14	NA	NA	NA	NA	85	NA	NA	NA
	scRNAseq_2	GATGTTGAGCCTGCCA-1	10	30	NA	NA	NA	0	100	NA	NA	NA	NA	NA	0	100	100	80	0	NA	NA	NA	NA	NA	NA	NA	NA	37.5	NA	NA	0.12	NA	69.3	NA	NA	NA	100	15.62	NA	NA	0
	scRNAseq_2	GATTCTTCAATCGCAT-1	0	0	0	NA	NA	NA	NA	NA	NA	NA	NA	NA	0	0	0	0	0	NA	NA	NA	NA	0	NA	0	NA	0	NA	0	0	0	0	NA	NA	NA	0	0	NA	NA	0
	scRNAseq_2	GATTTCTTCAACTACG-1	13	100	NA	NA	NA	NA	100	NA	NA	NA	NA	NA	0	NA	100	NA	66.67	NA	NA	NA	NA	100	100	100	NA	100	NA	NA	65.32	0	100	NA	NA	NA	100	100	NA	NA	42.86
	scRNAseq_2	GCAACATTCATCTCTA-1	6	0	NA	NA	NA	NA	100	NA	NA	NA	NA	NA	0	NA	100	0	0	NA	NA	NA	NA	NA	NA	33.33	NA	67.65	NA	0	0.1	0	0	NA	NA	NA	100	0	NA	NA	NA
	scRNAseq_2	GCACATAGTGGCAACA-1	12	67.74	NA	0	NA	NA	97.62	NA	100	NA	NA	NA	0	NA	100	NA	0	NA	NA	NA	NA	7.14	80	NA	NA	86.67	NA	NA	0.1	NA	81.18	NA	100	NA	64.29	85.11	NA	NA	NA
	scRNAseq_2	GCACGTGCAGACCAAG-1	6	50	NA	NA	NA	NA	100	NA	NA	NA	NA	NA	0	NA	100	NA	0	NA	NA	NA	NA	0	NA	NA	NA	87.5	NA	NA	0	NA	31.76	NA	NA	NA	100	0	NA	NA	NA
	scRNAseq_2	GCAGCCATCTGCACCT-1	2	0	NA	NA	NA	NA	100	NA	NA	NA	NA	NA	0	NA	62.5	0	0	NA	NA	NA	0	0	0	NA	NA	0	NA	NA	0	NA	0	NA	NA	NA	NA	0	NA	NA	0
	scRNAseq_2	GCAGGCTCAAAGGCGT-1	2	28.57	NA	NA	NA	NA	NA	NA	NA	NA	NA	NA	0	NA	NA	NA	0	NA	NA	NA	NA	NA	0	NA	NA	0	NA	NA	0	NA	20	NA	NA	NA	NA	0	NA	NA	0
	scRNAseq_2	GCAGTTACATTGGATC-1	4	78.95	0	NA	NA	NA	100	NA	NA	NA	NA	NA	0	NA	100	0	0	NA	NA	NA	0	0	NA	0	0	85	NA	0	0	NA	0	NA	NA	NA	NA	0	NA	NA	0
	scRNAseq_2	GCAGTTATCCGGACGT-1	7	100	NA	NA	NA	NA	NA	NA	NA	NA	NA	NA	0	NA	100	100	0	NA	NA	NA	NA	NA	NA	NA	NA	NA	NA	NA	88.89	NA	83.33	NA	NA	NA	100	100	NA	NA	NA
	scRNAseq_2	GCATGATCACCAGCTG-1	8	36	0	NA	NA	NA	100	NA	NA	NA	NA	NA	0	NA	50	0	0	NA	NA	NA	NA	NA	NA	100	NA	71.88	NA	0	29.22	0	70.59	NA	NA	NA	NA	100	NA	NA	0
	scRNAseq_2	GCATTAGAGAGAGTTT-1	10	58.82	NA	NA	NA	0	94.12	NA	NA	NA	NA	NA	0	NA	81.36	0	0	NA	NA	NA	NA	100	25	NA	NA	68.75	NA	NA	19.94	NA	81.25	NA	NA	NA	100	100	NA	NA	NA
	scRNAseq_2	GCCAACGCAGTCTCTC-1	10	95	NA	NA	NA	0	100	NA	100	NA	NA	NA	0	NA	92.86	70	0	NA	NA	NA	NA	0	NA	100	NA	100	NA	0	0	0	70.1	NA	NA	NA	85.71	62.12	NA	NA	0
	scRNAseq_2	GCCATTCAGGCCTGAA-1	1	0	NA	NA	NA	0	0	NA	0	0	NA	NA	0	NA	0	0	0	NA	NA	0	NA	0	0	NA	NA	0	NA	0	0.12	0	0	NA	NA	NA	0	0	NA	NA	0
	scRNAseq_2	GCCATTCCATGAAGCG-1	12	NA	NA	NA	NA	100	100	NA	100	NA	NA	NA	1.28	NA	100	0	83.33	NA	NA	NA	NA	100	NA	100	NA	78	NA	0	25.28	NA	70.53	NA	NA	NA	0	66.67	NA	NA	0
	scRNAseq_2	GCCCAGAAGGCACGAT-1	9	0	NA	NA	NA	NA	57.14	NA	NA	NA	0	NA	0	75	15.73	NA	0	NA	NA	25	NA	0	0	12.5	NA	40	NA	NA	13.96	0	6.44	NA	NA	NA	85.71	0	NA	NA	0
	scRNAseq_2	GCCCGAACAAACTAGA-1	14	100	NA	NA	NA	NA	100	NA	NA	NA	NA	NA	0	100	100	80	44.74	NA	NA	NA	NA	100	NA	100	NA	100	100	NA	12.95	NA	45.45	NA	NA	NA	100	64.86	NA	NA	NA
	scRNAseq_2	GCCGTGAAGTGAGGTC-1	0	0	NA	NA	NA	NA	0	NA	NA	NA	NA	NA	0	0	0	NA	0	NA	NA	NA	NA	0	NA	NA	NA	0	NA	NA	0	0	0	NA	NA	NA	NA	0	NA	NA	0
	scRNAseq_2	GCCGTGATCTTAGGAC-1	1	0	NA	NA	NA	NA	0	NA	NA	0	NA	NA	0	NA	0	NA	4.35	NA	NA	NA	NA	0	0	NA	NA	0	NA	0	0	NA	0	NA	NA	NA	0	0	NA	NA	0
	scRNAseq_2	GCCTGTTTCCCGAGAC-1	5	0	NA	NA	NA	NA	100	NA	NA	NA	NA	NA	0	NA	100	0	0	NA	NA	NA	NA	NA	0	NA	NA	NA	NA	NA	0.12	NA	36	NA	NA	NA	100	0	NA	NA	NA
	scRNAseq_2	GCCTGTTTCTGTCCCA-1	11	100	NA	NA	NA	NA	100	NA	NA	NA	NA	NA	0	NA	100	NA	100	NA	NA	NA	NA	100	NA	100	NA	100	NA	NA	9.17	NA	96.55	NA	NA	NA	100	100	NA	NA	NA
	scRNAseq_2	GCGAGAAAGCTACAAA-1	12	40	NA	NA	NA	0	95.92	NA	NA	NA	NA	NA	6.82	NA	84.62	12.5	0	NA	NA	NA	NA	42.11	NA	50	NA	58.18	0	NA	4.57	NA	18.85	NA	NA	NA	100	37.04	NA	NA	0
	scRNAseq_2	GCGAGAATCCCAGCGA-1	8	62.07	NA	0	0	0	100	NA	NA	NA	0	NA	0	NA	100	NA	0	NA	NA	66.67	NA	0	NA	NA	NA	47.22	NA	NA	0.07	NA	40.87	NA	NA	NA	100	0	NA	NA	0
	scRNAseq_2	GCGATCGTCTCGTGGG-1	11	83.33	NA	NA	NA	NA	100	NA	NA	NA	NA	NA	0	NA	100	42.86	11.11	NA	NA	100	NA	24	0	NA	NA	100	NA	0	0	0	21.54	NA	NA	NA	100	14.29	NA	NA	0
	scRNAseq_2	GCGGAAACAACGTTAC-1	5	NA	NA	NA	NA	NA	100	NA	NA	NA	NA	NA	0	NA	100	NA	0	NA	NA	NA	NA	NA	100	NA	NA	100	NA	0	0	0	100	NA	NA	NA	NA	NA	NA	NA	0
	scRNAseq_2	GCGGATCAGAGTCAAT-1	2	0	0	NA	NA	0	66.67	NA	NA	NA	NA	NA	0	NA	62.5	NA	0	NA	NA	NA	NA	0	0	NA	NA	0	NA	0	0	NA	0	NA	NA	NA	NA	0	NA	NA	0
	scRNAseq_2	GCGTGCACATCTGTTT-1	8	16.67	0	NA	NA	NA	100	NA	NA	NA	NA	NA	0	NA	96.55	0	0	NA	NA	NA	NA	0	NA	100	NA	0	NA	0	0.1	NA	28.03	NA	NA	NA	71.43	40	NA	NA	0
	scRNAseq_2	GCGTGCACATGTTCGA-1	1	0	NA	NA	NA	NA	100	NA	NA	NA	NA	NA	0	NA	0	NA	0	NA	NA	NA	NA	0	NA	NA	NA	NA	NA	NA	0	NA	0	NA	NA	NA	NA	0	NA	NA	0
	scRNAseq_2	GCGTGCAGTTCGAAGG-1	1	0	NA	NA	NA	0	NA	NA	NA	NA	NA	NA	0	NA	85.71	NA	0	NA	NA	NA	NA	0	NA	NA	NA	0	NA	0	0	NA	0	NA	NA	NA	NA	0	NA	NA	NA
	scRNAseq_2	GCGTGCATCCGTCCTA-1	11	100	66.67	NA	NA	0	100	NA	NA	NA	NA	NA	0	NA	100	100	0	NA	NA	NA	NA	0	NA	100	NA	97.37	NA	NA	0.1	NA	80.13	NA	NA	NA	100	68.06	NA	NA	0
	scRNAseq_2	GCGTTTCGTCTCAGAT-1	0	NA	NA	NA	NA	NA	NA	NA	NA	NA	NA	NA	0	NA	NA	NA	NA	NA	NA	NA	NA	NA	NA	NA	NA	NA	NA	NA	0	NA	0	NA	NA	NA	NA	NA	NA	NA	NA
	scRNAseq_2	GCTACCTCAGTCTTCC-1	1	0	NA	NA	NA	NA	NA	NA	NA	NA	NA	NA	0	NA	0	0	0	NA	NA	0	NA	0	NA	NA	0	0	NA	0	0.08	0	0	NA	NA	NA	0	0	0	NA	0
	scRNAseq_2	GCTACCTTCCCGGTAG-1	4	100	NA	NA	NA	NA	NA	NA	NA	NA	NA	NA	0	NA	100	NA	NA	NA	NA	NA	NA	0	NA	NA	NA	100	NA	NA	14.29	NA	0	NA	NA	NA	NA	NA	NA	NA	NA
	scRNAseq_2	GCTGGGTAGGCGATAC-1	14	100	NA	NA	NA	NA	50	NA	100	NA	NA	NA	0	100	100	NA	50	NA	NA	NA	NA	100	100	100	NA	100	NA	NA	12.57	NA	99.19	NA	NA	NA	100	100	NA	NA	NA
	scRNAseq_2	GCTTCACGTACACGCC-1	7	NA	NA	NA	NA	NA	100	NA	NA	NA	NA	NA	NA	NA	100	NA	27.27	NA	NA	NA	NA	NA	NA	NA	NA	100	NA	NA	52.27	NA	100	NA	NA	NA	NA	100	NA	NA	NA
	scRNAseq_2	GCTTGGGAGCCGAATG-1	5	NA	NA	NA	NA	NA	100	NA	NA	NA	NA	NA	NA	NA	0	NA	0	NA	NA	NA	NA	NA	NA	NA	NA	100	NA	NA	38.55	NA	81.82	NA	NA	100	NA	0	NA	NA	NA
	scRNAseq_2	GCTTGGGGTAGAATAC-1	10	100	NA	NA	NA	NA	100	NA	100	NA	100	NA	0	NA	100	NA	0	NA	NA	NA	NA	70	NA	NA	NA	58.82	NA	0	0	0	100	NA	NA	NA	100	100	0	NA	0
	scRNAseq_2	GCTTGGGGTCGCCTAG-1	1	0	NA	NA	NA	NA	NA	NA	NA	NA	NA	NA	0	NA	0	NA	0	NA	NA	NA	NA	NA	NA	NA	NA	0	NA	0	0.31	0	0	NA	NA	NA	0	0	NA	NA	NA
	scRNAseq_2	GCTTTCGTCACCTTGC-1	11	76.92	NA	NA	100	NA	100	NA	NA	NA	NA	NA	0	100	96.67	NA	62.96	NA	NA	100	NA	NA	NA	NA	NA	100	NA	NA	0	0	100	NA	NA	NA	100	41.18	NA	NA	0
	scRNAseq_2	GGAACCCAGTTCCTGA-1	4	0	NA	NA	NA	NA	72.73	NA	NA	NA	NA	NA	0	NA	0	NA	0	NA	NA	NA	NA	0	0	NA	NA	0	NA	NA	2.58	NA	0	NA	NA	NA	56.25	4.76	NA	NA	NA
	scRNAseq_2	GGAAGTGAGATGCTTC-1	5	0	NA	NA	NA	NA	66.67	NA	NA	NA	NA	NA	0	0	86.96	NA	0	NA	NA	NA	NA	0	NA	NA	NA	36	NA	0	0	0	0	NA	NA	NA	38.46	27.42	NA	NA	0
	scRNAseq_2	GGAAGTGAGTGGCAGT-1	5	NA	NA	NA	NA	NA	100	NA	NA	NA	NA	NA	0	NA	100	NA	0	NA	NA	NA	NA	NA	NA	NA	NA	83.33	NA	NA	0	NA	0	NA	NA	NA	100	60	NA	NA	NA
	scRNAseq_2	GGAAGTGCACCAGTAT-1	3	NA	NA	NA	NA	NA	100	NA	NA	NA	NA	NA	0	NA	0	NA	0	NA	NA	NA	NA	NA	NA	NA	NA	0	NA	NA	0.83	NA	0	NA	NA	NA	NA	25	NA	NA	NA
	scRNAseq_2	GGAATCTGTTGTAGCT-1	5	0	NA	NA	NA	0	97.14	NA	NA	NA	NA	0	0	NA	75	0	0	NA	NA	NA	NA	0	0	NA	NA	30.91	NA	NA	0.05	NA	0	NA	NA	NA	53.33	0	NA	NA	0
	scRNAseq_2	GGAATCTTCCGATGCG-1	5	NA	NA	NA	NA	NA	100	NA	NA	NA	NA	NA	NA	NA	NA	NA	NA	NA	NA	NA	NA	NA	NA	NA	NA	100	NA	NA	18.08	NA	93.75	NA	NA	NA	NA	100	NA	NA	0
	scRNAseq_2	GGAGGTAAGCATCAGG-1	0	NA	NA	NA	NA	NA	NA	NA	NA	NA	NA	NA	0	NA	NA	NA	NA	NA	NA	NA	NA	0	0	NA	NA	NA	NA	NA	0	0	0	NA	NA	NA	NA	0	NA	NA	NA
	scRNAseq_2	GGAGGTACACTCCGGA-1	10	64.06	NA	NA	NA	0	98.15	NA	NA	NA	NA	0	0	NA	100	NA	62.9	NA	NA	100	NA	66.67	0	NA	NA	100	NA	NA	29.45	NA	0	NA	NA	NA	100	56.6	NA	NA	0
	scRNAseq_2	GGATCTACATCGGCCA-1	7	70	0	NA	NA	NA	100	NA	NA	NA	NA	NA	0	NA	100	100	28.57	NA	NA	NA	NA	NA	NA	NA	NA	100	NA	NA	0	0	100	NA	NA	NA	NA	0	NA	NA	0
	scRNAseq_2	GGCACGTCAGATACCT-1	8	66.67	NA	NA	NA	NA	100	NA	NA	NA	NA	NA	0	NA	NA	NA	0	NA	NA	NA	NA	NA	100	NA	100	20	NA	NA	0	0	13.46	NA	NA	NA	100	100	NA	NA	NA
	scRNAseq_2	GGCGTCATCGAGAATA-1	7	45.83	NA	NA	NA	NA	87.8	NA	100	NA	0	NA	0	0	97.78	0	0	NA	NA	NA	NA	0	0	100	0	85.45	NA	NA	0.12	0	0	NA	NA	NA	NA	0	NA	NA	0
	scRNAseq_2	GGCTGTGCAGATTTCG-1	3	0	NA	NA	NA	NA	16.67	NA	NA	NA	NA	NA	0	0	0	0	0	NA	NA	NA	NA	0	0	0	NA	0	NA	0	0.08	NA	0	NA	NA	NA	4.55	0	NA	NA	0
	scRNAseq_2	GGCTGTGTCAGGACAG-1	6	NA	NA	NA	NA	NA	100	NA	NA	NA	NA	NA	0	NA	100	NA	NA	NA	NA	NA	NA	NA	NA	NA	NA	100	NA	NA	34.62	NA	100	NA	NA	NA	100	NA	NA	NA	NA
	scRNAseq_2	GGCTGTGTCCGAAATC-1	4	NA	NA	NA	NA	NA	100	NA	NA	NA	NA	NA	0	NA	100	NA	0	NA	NA	NA	NA	0	NA	NA	NA	54.55	NA	NA	0	NA	47.62	NA	NA	NA	NA	0	NA	NA	NA
	scRNAseq_2	GGCTTGGAGATGACCG-1	14	11.11	0	NA	NA	0	96.55	NA	NA	NA	NA	0	0	NA	56.52	100	1.47	NA	NA	NA	NA	69.64	20	75	100	77.97	NA	0	0.05	0	26.5	NA	NA	NA	42.86	16.24	NA	NA	0
	scRNAseq_2	GGCTTGGTCGTCGACG-1	4	33.33	NA	NA	NA	NA	NA	NA	NA	NA	NA	NA	0	100	26.67	0	0	NA	NA	NA	NA	0	0	NA	NA	0	NA	NA	0	0	0	NA	NA	NA	NA	47.62	NA	NA	0
	scRNAseq_2	GGCTTTCAGAATCGAT-1	7	12.5	0	NA	NA	NA	NA	NA	NA	NA	NA	NA	0	NA	100	100	0	NA	NA	NA	NA	0	NA	NA	NA	NA	NA	NA	39.96	0	93.02	NA	NA	NA	100	38.89	NA	NA	0
	scRNAseq_2	GGGAAGTAGTACGTCT-1	0	0	NA	NA	NA	NA	NA	NA	NA	NA	NA	NA	0	NA	0	NA	NA	NA	NA	NA	NA	0	NA	NA	NA	0	NA	NA	0	NA	0	NA	NA	NA	NA	0	NA	NA	0
	scRNAseq_2	GGGACTCGTGCAGATG-1	0	NA	NA	NA	NA	NA	NA	NA	NA	NA	NA	NA	0	NA	0	NA	0	NA	NA	0	NA	0	NA	NA	NA	0	NA	NA	0	NA	0	NA	NA	NA	NA	0	NA	NA	NA
	scRNAseq_2	GGGACTCTCCTGTACC-1	12	100	NA	NA	NA	NA	100	NA	NA	NA	NA	NA	0	100	100	0	44.44	NA	NA	NA	NA	40.91	NA	100	NA	100	NA	0	29.09	0	61.19	NA	NA	NA	100	11.11	NA	NA	NA
	scRNAseq_2	GGGATCCGTGTTGAGG-1	4	0	0	NA	NA	NA	100	NA	NA	NA	NA	NA	0	NA	73.77	0	0	NA	NA	NA	NA	0	NA	0	NA	0	NA	NA	0.08	0	0.49	NA	NA	NA	0	0	NA	NA	NA
	scRNAseq_2	GGGATCCTCAACTTTC-1	6	0	NA	NA	NA	NA	100	NA	100	NA	NA	NA	0	NA	100	NA	0	NA	NA	0	NA	0	NA	NA	0	100	0	0	0	NA	0	NA	NA	NA	87.5	50	NA	NA	0
	scRNAseq_2	GGGCCATAGGCACAAC-1	10	100	NA	NA	NA	NA	100	NA	100	NA	NA	NA	0	100	97.92	13.33	0	NA	NA	NA	NA	NA	NA	NA	NA	66.67	NA	0	0.14	0	0	NA	NA	NA	86.67	19.4	NA	NA	0
	scRNAseq_2	GGGCTCACATGTGTCA-1	3	0	NA	NA	NA	NA	NA	NA	NA	NA	NA	NA	0	NA	NA	NA	0	NA	NA	NA	NA	0	14.29	NA	NA	18.75	NA	NA	4.79	0	0	NA	NA	NA	NA	0	NA	NA	0
	scRNAseq_2	GGGCTCAGTCGGAAAC-1	0	0	NA	NA	NA	NA	NA	NA	NA	NA	NA	NA	0	NA	0	NA	0	NA	NA	NA	NA	NA	NA	NA	NA	0	NA	NA	0	NA	0	NA	NA	NA	0	0	NA	NA	NA
	scRNAseq_2	GGGTAGACAAGCACAG-1	8	100	NA	NA	NA	NA	100	NA	NA	NA	NA	NA	41.18	NA	90.62	NA	0	NA	NA	NA	NA	0	0	NA	NA	20	NA	NA	29.85	NA	14.74	NA	NA	NA	100	0	NA	NA	NA
	scRNAseq_2	GGGTAGACACGCGGTT-1	1	0	NA	NA	NA	NA	25	NA	NA	0	NA	NA	0	NA	0	0	0	NA	NA	NA	NA	0	NA	0	NA	0	NA	0	0	0	0	NA	NA	NA	0	0	NA	NA	0
	scRNAseq_2	GGGTATTTCGCAGTTA-1	7	NA	0	NA	NA	NA	83.33	NA	NA	NA	NA	NA	0	NA	100	100	0	NA	NA	NA	NA	NA	NA	100	NA	0	NA	NA	34.2	NA	38.46	NA	NA	NA	100	0	NA	NA	0
	scRNAseq_2	GGGTCTGAGCACTCGC-1	5	NA	NA	NA	NA	NA	100	NA	NA	NA	NA	NA	NA	NA	100	NA	NA	NA	NA	NA	NA	NA	NA	NA	NA	50	NA	NA	23.37	NA	100	NA	NA	NA	NA	NA	NA	NA	NA
	scRNAseq_2	GGGTCTGGTAGTACGG-1	11	100	NA	NA	NA	NA	100	NA	NA	NA	NA	NA	0	NA	100	NA	0	NA	NA	NA	NA	86.36	100	100	NA	100	NA	0	32.5	0	64.29	NA	NA	NA	100	100	NA	NA	0
	scRNAseq_2	GGGTGAAAGCGGTATG-1	8	92.31	NA	NA	NA	0	66.67	NA	NA	0	NA	NA	0	NA	65.85	NA	0	NA	NA	66.67	NA	11.11	NA	50	NA	0	NA	0	0	0	20.43	NA	NA	NA	100	0	NA	NA	0
	scRNAseq_2	GGGTGAAAGGAGCTGT-1	0	0	NA	NA	NA	0	0	NA	NA	NA	NA	NA	0	NA	0	NA	0	NA	NA	NA	NA	0	0	NA	0	0	NA	NA	0	0	0	NA	NA	NA	0	0	NA	NA	0
	scRNAseq_2	GGGTGAAGTGCATGTT-1	3	0	NA	NA	NA	NA	0	NA	NA	NA	NA	0	5.26	NA	0	0	0	NA	NA	NA	NA	0	NA	NA	NA	72.22	NA	0	0	0	0	NA	NA	NA	15.38	0	NA	NA	NA
	scRNAseq_2	GGGTGAAGTTGCGAAG-1	9	10	NA	NA	NA	NA	100	NA	NA	NA	NA	NA	0	100	59.26	NA	0	NA	NA	NA	NA	20	85.71	NA	NA	0	0	0	8.47	NA	58.08	NA	NA	NA	46.15	0	NA	NA	0
	scRNAseq_2	GGGTGAATCCGGACGT-1	12	100	NA	NA	NA	NA	100	NA	NA	NA	NA	NA	0	66.67	100	100	24	NA	NA	NA	NA	100	NA	NA	NA	100	NA	NA	67.34	NA	84.72	NA	NA	NA	100	96	NA	NA	0
	scRNAseq_2	GGTCACGCATAACTCG-1	10	40.62	NA	NA	NA	0	100	NA	NA	NA	NA	NA	0	100	100	NA	0	NA	NA	NA	NA	40	0	NA	NA	20	NA	0	1.28	0	25.83	NA	NA	NA	26.67	23.16	0	NA	0
	scRNAseq_2	GGTCACGGTAACACCT-1	10	52.63	NA	NA	NA	NA	100	NA	100	NA	NA	NA	0	NA	100	NA	26.32	NA	NA	100	NA	0	NA	NA	NA	100	NA	NA	0	NA	74.88	NA	NA	NA	50	96.3	NA	NA	0
	scRNAseq_2	GGTGATTTCCACCCTA-1	10	100	NA	NA	NA	NA	100	NA	NA	NA	NA	NA	13.95	NA	100	0	0	NA	NA	NA	NA	0	100	100	NA	100	NA	0	33.48	0	0	NA	NA	NA	100	53.33	NA	NA	0
	scRNAseq_2	GGTGTCGTCCTTATGT-1	4	NA	NA	NA	NA	NA	100	NA	NA	NA	NA	NA	NA	NA	NA	NA	NA	NA	NA	NA	NA	NA	NA	NA	NA	NA	NA	NA	25	NA	77.78	NA	NA	NA	NA	83.33	NA	NA	NA
	scRNAseq_2	GGTTCTCAGGTCACAG-1	11	12.5	NA	NA	NA	NA	100	NA	NA	NA	100	NA	0	NA	100	NA	40	NA	NA	NA	NA	100	100	NA	NA	100	NA	NA	53.63	NA	42.22	NA	NA	NA	NA	100	NA	NA	0
	scRNAseq_2	GGTTCTCCACGGATCC-1	9	NA	NA	NA	NA	NA	100	NA	NA	NA	NA	NA	0	100	100	100	0	NA	NA	NA	NA	100	NA	NA	NA	100	NA	NA	40.32	NA	100	NA	NA	NA	100	NA	NA	NA	NA
	scRNAseq_2	GGTTGTAGTTGGGTAG-1	10	86.36	NA	NA	NA	NA	100	NA	NA	NA	NA	NA	0	NA	100	100	12.5	NA	NA	NA	NA	0	NA	NA	NA	100	NA	0	37.57	0	75	NA	NA	NA	100	40	NA	NA	0
	scRNAseq_2	GGTTGTATCGTGGACC-1	1	0	NA	NA	NA	NA	0	NA	NA	NA	NA	NA	0	NA	0	NA	0	NA	NA	NA	NA	0	0	NA	NA	0	NA	0	0	NA	0	NA	NA	NA	100	0	NA	NA	0
	scRNAseq_2	GTAAGTCCAGAGATGC-1	11	66.67	NA	NA	NA	NA	96.55	NA	NA	NA	NA	100	0	NA	100	100	0	NA	NA	NA	NA	29.41	NA	NA	NA	25	NA	NA	21.45	NA	47.06	NA	NA	NA	63.64	91.67	NA	NA	0
	scRNAseq_2	GTAATCGGTAGACACG-1	8	3.85	NA	NA	NA	NA	100	NA	NA	NA	50	NA	0	NA	65.67	0	0	NA	NA	NA	NA	40	NA	NA	NA	30	NA	0	0	0	0	NA	NA	NA	100	32.26	NA	NA	NA
	scRNAseq_2	GTAATCGGTTGCCATA-1	5	NA	NA	NA	NA	NA	100	NA	NA	NA	NA	NA	0	100	100	0	0	NA	NA	NA	NA	100	NA	0	NA	0	NA	0	0	NA	1.47	NA	NA	NA	NA	0	NA	NA	NA
	scRNAseq_2	GTAATGCAGGCATCTT-1	7	20.83	NA	NA	NA	NA	100	NA	NA	NA	NA	NA	0	100	60	50	0	NA	NA	NA	NA	0	NA	NA	NA	44.44	NA	NA	0	NA	0	NA	NA	NA	100	0	NA	NA	0
	scRNAseq_2	GTAATGCGTTTGCAGT-1	11	100	NA	NA	NA	NA	96	NA	NA	NA	NA	NA	43.75	NA	84.42	100	74.7	NA	NA	NA	NA	0	NA	100	NA	74.19	NA	NA	98.42	NA	57.14	NA	NA	NA	100	0	NA	NA	0
	scRNAseq_2	GTACAACGTTGTCCCT-1	10	100	0	NA	NA	NA	100	NA	NA	NA	NA	NA	0	100	26.67	0	0	NA	NA	NA	NA	NA	NA	NA	NA	84.62	NA	0	0.21	0	35.04	NA	NA	NA	100	20	100	NA	NA
	scRNAseq_2	GTAGAAAAGCAGAAAG-1	10	100	NA	NA	NA	NA	97.62	NA	NA	NA	NA	NA	0	NA	100	100	0	NA	NA	NA	NA	8.33	0	NA	NA	75	NA	NA	0.18	0	89.83	NA	NA	NA	100	17.86	NA	NA	0
	scRNAseq_2	GTAGAAAGTCGATGCC-1	9	86.67	NA	NA	NA	0	100	NA	NA	NA	NA	0	0	NA	100	100	0	NA	NA	NA	NA	0	NA	NA	NA	51.61	NA	NA	41.43	NA	17.14	NA	NA	NA	70.59	67.5	NA	NA	NA
	scRNAseq_2	GTAGAGGAGAAATGGG-1	0	NA	NA	NA	NA	NA	NA	NA	NA	NA	NA	NA	0	NA	NA	NA	0	NA	NA	NA	NA	0	0	NA	NA	0	NA	NA	0	NA	0	NA	NA	NA	NA	NA	NA	NA	NA
	scRNAseq_2	GTAGAGGTCTGCTTTA-1	6	50	NA	NA	NA	0	100	NA	NA	NA	NA	NA	0	NA	85.51	0	0	NA	NA	NA	NA	0	NA	0	NA	37.93	NA	0	0	0	0	NA	NA	NA	64.29	5.17	NA	NA	NA
	scRNAseq_2	GTAGCTACATGGCTAT-1	7	0	NA	NA	NA	NA	100	NA	NA	NA	0	NA	0	100	100	0	0	NA	NA	NA	NA	0	NA	NA	NA	25	NA	NA	0.49	NA	0	NA	NA	NA	100	44.44	NA	NA	NA
	scRNAseq_2	GTAGGAGAGGTCTGGA-1	7	25	NA	NA	NA	NA	100	NA	NA	NA	0	NA	0	0	100	NA	33.33	NA	NA	NA	NA	NA	NA	NA	NA	NA	NA	NA	0	NA	28	NA	NA	NA	30	30	NA	NA	NA
	scRNAseq_2	GTAGGAGCAACAACAA-1	9	100	0	NA	NA	NA	100	NA	NA	NA	0	NA	0	NA	96.88	100	0	NA	NA	NA	NA	0	NA	NA	NA	100	NA	NA	11.17	0	50.77	NA	NA	NA	100	100	NA	NA	0
	scRNAseq_2	GTAGGTTAGTCAAGCG-1	8	0	0	NA	NA	0	50	NA	NA	NA	NA	NA	0	NA	100	100	0	NA	NA	NA	NA	0	0	33.33	NA	16.67	NA	NA	0.11	NA	36.67	NA	NA	NA	100	0	NA	NA	0
	scRNAseq_2	GTAGTACGTGTGACCC-1	6	50	NA	NA	NA	0	100	NA	NA	NA	NA	NA	0	100	NA	NA	0	NA	NA	NA	NA	0	NA	100	NA	22.58	NA	NA	0	NA	0	NA	NA	NA	NA	7.58	NA	NA	0
	scRNAseq_2	GTATTGGCAGTTGCGC-1	8	0	NA	NA	NA	NA	100	NA	100	NA	NA	0	0	100	100	0	0	NA	NA	NA	NA	0	NA	50	NA	7.41	NA	NA	23.39	0	0	NA	NA	NA	100	0	0	NA	0
	scRNAseq_2	GTATTTCGTGAGTCAG-1	9	71.43	NA	NA	NA	0	100	NA	NA	NA	NA	NA	0	NA	100	NA	0	NA	NA	NA	NA	NA	100	NA	NA	100	NA	NA	0.4	NA	25	NA	NA	NA	100	71.43	NA	NA	NA
	scRNAseq_2	GTCAAGTGTAGTATAG-1	7	0	NA	NA	NA	NA	91.67	NA	100	NA	NA	NA	0	NA	100	0	0	NA	NA	NA	NA	0	NA	100	NA	37.04	NA	0	0.13	NA	0	NA	NA	NA	100	0	NA	NA	0
	scRNAseq_2	GTCAAGTTCGAACCTA-1	3	NA	NA	NA	NA	NA	NA	NA	NA	NA	NA	NA	0	NA	NA	NA	0	NA	NA	NA	NA	NA	NA	NA	NA	100	NA	NA	100	NA	42.86	NA	NA	NA	NA	NA	NA	NA	NA
	scRNAseq_2	GTCACTCAGCTTAGTC-1	10	90	NA	NA	NA	NA	100	NA	100	NA	NA	NA	0	NA	100	NA	0	NA	NA	100	NA	83.33	NA	NA	NA	34.62	NA	0	0	NA	61.54	NA	NA	NA	100	30.77	NA	NA	0
	scRNAseq_2	GTCACTCAGTCTACCA-1	4	0	NA	NA	NA	NA	100	NA	NA	NA	NA	NA	0	NA	100	0	0	NA	NA	NA	NA	NA	NA	NA	NA	NA	NA	NA	0	NA	0	NA	NA	NA	60	100	NA	NA	NA
	scRNAseq_2	GTCCACTGTGATTGGG-1	8	5.26	NA	NA	NA	NA	100	NA	NA	NA	NA	NA	0	NA	55.56	NA	0	NA	NA	0	NA	75	NA	NA	NA	33.33	NA	NA	26.82	NA	53.33	NA	NA	NA	NA	31.43	NA	NA	NA
	scRNAseq_2	GTCCCATGTGTATTGC-1	1	0	NA	NA	NA	NA	NA	NA	NA	NA	NA	NA	0	NA	40	NA	0	NA	NA	NA	NA	0	0	NA	NA	0	NA	NA	0	NA	0	NA	NA	NA	0	0	NA	NA	NA
	scRNAseq_2	GTCTACCCATATGCGT-1	2	0	NA	NA	NA	NA	NA	NA	NA	NA	NA	NA	0	NA	100	NA	NA	NA	NA	NA	NA	0	NA	NA	NA	0	NA	NA	23.89	NA	0	NA	NA	NA	NA	NA	NA	NA	NA
	scRNAseq_2	GTCTAGAGTTGGTAGG-1	0	NA	NA	NA	NA	NA	NA	NA	NA	NA	NA	NA	0	NA	NA	NA	0	NA	NA	NA	NA	0	NA	NA	NA	NA	NA	NA	0	NA	0	NA	NA	NA	0	0	NA	NA	NA
	scRNAseq_2	GTCTAGAGTTGTGCAT-1	1	0	NA	NA	NA	NA	0	NA	NA	NA	NA	0	0	NA	0	NA	0	NA	NA	NA	NA	0	0	NA	NA	0	NA	NA	0.14	0	0	NA	NA	NA	0	0	NA	NA	0
	scRNAseq_2	GTCTCACAGTCAGGGT-1	7	100	NA	NA	NA	NA	100	NA	NA	NA	NA	NA	0	NA	97.22	22.22	0	NA	NA	NA	NA	0	0	NA	NA	80	NA	NA	0	NA	30	NA	NA	NA	100	0	NA	NA	0
	scRNAseq_2	GTGACGCTCATCGACA-1	8	100	NA	NA	NA	0	100	NA	NA	0	NA	NA	0	NA	100	0	25	NA	NA	NA	NA	0	0	NA	NA	0	0	0	33.33	NA	73.68	NA	NA	NA	66.67	34.29	NA	NA	NA
	scRNAseq_2	GTGAGCCGTAGGTGCA-1	10	66.67	NA	NA	NA	NA	100	NA	NA	NA	100	0	0	NA	100	NA	30.67	NA	NA	NA	NA	0	NA	NA	NA	71.43	NA	0	25.06	NA	58.59	NA	NA	NA	100	57.14	NA	NA	NA
	scRNAseq_2	GTGAGTTCAGTTGTTG-1	8	8	NA	NA	NA	NA	100	NA	NA	NA	NA	NA	0	NA	100	NA	0	NA	NA	NA	NA	0	33.33	100	NA	42.11	0	0	0	NA	18.69	NA	NA	NA	NA	27.78	NA	NA	0
	scRNAseq_2	GTGAGTTGTTACGTAC-1	10	58.49	NA	NA	NA	NA	100	NA	NA	NA	NA	NA	0	NA	70.75	NA	0	NA	NA	NA	NA	100	0	100	NA	83.56	NA	0	0.14	0	56.17	NA	NA	NA	100	100	NA	NA	0
	scRNAseq_2	GTGATGTTCACCGGGT-1	1	0	NA	NA	NA	NA	0	NA	NA	NA	NA	NA	0	0	0	NA	0	NA	NA	NA	NA	0	0	NA	NA	0	NA	NA	0.09	0	0	NA	NA	NA	0	0	NA	NA	NA
	scRNAseq_2	GTGCACGAGCATGATA-1	6	0	NA	NA	NA	NA	96.43	NA	100	NA	NA	NA	0	NA	NA	NA	0	NA	NA	NA	NA	0	50	33.33	NA	0	NA	NA	0.21	0	0	NA	NA	NA	6.25	0	NA	NA	NA
	scRNAseq_2	GTGCAGCTCAGTGTCA-1	6	0	NA	NA	NA	NA	100	NA	NA	NA	NA	NA	0	NA	100	0	0	NA	NA	NA	NA	0	NA	NA	NA	58.62	NA	0	0.1	0	34.02	NA	NA	NA	NA	0	100	NA	NA
	scRNAseq_2	GTGCGTGAGTTGTAAG-1	7	85.71	NA	NA	NA	NA	100	NA	NA	NA	NA	NA	0	NA	NA	NA	NA	NA	NA	NA	NA	100	NA	NA	NA	100	NA	0	18.57	NA	88.89	NA	NA	NA	NA	100	NA	NA	0
	scRNAseq_2	GTGCTGGTCGGTCACG-1	5	NA	NA	NA	NA	NA	50	NA	NA	NA	NA	NA	0	NA	100	NA	0	NA	NA	NA	NA	NA	NA	NA	NA	100	0	NA	54.55	0	79.59	NA	NA	NA	NA	NA	NA	NA	0
	scRNAseq_2	GTGGAAGGTGAATGAT-1	12	19.23	NA	NA	NA	NA	85.71	NA	NA	NA	NA	NA	0	NA	73.91	0	7.69	NA	NA	NA	NA	25	100	NA	NA	9.68	100	NA	8.91	NA	60.39	NA	NA	NA	83.33	11.54	NA	NA	0
	scRNAseq_2	GTGGAAGGTTGCTCGG-1	8	47.06	0	NA	NA	NA	97.56	NA	NA	NA	NA	NA	0	NA	98.88	33.33	0	NA	NA	42.86	NA	0	70.59	0	NA	43.55	NA	0	0	NA	0	NA	NA	NA	50	0	NA	NA	NA
	scRNAseq_2	GTGGGAAAGGAAGTAG-1	9	100	NA	NA	NA	NA	NA	NA	NA	NA	NA	NA	17.39	NA	100	100	0	NA	NA	NA	NA	100	NA	NA	NA	100	NA	NA	26.81	NA	100	NA	NA	NA	NA	100	NA	NA	NA
	scRNAseq_2	GTGGTTATCCAATCCC-1	10	100	NA	NA	NA	0	100	NA	NA	NA	NA	0	0	NA	100	100	0	NA	NA	NA	NA	NA	0	100	NA	71.43	NA	NA	26.63	0	45	NA	NA	NA	68.18	100	NA	NA	NA
	scRNAseq_2	GTGTAACCACATCCCT-1	10	66.67	NA	NA	NA	NA	100	NA	NA	NA	NA	NA	0	NA	100	NA	0	NA	NA	NA	NA	28.57	100	NA	NA	69.23	NA	0	29.03	NA	12.75	NA	NA	NA	100	50	NA	NA	NA
	scRNAseq_2	GTGTCCTCATACCGTA-1	4	0	NA	NA	NA	NA	80	NA	NA	NA	NA	NA	0	NA	62.5	NA	0	NA	NA	NA	NA	0	NA	NA	NA	80	NA	NA	0	NA	82.35	NA	NA	NA	NA	0	NA	NA	NA
	scRNAseq_2	GTGTGATCAGACACAG-1	11	100	0	NA	NA	NA	100	NA	NA	NA	NA	NA	23.26	NA	100	100	0	NA	NA	NA	NA	0	100	100	NA	58.33	NA	0	4.32	NA	78.26	NA	NA	NA	NA	38.89	NA	NA	0
	scRNAseq_2	GTGTTCCCAGTAGAGC-1	2	NA	NA	NA	NA	NA	NA	NA	NA	NA	NA	NA	0	NA	50	NA	60	NA	NA	NA	NA	NA	0	NA	NA	NA	NA	0	0	0	0	NA	NA	NA	NA	0	NA	NA	NA
	scRNAseq_2	GTTACAGGTTGGTACT-1	7	NA	0	NA	NA	NA	100	NA	NA	NA	NA	NA	6.25	NA	100	NA	0	NA	NA	NA	NA	100	NA	NA	NA	100	NA	NA	30.41	NA	19.05	NA	NA	NA	NA	0	NA	NA	NA
	scRNAseq_2	GTTACGAAGTGTAGTA-1	11	76	NA	NA	NA	NA	100	NA	NA	NA	NA	NA	26.92	NA	100	37.5	0	NA	NA	NA	NA	100	NA	NA	NA	92.86	NA	0	22.82	NA	78.33	NA	NA	NA	100	77.03	NA	NA	0
	scRNAseq_2	GTTATGGCAGTCGAGA-1	8	90	NA	NA	NA	NA	100	NA	NA	NA	NA	NA	0	NA	100	83.33	NA	NA	NA	NA	NA	63.64	NA	0	NA	100	NA	NA	37.14	0	0	NA	NA	NA	NA	71.43	NA	NA	NA
	scRNAseq_2	GTTATGGGTAGCTGCC-1	7	NA	NA	NA	NA	NA	94.44	NA	NA	NA	NA	NA	0	NA	100	NA	0	NA	NA	NA	NA	27.27	0	NA	NA	14.29	NA	0	13.97	0	39.02	NA	NA	NA	NA	100	NA	NA	0
	scRNAseq_2	GTTATGGGTAGGCAGT-1	4	0	NA	NA	NA	NA	NA	NA	0	NA	NA	0	0	NA	0	NA	0	NA	NA	NA	NA	NA	NA	NA	NA	57.14	NA	NA	0.41	NA	0	NA	NA	NA	85.71	2.41	NA	NA	0
	scRNAseq_2	GTTCCGTAGAAGCGAA-1	7	100	NA	NA	NA	NA	NA	NA	NA	0	NA	NA	0	100	NA	NA	33.33	NA	NA	NA	NA	0	0	100	NA	20	NA	NA	0	0	7.79	NA	NA	NA	NA	69.23	NA	NA	0
	scRNAseq_2	GTTCTATCAGCTGGTC-1	7	85.71	NA	NA	NA	NA	100	NA	NA	NA	NA	NA	NA	NA	100	NA	0	NA	NA	NA	NA	NA	NA	NA	NA	20	NA	NA	0	NA	42.22	NA	NA	NA	100	20	NA	NA	NA
	scRNAseq_2	GTTGCTCAGGAAAGAC-1	6	36.36	NA	NA	NA	NA	100	NA	NA	NA	NA	NA	0	NA	100	NA	0	NA	NA	NA	NA	NA	NA	0	NA	100	NA	0	0.42	0	22.22	NA	NA	NA	NA	0	NA	NA	NA
	scRNAseq_2	GTTGTAGGTCTTACTT-1	11	0	0	NA	NA	NA	100	NA	NA	NA	NA	0	0	100	100	70	0	NA	NA	100	NA	0	NA	50	NA	100	NA	0	0.07	NA	38.17	NA	NA	NA	93.33	27.72	NA	NA	0
	scRNAseq_2	GTTTACTAGTCATCGT-1	5	NA	NA	NA	NA	NA	NA	NA	NA	NA	NA	NA	0	100	85.71	NA	0	NA	NA	NA	NA	62.5	NA	NA	NA	0	NA	NA	NA	NA	74.19	NA	NA	NA	100	NA	NA	NA	NA
	scRNAseq_2	GTTTACTCACGCTGCA-1	0	0	NA	NA	NA	0	0	NA	NA	0	NA	NA	0	NA	0	0	0	NA	NA	NA	0	0	0	NA	NA	0	NA	NA	0	NA	0	NA	NA	NA	0	0	NA	NA	0
	scRNAseq_2	GTTTACTTCTGAACGT-1	8	62.5	NA	NA	NA	0	88	NA	NA	NA	NA	NA	0	NA	96.3	100	0	NA	NA	NA	NA	NA	NA	50	NA	100	NA	NA	33.89	NA	0	NA	NA	NA	33.33	0	NA	NA	0
	scRNAseq_2	GTTTGGATCAATGTCG-1	11	100	NA	NA	NA	NA	97.96	NA	NA	NA	100	NA	0	NA	100	60	0	NA	NA	NA	NA	100	NA	NA	NA	100	NA	NA	31.05	NA	40.88	NA	NA	NA	66.67	31.67	NA	NA	0
	scRNAseq_2	TAACTTCTCCAGTGTA-1	12	47.83	NA	NA	NA	0	98.15	NA	NA	NA	NA	0	0	NA	100	37.5	0	NA	0	40	NA	9.09	0	25	0	46.15	NA	NA	10.12	0	11.3	NA	NA	NA	57.89	20.75	NA	NA	0
	scRNAseq_2	TAAGCACAGAGCTGCA-1	3	NA	NA	NA	NA	NA	NA	NA	NA	NA	NA	NA	0	NA	NA	0	0	NA	NA	NA	NA	100	NA	NA	NA	NA	NA	NA	23.33	NA	33.33	NA	NA	NA	NA	NA	NA	NA	NA
	scRNAseq_2	TAAGCACAGTCACGAG-1	10	100	0	NA	NA	NA	100	NA	100	NA	20	NA	0	NA	100	100	0	NA	NA	NA	NA	100	NA	NA	NA	47.06	NA	NA	0	0	11.43	NA	NA	NA	0	69.64	NA	0	0
	scRNAseq_2	TAAGCACCAATCAGCT-1	11	100	NA	NA	NA	NA	100	NA	NA	NA	NA	0	0	100	78.07	42.86	0	NA	NA	NA	NA	0	0	100	NA	54.55	NA	0	0.06	0	38.04	NA	NA	NA	100	41.07	NA	NA	0
	scRNAseq_2	TAAGCCACAGCGTACC-1	0	0	0	NA	NA	NA	0	NA	NA	NA	NA	NA	0	NA	0	NA	0	NA	NA	NA	NA	0	NA	NA	NA	0	NA	0	0	NA	0	NA	NA	NA	0	0	NA	NA	0
	scRNAseq_2	TAAGCGTGTTTCCCAC-1	14	57.14	NA	NA	NA	0	100	NA	100	NA	NA	NA	0	100	100	100	0	NA	NA	NA	NA	50	40	100	NA	100	NA	0	0.05	0	63.38	NA	NA	NA	100	18.75	NA	NA	0
	scRNAseq_2	TAAGTCGGTTGGACCC-1	3	0	NA	0	NA	NA	NA	0	NA	NA	NA	NA	0	NA	36	NA	0	NA	NA	NA	NA	0	NA	NA	100	47.06	NA	NA	0	0	0	NA	NA	NA	NA	0	NA	NA	0
	scRNAseq_2	TAAGTCGTCATGGAGG-1	3	0	NA	NA	NA	NA	100	NA	NA	NA	NA	NA	0	NA	100	NA	0	NA	NA	NA	NA	0	0	NA	NA	0	NA	NA	0	NA	0	NA	NA	NA	18.18	0	NA	NA	0
	scRNAseq_2	TAATCTCGTACTCCGG-1	4	5.26	0	NA	NA	NA	100	NA	NA	NA	NA	NA	0	NA	69.64	NA	0	NA	NA	NA	NA	0	0	0	NA	0	NA	NA	0	0	0	NA	NA	NA	NA	25.58	0	NA	0
	scRNAseq_2	TAATTCCAGCTATCTG-1	13	33.33	NA	NA	NA	NA	66.67	NA	100	0	NA	NA	0	NA	94.49	0	10.11	NA	NA	100	NA	16.67	12.5	NA	NA	40.74	NA	0	0.1	0	18.93	NA	NA	NA	100	67.11	0	NA	0
	scRNAseq_2	TAATTCCAGTATTAGG-1	6	42.86	0	NA	NA	NA	100	NA	NA	NA	NA	NA	0	NA	NA	NA	0	NA	NA	NA	NA	NA	NA	NA	0	28.57	NA	NA	0	0	7.06	NA	NA	NA	70	61.29	NA	NA	NA
	scRNAseq_2	TACACCCTCAGTGTTG-1	11	100	NA	NA	NA	NA	100	NA	100	NA	NA	100	41.67	NA	NA	100	16.67	NA	NA	NA	NA	NA	NA	NA	NA	100	NA	NA	65.2	NA	65.85	NA	NA	NA	100	NA	NA	NA	NA
	scRNAseq_2	TACAGGTGTACCTATG-1	9	33.33	0	NA	NA	NA	100	0	NA	NA	NA	0	0	100	34.09	0	0	NA	NA	NA	NA	0	NA	NA	NA	13.95	0	0	0.23	0	19.81	NA	NA	NA	100	12	NA	NA	NA
	scRNAseq_2	TACATTCCACAAAGCG-1	9	50	NA	NA	NA	NA	100	NA	NA	0	NA	NA	0	NA	100	20	0	NA	NA	NA	NA	NA	NA	100	NA	30.77	0	NA	0.08	0	40	NA	NA	NA	100	0	NA	NA	0
	scRNAseq_2	TACCTCGGTCCCTAAA-1	7	25	0	NA	NA	0	100	NA	NA	NA	NA	NA	0	NA	91.67	0	0	NA	NA	NA	NA	11.11	NA	NA	NA	42.86	NA	0	0	0	47.01	NA	NA	NA	84.62	0	NA	NA	0
	scRNAseq_2	TACCTCGTCCGTTGGG-1	4	100	NA	NA	NA	NA	100	NA	NA	NA	NA	NA	0	NA	NA	NA	0	NA	NA	NA	NA	NA	NA	NA	NA	NA	NA	NA	30.39	NA	50	NA	NA	NA	NA	NA	NA	NA	NA
	scRNAseq_2	TACCTGCTCCCATACC-1	7	100	NA	NA	NA	NA	100	NA	NA	NA	NA	NA	0	NA	95	100	0	NA	NA	NA	NA	NA	0	100	NA	14.29	NA	NA	0	NA	0	NA	NA	NA	NA	28.12	NA	NA	0
	scRNAseq_2	TACGGGCAGAATCCCT-1	3	40	NA	NA	NA	0	100	NA	NA	NA	NA	0	0	NA	77.78	0	0	NA	NA	NA	NA	NA	NA	NA	NA	0	0	NA	0	0	0	NA	NA	NA	NA	0	NA	NA	0
	scRNAseq_2	TACGGGCAGCTGGTGA-1	6	0	NA	NA	NA	NA	100	NA	NA	NA	NA	NA	0	NA	14.63	80	0	NA	NA	NA	NA	0	0	33.33	NA	33.33	NA	0	0	0	1.18	NA	NA	NA	NA	0	NA	NA	0
	scRNAseq_2	TACGGGCCATGACCCG-1	12	100	NA	NA	NA	NA	96.97	NA	100	NA	0	NA	0	100	69.39	NA	0	NA	NA	NA	NA	54.55	0	72.73	NA	100	NA	0	5.54	0	13.03	NA	NA	NA	100	100	NA	NA	0
	scRNAseq_2	TACGGGCGTCCAGTTA-1	11	100	0	NA	NA	NA	96.55	NA	NA	NA	NA	NA	0	100	87.5	0	0	NA	NA	NA	NA	100	100	NA	NA	64.29	NA	0	24.33	0	47.27	NA	NA	NA	100	40	NA	NA	0
	scRNAseq_2	TACGGTAAGCCGAACA-1	3	0	NA	NA	NA	NA	100	NA	NA	NA	NA	NA	0	NA	0	0	0	NA	NA	NA	NA	0	0	0	NA	0	NA	NA	0.36	0	0	NA	NA	NA	11.11	0	0	NA	0
	scRNAseq_2	TACGGTAAGTTTGAGA-1	7	63.16	NA	NA	NA	0	100	NA	NA	NA	NA	NA	0	NA	100	NA	0	NA	NA	NA	NA	33.33	NA	33.33	NA	0	NA	0	30.54	0	0.6	NA	NA	NA	NA	0	NA	NA	0
	scRNAseq_2	TACTGCCCACCTAAAC-1	10	72.97	0	NA	NA	NA	100	NA	NA	NA	100	NA	0	NA	59.72	95	0	NA	NA	NA	NA	100	100	NA	NA	100	NA	NA	0	0	63.52	NA	NA	NA	NA	42.11	NA	NA	0
	scRNAseq_2	TACTGCCTCTTGGGCG-1	0	0	NA	NA	NA	NA	NA	NA	NA	NA	NA	NA	NA	0	0	NA	NA	NA	NA	NA	NA	0	0	NA	NA	0	NA	NA	0	0	0	NA	NA	NA	0	0	NA	NA	0
	scRNAseq_2	TACTTACGTGCCCTTT-1	7	44.44	NA	NA	NA	0	100	NA	NA	NA	NA	NA	0	NA	75	NA	0	NA	100	NA	NA	0	NA	NA	NA	27.27	NA	NA	0	NA	28.12	NA	NA	NA	100	0	NA	NA	NA
	scRNAseq_2	TACTTACTCTGAGAAA-1	7	71.43	NA	NA	NA	NA	96.3	NA	NA	NA	NA	NA	0	NA	100	NA	100	NA	NA	NA	NA	NA	NA	NA	NA	55.56	NA	NA	0	NA	27.45	NA	NA	NA	0	100	NA	NA	NA
	scRNAseq_2	TACTTGTCAACGTAAA-1	4	0	NA	NA	NA	NA	100	NA	NA	NA	NA	NA	NA	NA	100	0	0	NA	NA	NA	NA	NA	NA	NA	NA	100	NA	0	0	NA	12.64	NA	NA	NA	NA	0	NA	NA	0
	scRNAseq_2	TAGACTGCACATAGCT-1	1	NA	NA	NA	NA	NA	100	NA	NA	NA	0	NA	0	NA	NA	NA	NA	NA	NA	NA	NA	NA	NA	NA	NA	0	NA	NA	0	NA	0	NA	NA	NA	NA	NA	NA	NA	NA
	scRNAseq_2	TAGAGTCAGAGTCGAC-1	8	40	NA	NA	NA	NA	100	NA	NA	NA	NA	NA	0	NA	88	NA	0	NA	NA	NA	NA	0	0	NA	NA	52.17	NA	0	22.24	0	57.69	NA	NA	NA	80	1.56	NA	NA	0
	scRNAseq_2	TAGAGTCCACGTAACT-1	11	100	0	NA	NA	NA	100	NA	NA	0	NA	NA	0	NA	100	NA	18.69	NA	NA	NA	NA	100	100	NA	NA	91.67	NA	NA	67.02	NA	100	NA	NA	NA	100	100	NA	NA	0
	scRNAseq_2	TAGATCGAGCATCGAG-1	6	100	NA	NA	NA	NA	NA	NA	NA	NA	NA	NA	0	NA	100	NA	0	NA	NA	NA	NA	NA	100	NA	NA	54.55	NA	0	9.33	NA	0	NA	NA	NA	100	NA	NA	NA	NA
	scRNAseq_2	TAGATCGCATAATGCC-1	7	100	NA	NA	NA	NA	100	NA	NA	NA	NA	NA	0	NA	100	100	0	NA	NA	NA	NA	NA	NA	NA	NA	100	NA	NA	38.94	NA	60	NA	NA	NA	NA	0	NA	NA	0
	scRNAseq_2	TAGATCGGTTGGTAGG-1	10	0	NA	NA	NA	NA	60	NA	NA	NA	NA	NA	0	NA	100	NA	11.11	NA	NA	100	NA	0	0	100	NA	100	NA	NA	30	NA	52	NA	NA	NA	100	41.67	NA	NA	0
	scRNAseq_2	TAGCACAGTCGCCTAG-1	9	100	NA	NA	NA	NA	100	NA	NA	NA	NA	NA	0	NA	71.43	80	0	NA	NA	NA	NA	0	25	NA	NA	33.33	NA	NA	41.26	0	17.65	NA	NA	NA	33.33	0	NA	NA	NA
	scRNAseq_2	TAGGAGGCACATTCGA-1	0	0	NA	NA	NA	NA	NA	NA	NA	NA	NA	NA	0	NA	NA	0	NA	NA	NA	NA	NA	NA	NA	0	NA	0	NA	NA	0	NA	0	NA	NA	NA	0	NA	NA	NA	0
	scRNAseq_2	TAGGGTTAGCTTGTGT-1	0	0	0	NA	NA	NA	0	NA	NA	NA	NA	NA	NA	NA	0	NA	NA	NA	NA	NA	NA	0	NA	NA	NA	0	NA	NA	0	NA	0	NA	NA	NA	0	0	NA	NA	NA
	scRNAseq_2	TAGGGTTCACACTTAG-1	4	11.11	NA	NA	NA	NA	NA	NA	NA	NA	NA	NA	NA	NA	57.69	NA	NA	NA	NA	NA	NA	NA	0	NA	NA	10	NA	NA	0	NA	17.86	NA	NA	NA	NA	0	NA	NA	NA
	scRNAseq_2	TAGGTACTCGCGAAGA-1	2	0	NA	NA	NA	0	95.12	NA	NA	NA	NA	0	0	NA	0	NA	0	NA	NA	0	NA	0	0	NA	NA	0	0	0	0	0	0	NA	NA	NA	13.64	0	NA	NA	0
	scRNAseq_2	TAGGTACTCTGCTTTA-1	9	66.67	100	NA	NA	NA	100	NA	100	NA	NA	NA	0	NA	97.73	NA	0	NA	NA	NA	NA	0	0	NA	NA	37.5	0	0	0.14	0	0	NA	NA	NA	100	100	NA	NA	NA
	scRNAseq_2	TATACCTAGCATGGGT-1	3	NA	0	NA	NA	NA	NA	NA	100	NA	NA	NA	0	NA	100	NA	0	NA	NA	NA	NA	NA	NA	NA	NA	100	NA	0	0	NA	0	NA	NA	NA	NA	0	NA	0	NA
	scRNAseq_2	TATACCTGTGTAGTGG-1	7	0	NA	NA	NA	NA	100	NA	NA	NA	NA	0	0	NA	92.86	0	0	NA	NA	NA	NA	0	NA	NA	NA	25	NA	0	0.12	NA	41.18	NA	NA	NA	54.55	52.17	NA	NA	NA
	scRNAseq_2	TATACCTTCAGTGTGT-1	11	92.31	NA	NA	NA	NA	100	NA	100	0	NA	NA	0	NA	98.08	NA	56.25	NA	NA	NA	NA	0	100	100	NA	94.74	NA	NA	0.09	NA	22.64	NA	NA	NA	100	0	NA	NA	0
	scRNAseq_2	TATATCCGTGTCCACG-1	7	100	NA	NA	NA	NA	NA	NA	NA	NA	NA	NA	0	100	NA	NA	NA	NA	NA	NA	NA	33.33	42.86	NA	NA	57.14	NA	0	0	0	70.37	NA	NA	NA	100	0	NA	NA	NA
	scRNAseq_2	TATCAGGAGGTACATA-1	9	100	NA	NA	NA	0	100	NA	100	0	NA	NA	0	NA	98	60	0	NA	NA	NA	NA	0	NA	NA	NA	54.55	NA	NA	0	0	0.57	NA	NA	NA	85.71	7.69	NA	NA	0
	scRNAseq_2	TATCTGTAGGTTGAGC-1	9	26.09	NA	NA	NA	NA	100	NA	100	NA	NA	NA	0	100	100	15.38	NA	NA	NA	NA	NA	0	NA	NA	NA	7.69	NA	0	0.09	NA	0	NA	NA	NA	NA	33.33	NA	NA	NA
	scRNAseq_2	TATCTTGTCTCTCGAC-1	1	0	NA	NA	NA	NA	0	NA	NA	NA	NA	NA	0	NA	0	0	0	NA	NA	NA	NA	0	0	0	NA	0	NA	0	0	NA	0	NA	NA	NA	5.26	0	NA	NA	0
	scRNAseq_2	TATTCCATCGTTCTCG-1	7	0	NA	NA	NA	NA	85	NA	NA	NA	NA	NA	0	NA	100	0	0	NA	NA	NA	NA	0	NA	0	NA	19.05	NA	0	0.17	0	3.33	NA	NA	NA	100	2.67	NA	NA	0
	scRNAseq_2	TATTGGGTCGATCCAA-1	9	66.67	NA	NA	NA	NA	100	NA	NA	NA	NA	NA	0	NA	100	NA	0	NA	NA	NA	NA	NA	0	100	NA	100	NA	NA	51.23	0	98.99	NA	NA	NA	100	28.57	NA	NA	NA
	scRNAseq_2	TATTTCGAGTGCAAAT-1	5	0	NA	NA	NA	NA	100	NA	0	NA	NA	NA	0	NA	80	0	0	NA	NA	NA	NA	0	0	NA	NA	4.44	NA	0	0	NA	0	NA	NA	NA	100	0	100	NA	0
	scRNAseq_2	TCAAGCAAGCATGTTC-1	10	52.83	0	NA	NA	0	92.16	NA	NA	NA	NA	NA	0	NA	70.43	66.67	0	NA	NA	NA	NA	0	10	100	NA	3.33	NA	0	19.44	0	0	NA	NA	NA	97.78	25	NA	NA	0
	scRNAseq_2	TCAAGCAAGGAACGCT-1	4	0	0	NA	NA	NA	98.41	NA	NA	0	NA	NA	0	NA	85	NA	0	NA	NA	NA	NA	0	0	0	NA	0	NA	28.57	0	0	0	NA	NA	NA	12.5	0	NA	NA	NA
	scRNAseq_2	TCAAGCATCGTACCTC-1	6	0	NA	NA	NA	NA	100	NA	NA	NA	NA	NA	0	NA	100	NA	0	NA	NA	NA	NA	42.86	0	0	NA	NA	NA	NA	17.05	0	83.75	NA	NA	NA	100	0	NA	NA	0
	scRNAseq_2	TCACAAGTCCGTAGTA-1	2	0	NA	NA	NA	NA	NA	NA	NA	NA	NA	NA	0	0	0	0	0	NA	NA	0	NA	0	0	NA	NA	0	NA	0	0.1	0	0.77	NA	NA	NA	0	0	NA	NA	NA
	scRNAseq_2	TCACACCAGGACAACC-1	9	73.33	NA	NA	NA	0	96.43	NA	NA	NA	NA	NA	0	NA	66.67	NA	0	NA	NA	NA	NA	62.5	NA	100	NA	73.33	NA	NA	24.58	0	1.42	NA	NA	NA	NA	26.32	NA	NA	0
	scRNAseq_2	TCACACCGTCACGACC-1	0	NA	NA	NA	NA	NA	NA	NA	0	NA	NA	NA	NA	NA	0	NA	0	NA	NA	NA	NA	0	0	NA	NA	NA	NA	NA	0	NA	0	NA	NA	NA	0	0	NA	NA	0
	scRNAseq_2	TCACACCTCTGCTTAT-1	12	9.09	NA	NA	NA	NA	100	NA	NA	NA	NA	NA	0	NA	100	100	0	NA	NA	NA	NA	58.33	50	100	NA	25	NA	NA	0.43	NA	68.09	NA	NA	NA	62.5	20	NA	NA	NA
	scRNAseq_2	TCACATTCATCGGATT-1	3	0	NA	NA	NA	NA	100	NA	NA	NA	NA	NA	0	0	100	0	0	NA	NA	NA	NA	0	NA	0	NA	0	NA	NA	0.13	0	0	NA	NA	NA	NA	0	NA	NA	0
	scRNAseq_2	TCACGCTGTCCTCATC-1	10	100	NA	NA	NA	NA	100	NA	100	NA	NA	NA	0	NA	100	NA	0	NA	NA	NA	NA	66.67	0	NA	NA	31.25	NA	NA	0.1	NA	71.43	NA	NA	NA	33.33	71.74	NA	NA	NA
	scRNAseq_2	TCACGCTTCATTCACT-1	9	33.33	NA	NA	NA	0	95.92	NA	NA	0	NA	0	0	NA	100	NA	0	NA	NA	NA	NA	0	16.67	NA	NA	30.3	NA	0	13.5	NA	0.39	NA	NA	NA	100	13.95	NA	NA	NA
	scRNAseq_2	TCACTCGGTAGGAAAG-1	1	NA	NA	NA	NA	NA	NA	NA	NA	NA	NA	NA	0	NA	0	NA	0	NA	NA	NA	NA	0	NA	NA	NA	0	NA	0	0	NA	NA	NA	NA	NA	NA	100	NA	NA	NA
	scRNAseq_2	TCACTCGTCTTCCCGA-1	3	0	NA	NA	NA	NA	NA	NA	NA	NA	NA	NA	0	NA	100	NA	0	NA	NA	NA	NA	NA	NA	NA	NA	NA	NA	0	0	NA	39.29	NA	NA	NA	20	NA	NA	NA	NA
	scRNAseq_2	TCATATCCACTATCGA-1	9	30.77	NA	NA	NA	NA	100	NA	NA	NA	NA	NA	0	NA	100	NA	0	NA	NA	NA	NA	62.5	NA	NA	NA	38.1	NA	NA	25.73	0	26.74	NA	NA	NA	100	67.74	NA	NA	NA
	scRNAseq_2	TCATATCGTCCGGTCA-1	0	0	NA	NA	NA	0	0	NA	NA	NA	0	NA	0	NA	0	0	0	NA	NA	NA	NA	0	NA	0	NA	0	NA	0	0	0	0	NA	NA	NA	0	0	NA	NA	0
	scRNAseq_2	TCATCATAGTTACGAA-1	10	85.71	NA	NA	NA	0	100	NA	NA	0	NA	0	0	100	86.67	NA	0	NA	NA	NA	NA	NA	100	NA	NA	100	NA	NA	0.13	NA	70.59	NA	NA	NA	100	53.57	NA	NA	NA
	scRNAseq_2	TCATCATTCGCTATTT-1	0	0	NA	NA	NA	NA	0	NA	NA	0	NA	NA	0	0	0	NA	0	NA	NA	NA	NA	NA	0	0	NA	0	NA	NA	0	NA	0	NA	NA	NA	0	0	NA	NA	0
	scRNAseq_2	TCATGCCAGCCAGACA-1	8	100	NA	NA	NA	0	100	NA	100	NA	NA	0	0	NA	61.11	NA	0	NA	NA	NA	NA	25	0	NA	NA	100	NA	NA	12.81	0	65.98	NA	NA	NA	NA	0	NA	NA	0
	scRNAseq_2	TCATTCATCAGGGATG-1	5	0	NA	NA	NA	NA	100	NA	NA	NA	NA	NA	0	NA	NA	NA	NA	NA	NA	100	NA	44.44	NA	NA	NA	27.27	NA	0	0	NA	0	NA	NA	NA	100	0	NA	NA	NA
	scRNAseq_2	TCCACGTAGACATCAA-1	14	100	0	NA	NA	0	98.28	NA	NA	NA	40	NA	0	100	100	22.22	0	NA	NA	NA	NA	34.21	0	100	NA	100	NA	0	0.13	NA	99.29	NA	NA	NA	76.47	30.08	100	NA	0
	scRNAseq_2	TCCACGTTCGGACTGC-1	7	80	NA	NA	NA	NA	NA	NA	NA	NA	NA	NA	0	NA	100	NA	NA	NA	NA	NA	NA	NA	NA	NA	NA	66.67	NA	NA	31.28	NA	18.6	NA	NA	NA	100	68.75	NA	NA	NA
	scRNAseq_2	TCCAGAACAACAACAA-1	5	NA	NA	NA	NA	NA	NA	NA	NA	NA	NA	NA	0	NA	100	NA	NA	NA	NA	NA	NA	NA	NA	NA	NA	NA	NA	NA	25.93	NA	86.15	NA	NA	NA	NA	100	100	NA	0
	scRNAseq_2	TCCAGAACAACGATCT-1	12	92.86	NA	NA	NA	100	100	NA	NA	NA	NA	0	0	NA	100	100	39.77	NA	NA	NA	NA	0	85.71	100	NA	22.22	NA	0	25.36	NA	100	NA	NA	NA	NA	85.56	NA	NA	NA
	scRNAseq_2	TCCAGAACACCACATA-1	10	100	0	NA	NA	NA	100	NA	NA	0	NA	NA	0	100	100	100	76.92	NA	NA	NA	NA	0	NA	NA	NA	100	NA	0	14	NA	51.97	NA	NA	NA	NA	56.56	NA	NA	0
	scRNAseq_2	TCCATCGGTGATTCAC-1	0	0	0	NA	NA	0	0	NA	NA	NA	NA	NA	0	NA	0	0	0	NA	NA	0	NA	0	0	0	NA	0	NA	0	0	NA	0	NA	NA	NA	0	0	NA	NA	0
	scRNAseq_2	TCCATGCGTTGCGAAG-1	9	21.43	0	NA	NA	NA	100	NA	100	NA	NA	NA	0	NA	100	NA	0	NA	NA	NA	NA	66.67	NA	NA	NA	27.78	NA	NA	0.05	0	63.25	NA	NA	NA	100	0	NA	NA	0
	scRNAseq_2	TCCCACATCCGAAGGA-1	2	0	NA	NA	NA	0	100	NA	NA	NA	NA	NA	0	NA	0	0	0	NA	NA	NA	NA	7.69	0	NA	NA	0	NA	NA	0	0	0	NA	NA	NA	0	0	NA	NA	0
	scRNAseq_2	TCCCAGTTCCCAATAG-1	7	100	NA	NA	NA	NA	100	NA	0	NA	NA	0	0	NA	100	NA	0	NA	NA	NA	NA	0	100	NA	NA	100	NA	NA	15.11	0	0	NA	NA	NA	NA	NA	100	NA	NA
	scRNAseq_2	TCCCAGTTCTCCACTG-1	2	0	NA	NA	NA	NA	100	NA	0	NA	NA	NA	0	NA	0	NA	0	NA	NA	NA	NA	0	0	33.33	NA	0	NA	NA	0	NA	0	NA	NA	NA	0	0	NA	NA	0
	scRNAseq_2	TCCCATGGTGCATACT-1	9	100	NA	NA	NA	NA	100	NA	NA	NA	NA	NA	5.08	60	60.71	NA	0	NA	NA	NA	NA	0	NA	NA	NA	23.81	NA	NA	0	NA	19.01	NA	NA	NA	100	72.55	NA	NA	0
	scRNAseq_2	TCCGATCAGGGATCTG-1	3	86.67	NA	NA	NA	NA	100	NA	NA	NA	NA	NA	0	NA	30.77	NA	NA	NA	NA	NA	NA	0	NA	NA	NA	0	0	NA	0	NA	0	NA	NA	NA	NA	0	NA	NA	0
	scRNAseq_2	TCCGATCTCTCGGTAA-1	3	NA	NA	NA	NA	NA	NA	NA	100	NA	NA	NA	0	NA	NA	NA	NA	NA	NA	NA	NA	0	0	NA	NA	NA	NA	NA	1.85	NA	38.1	NA	NA	NA	NA	0	NA	NA	0
	scRNAseq_2	TCCGGGATCTTTGCTA-1	11	64.29	0	NA	NA	0	100	NA	NA	NA	NA	NA	0	100	96.88	NA	36	NA	NA	25	NA	37.5	NA	100	NA	27.78	NA	0	0	NA	56.86	NA	NA	NA	73.33	0	NA	NA	NA
	scRNAseq_2	TCCGTGTGTGTGTACT-1	4	0	NA	NA	NA	NA	89.74	NA	NA	NA	0	0	0	100	86.11	0	0	NA	NA	0	NA	0	NA	NA	NA	0	NA	0	0	NA	0	NA	NA	NA	66.67	0	NA	NA	0
	scRNAseq_2	TCCTAATTCATGCGGC-1	4	0	0	NA	NA	NA	100	NA	0	NA	NA	NA	0	NA	33.33	100	0	NA	NA	NA	NA	NA	NA	NA	NA	11.11	NA	NA	0	NA	0	NA	NA	NA	NA	0	NA	NA	NA
	scRNAseq_2	TCCTCGATCGGCATAT-1	6	72.73	NA	0	NA	NA	96.67	NA	NA	0	NA	NA	0	NA	100	NA	0	NA	NA	NA	NA	NA	NA	NA	NA	0	NA	NA	26.25	NA	0	NA	NA	NA	100	44.74	NA	NA	NA
	scRNAseq_2	TCCTCTTGTTTCTTAC-1	15	100	NA	NA	NA	NA	100	NA	NA	NA	NA	0	0	100	100	100	21.57	NA	NA	NA	NA	22.22	100	100	NA	96.55	NA	0	61.86	0	99.03	NA	NA	NA	91.67	94.83	40	NA	0
	scRNAseq_2	TCGAACACAACGAGGT-1	6	0	NA	NA	NA	NA	100	NA	NA	NA	NA	NA	0	0	96.67	60	0	NA	NA	NA	NA	0	0	NA	NA	60	NA	NA	0	0	0	NA	NA	NA	62.5	66.67	NA	NA	0
	scRNAseq_2	TCGAAGTCATGACAAA-1	7	9.09	NA	NA	NA	NA	100	NA	NA	NA	NA	NA	0	NA	100	60	0	NA	NA	NA	NA	NA	NA	100	NA	71.43	NA	0	0	0	0	NA	NA	NA	NA	100	NA	NA	0
	scRNAseq_2	TCGAAGTGTAACAGGC-1	4	0	NA	NA	0	NA	100	NA	NA	NA	NA	NA	0	NA	42.22	NA	0	NA	NA	NA	NA	0	NA	NA	NA	16.67	NA	NA	0	NA	38.46	NA	NA	NA	0	0	NA	NA	0
	scRNAseq_2	TCGAAGTGTTGGTAGG-1	4	NA	NA	NA	NA	NA	100	NA	NA	0	NA	NA	0	NA	100	NA	0	NA	NA	NA	NA	NA	NA	0	NA	0	NA	NA	0.35	NA	0	NA	NA	NA	100	0	NA	NA	NA
	scRNAseq_2	TCGACCTGTCTACTGA-1	11	71.43	NA	NA	NA	NA	100	NA	NA	NA	NA	NA	0	NA	66.67	27.27	0	NA	NA	100	NA	0	100	NA	NA	74.55	NA	NA	17.75	NA	100	NA	NA	NA	100	100	NA	NA	NA
	scRNAseq_2	TCGACGGAGATACGAT-1	4	0	NA	NA	NA	NA	100	NA	NA	NA	NA	NA	0	NA	NA	NA	0	NA	NA	NA	NA	NA	NA	NA	NA	86.36	NA	NA	1.8	NA	0	NA	NA	NA	NA	100	NA	NA	NA
	scRNAseq_2	TCGATTTCAGGTCTCG-1	8	8	NA	NA	NA	NA	98.04	NA	NA	NA	0	0	4.17	100	100	NA	0	NA	NA	NA	NA	0	0	NA	NA	76.67	NA	NA	0	0	25.83	NA	NA	NA	64.29	0	NA	NA	0
	scRNAseq_2	TCGCACTCAATTGAGA-1	2	0	NA	NA	NA	NA	0	NA	0	NA	NA	NA	0	NA	37.5	NA	0	NA	NA	NA	NA	0	NA	0	NA	0	NA	NA	0	0	0	NA	NA	NA	100	0	NA	NA	NA
	scRNAseq_2	TCGGATACAGTCGGTC-1	0	0	NA	NA	NA	NA	NA	NA	NA	NA	NA	NA	NA	NA	0	NA	NA	NA	NA	NA	NA	NA	NA	NA	NA	0	NA	NA	0	NA	0	NA	NA	NA	0	NA	NA	NA	NA
	scRNAseq_2	TCGGATAGTTAAAGTG-1	10	48.89	NA	NA	NA	NA	100	NA	NA	NA	100	0	0	NA	87.5	25	0	NA	NA	NA	NA	28.12	NA	NA	NA	82.14	NA	NA	0	0	37.55	NA	NA	NA	88.57	35.43	NA	NA	NA
	scRNAseq_2	TCGGGACGTGACTAAA-1	8	100	NA	NA	NA	NA	100	NA	NA	NA	0	NA	24	NA	40	0	0	NA	NA	NA	NA	0	NA	NA	NA	80	NA	0	0	NA	34.21	NA	NA	NA	100	100	NA	NA	NA
	scRNAseq_2	TCGGGTGGTGTTCAGT-1	4	0	NA	NA	NA	NA	10	NA	10	NA	NA	NA	0	NA	0	0	0	NA	NA	NA	NA	NA	0	NA	NA	7.69	0	0	0.16	NA	0	NA	NA	NA	0	0	NA	NA	NA
	scRNAseq_2	TCGGTCTGTTAATGAG-1	8	36.36	NA	NA	NA	NA	66.67	NA	100	NA	0	NA	0	100	100	NA	21.74	NA	NA	NA	NA	0	100	NA	NA	33.33	NA	NA	0	NA	0	NA	NA	NA	0	0	NA	NA	0
	scRNAseq_2	TCGTAGAAGGAAGTAG-1	7	25	NA	NA	NA	NA	100	NA	NA	NA	NA	NA	0	NA	100	0	0	NA	NA	NA	NA	0	57.14	NA	NA	42.31	NA	0	0	NA	22.69	NA	NA	NA	0	100	NA	NA	0
	scRNAseq_2	TCGTAGAAGTTCATCG-1	6	18.18	NA	NA	NA	NA	100	NA	NA	NA	0	NA	0	NA	100	NA	0	NA	NA	NA	NA	0	NA	NA	NA	63.64	NA	NA	0	NA	38.73	NA	NA	NA	0	15.62	NA	NA	0
	scRNAseq_2	TCGTAGAAGTTGGCGA-1	5	12.12	NA	NA	NA	NA	80	NA	NA	NA	NA	NA	0	NA	14.58	NA	0	NA	NA	0	NA	0	NA	NA	NA	35.71	NA	NA	0.22	NA	0	NA	NA	NA	NA	0	NA	NA	NA
	scRNAseq_2	TCGTCCAAGACTCCGC-1	5	25	NA	NA	NA	NA	NA	NA	NA	NA	NA	NA	0	NA	100	NA	0	NA	NA	NA	NA	0	0	NA	NA	60	NA	NA	14.43	NA	0	NA	NA	NA	100	0	NA	NA	NA
	scRNAseq_2	TCGTCCAGTAGCACAG-1	7	100	NA	NA	NA	NA	100	NA	NA	NA	NA	NA	NA	NA	NA	NA	NA	NA	NA	NA	NA	50	66.67	NA	NA	66.67	NA	0	0	NA	33.33	NA	NA	NA	100	0	NA	NA	NA
	scRNAseq_2	TCGTGCTGTAGAGCTG-1	0	0	NA	NA	NA	NA	0	NA	NA	NA	NA	NA	0	NA	0	NA	0	NA	NA	NA	NA	0	0	0	NA	0	NA	NA	0	NA	0	NA	NA	NA	0	0	NA	NA	0
	scRNAseq_2	TCGTGCTGTCGTGCCA-1	7	NA	NA	NA	NA	NA	NA	NA	NA	NA	NA	NA	14.29	NA	100	NA	0	NA	NA	NA	NA	NA	NA	100	NA	100	NA	NA	34.64	NA	100	NA	NA	NA	NA	85.29	NA	NA	NA
	scRNAseq_2	TCGTGGGAGGCCCACT-1	10	100	NA	NA	NA	NA	100	NA	NA	NA	NA	NA	NA	NA	100	100	0	NA	NA	NA	NA	100	NA	NA	NA	100	NA	NA	83.97	NA	67.44	NA	NA	NA	100	23.53	NA	NA	0
	scRNAseq_2	TCTAACTCAACCGCCA-1	7	60	NA	NA	NA	NA	100	NA	100	NA	NA	NA	0	NA	64.29	50	0	NA	NA	NA	NA	0	NA	NA	NA	0	NA	0	0	NA	0	NA	NA	NA	100	45.95	NA	NA	0
	scRNAseq_2	TCTACATCAACGGGTA-1	8	65.22	NA	NA	NA	NA	100	NA	NA	NA	NA	NA	0	NA	100	NA	0	NA	NA	NA	NA	NA	NA	NA	NA	63.16	NA	0	8.28	NA	28.16	NA	NA	NA	100	34.62	NA	NA	NA
	scRNAseq_2	TCTACATGTTGGACCC-1	9	50	NA	NA	NA	NA	100	NA	100	0	NA	NA	0	NA	100	NA	100	NA	NA	NA	NA	0	NA	NA	NA	66.67	NA	NA	0	0	32.5	NA	NA	NA	27.27	100	NA	NA	NA
	scRNAseq_2	TCTACATTCATTCGGA-1	5	NA	NA	NA	NA	NA	NA	NA	NA	NA	NA	NA	0	NA	100	NA	NA	NA	NA	NA	NA	NA	NA	NA	NA	100	NA	NA	0	NA	53.85	NA	NA	NA	100	100	NA	NA	NA
	scRNAseq_2	TCTACCGTCCGATAGT-1	8	42.86	NA	NA	NA	NA	100	NA	NA	NA	NA	0	50	NA	100	NA	0	NA	NA	NA	NA	NA	0	NA	NA	60	NA	0	0	NA	30.59	NA	NA	NA	100	47.83	NA	NA	0
	scRNAseq_2	TCTACCGTCTAGGAAA-1	3	75	NA	NA	NA	0	NA	NA	NA	NA	NA	NA	0	NA	NA	NA	0	NA	NA	NA	NA	NA	0	NA	NA	0	NA	NA	0	NA	46.15	NA	NA	NA	100	NA	NA	NA	NA
	scRNAseq_2	TCTATACCAAGCCTGC-1	14	88.89	100	NA	100	NA	100	0	NA	NA	NA	NA	0	NA	100	100	61.54	NA	NA	NA	NA	97.37	NA	NA	NA	100	0	0	66.94	0	100	NA	NA	NA	100	100	NA	NA	14.29
	scRNAseq_2	TCTATACCATCATTTC-1	9	44.44	NA	NA	NA	NA	100	NA	NA	NA	NA	100	0	NA	100	0	0	NA	NA	NA	NA	0	NA	NA	NA	58.49	NA	0	4.05	NA	18.55	NA	NA	NA	100	7.69	NA	NA	NA
	scRNAseq_2	TCTCACGAGGGCGAGA-1	7	42.86	NA	NA	NA	NA	98.28	NA	NA	NA	NA	NA	0	0	82.72	11.11	0	NA	NA	NA	NA	0	NA	NA	NA	20	NA	0	0	NA	0	NA	NA	NA	91.67	45.16	NA	NA	0
	scRNAseq_2	TCTCAGCTCGGCATCG-1	3	0	NA	NA	0	NA	60	NA	NA	NA	NA	0	0	NA	80	0	0	NA	NA	NA	NA	NA	NA	NA	NA	0	NA	NA	0	NA	0	NA	NA	NA	100	0	NA	NA	NA
	scRNAseq_2	TCTTAGTAGTAGTCAA-1	3	100	NA	NA	NA	NA	NA	NA	NA	NA	NA	0	0	NA	NA	NA	0	NA	NA	NA	NA	NA	NA	NA	NA	100	NA	NA	0	NA	0	NA	NA	NA	100	NA	NA	NA	NA
	scRNAseq_2	TCTTCCTTCAAATGAG-1	0	NA	NA	NA	NA	NA	NA	NA	NA	NA	NA	NA	NA	NA	NA	NA	0	NA	NA	NA	NA	NA	NA	NA	NA	NA	NA	NA	0	NA	0	NA	NA	NA	NA	NA	NA	NA	NA
	scRNAseq_2	TCTTGCGTCCAAACCA-1	12	78.57	NA	NA	NA	NA	100	NA	NA	NA	NA	NA	0	100	100	100	0	NA	NA	NA	NA	45.45	33.33	100	NA	70	0	0	0	NA	54.17	NA	NA	NA	90.91	61.43	NA	NA	0
	scRNAseq_2	TCTTTGAAGCTCTATG-1	1	0	NA	NA	NA	NA	0	NA	NA	NA	NA	NA	0	75	0	NA	0	NA	NA	NA	NA	0	NA	NA	NA	0	NA	0	0	0	0	NA	NA	NA	0	0	NA	NA	NA
	scRNAseq_2	TGACGCGAGCCAACCC-1	9	46.67	NA	NA	NA	NA	92.86	0	NA	NA	NA	NA	0	NA	100	NA	0	NA	NA	NA	NA	37.5	0	NA	NA	52	NA	0	10.04	0	33.97	NA	NA	NA	100	5.41	NA	NA	NA
	scRNAseq_2	TGACTCCTCCTACCGT-1	2	0	NA	NA	NA	NA	0	NA	NA	NA	NA	NA	0	NA	0	0	0	NA	NA	0	NA	0	NA	NA	NA	0	NA	NA	0.1	0	0	NA	NA	NA	100	0	NA	NA	0
	scRNAseq_2	TGAGCGCCATGACAGG-1	12	18.18	NA	NA	NA	0	94.92	NA	NA	NA	NA	NA	0	NA	100	100	0	NA	NA	NA	NA	38.46	NA	50	NA	50	NA	0	19.57	0	36.69	100	NA	NA	85.19	7.41	NA	NA	0
	scRNAseq_2	TGAGGAGTCCTCGATC-1	7	100	NA	NA	NA	NA	100	NA	NA	NA	NA	NA	0	NA	NA	NA	NA	NA	NA	NA	NA	100	NA	NA	NA	71.43	NA	NA	97.85	NA	0	NA	NA	NA	100	100	NA	NA	NA
	scRNAseq_2	TGAGGGACAAGGAGTC-1	5	0	NA	NA	NA	NA	100	NA	NA	NA	NA	NA	0	NA	100	100	25	NA	NA	0	NA	0	NA	NA	NA	0	NA	NA	0	NA	0	NA	NA	NA	66.67	0	NA	NA	NA
	scRNAseq_2	TGAGGTTTCATCAGTG-1	5	0	NA	NA	NA	0	100	NA	NA	NA	NA	NA	0	NA	16.67	100	0	NA	NA	NA	NA	0	0	50	NA	0	NA	NA	0	0	0	NA	NA	NA	100	0	NA	NA	NA
	scRNAseq_2	TGAGTCAAGAGCCGAT-1	6	NA	NA	NA	NA	NA	100	NA	NA	NA	0	NA	0	NA	100	NA	0	NA	NA	NA	NA	NA	NA	NA	NA	68	NA	NA	19.59	0	13.33	NA	NA	NA	NA	61.54	NA	NA	0
	scRNAseq_2	TGATGCATCAAGGTGG-1	1	0	NA	NA	NA	NA	0	NA	NA	NA	NA	NA	0	NA	0	NA	0	NA	NA	NA	NA	0	NA	NA	NA	0	NA	0	0.55	NA	0	NA	NA	NA	NA	0	NA	NA	NA
	scRNAseq_2	TGATGCATCGAGAGAC-1	10	46.67	0	NA	NA	0	100	0	NA	NA	NA	0	0	NA	100	NA	0	NA	NA	NA	NA	40	12.5	NA	NA	78.57	NA	0	11.38	0	0.56	100	NA	NA	68.63	0	NA	NA	0
	scRNAseq_2	TGATGGTTCGCATAGT-1	11	100	NA	NA	NA	NA	100	NA	NA	NA	NA	NA	0	100	100	100	0	NA	100	NA	NA	NA	0	NA	NA	31.25	NA	0	36.64	0	89.13	NA	NA	NA	100	30.43	NA	NA	NA
	scRNAseq_2	TGATTTCCAGAGCGTA-1	8	0	0	NA	NA	NA	100	NA	NA	NA	0	NA	0	14.29	100	0	3.12	NA	NA	NA	NA	0	NA	66.67	NA	43.24	NA	0	45.58	0	0	NA	NA	NA	100	0	NA	NA	0
	scRNAseq_2	TGATTTCTCTGTCGCT-1	9	100	NA	NA	NA	NA	100	NA	NA	NA	NA	NA	0	NA	100	NA	2.38	NA	NA	NA	NA	20	NA	NA	NA	100	NA	NA	0	NA	51.35	NA	NA	NA	100	100	NA	NA	0
	scRNAseq_2	TGCACGGCACCTTCGT-1	6	0	0	NA	NA	NA	67.86	NA	NA	NA	NA	NA	0	NA	100	0	51.72	NA	NA	NA	NA	18.18	NA	NA	NA	25	NA	NA	0	0	0	NA	NA	NA	100	0	NA	NA	0
	scRNAseq_2	TGCACGGTCGCGCCAA-1	2	0	NA	NA	NA	NA	NA	NA	NA	NA	NA	NA	NA	NA	50	NA	0	NA	NA	NA	NA	NA	NA	NA	NA	NA	NA	NA	0	NA	63.64	NA	NA	NA	NA	0	NA	NA	NA
	scRNAseq_2	TGCAGATGTTGTGGCC-1	11	100	NA	NA	NA	NA	100	NA	NA	NA	NA	NA	0	100	100	100	0	NA	NA	NA	NA	100	10.53	NA	NA	72.41	NA	0	0	NA	62.26	NA	NA	NA	100	90.91	NA	NA	0
	scRNAseq_2	TGCAGTAGTTCCTTGC-1	6	0	NA	NA	NA	NA	100	NA	NA	NA	NA	NA	0	NA	100	28.57	0	NA	NA	NA	NA	20	75	NA	NA	0	NA	NA	0	0	0	NA	NA	NA	50	0	NA	NA	0
	scRNAseq_2	TGCATCCAGAACTCCT-1	10	93.55	0	NA	NA	NA	100	NA	100	NA	NA	NA	0	100	100	100	0	NA	NA	100	NA	0	NA	NA	NA	36.36	NA	NA	0	0	36.02	NA	NA	NA	100	0	NA	NA	0
	scRNAseq_2	TGCATCCAGCTGTTCA-1	8	0	NA	NA	0	NA	NA	NA	NA	NA	NA	NA	0	100	100	100	0	NA	NA	NA	NA	NA	NA	NA	NA	12.5	NA	NA	15.84	NA	55.17	NA	NA	NA	66.67	30.43	NA	NA	NA
	scRNAseq_2	TGCATGACAGACCGCT-1	6	35	NA	NA	NA	NA	100	NA	NA	0	NA	NA	0	NA	100	0	0	NA	NA	NA	NA	0	NA	NA	NA	73.91	NA	0	0.14	0	0	NA	NA	NA	100	0	NA	NA	0
	scRNAseq_2	TGCGATAAGCCTTGAT-1	9	NA	NA	NA	NA	NA	100	NA	NA	NA	NA	NA	0	NA	100	NA	61.54	NA	NA	100	NA	85.71	NA	100	NA	100	NA	0	0	NA	100	NA	NA	NA	NA	57.14	NA	NA	0
	scRNAseq_2	TGCGATACAATTGAAG-1	3	28.57	NA	NA	NA	0	NA	NA	NA	NA	NA	NA	0	NA	0	NA	0	NA	NA	NA	NA	NA	0	NA	NA	85.71	NA	NA	0	NA	43.75	NA	NA	NA	NA	0	NA	NA	0
	scRNAseq_2	TGCGGGTCAGAAGTTA-1	8	33.33	NA	NA	NA	NA	100	NA	NA	NA	NA	NA	0	NA	14.29	64.29	100	NA	NA	NA	NA	0	0	NA	NA	0	NA	NA	0.5	NA	48.65	NA	NA	NA	NA	100	NA	NA	NA
	scRNAseq_2	TGCTCCAAGGTGCCTC-1	1	NA	NA	NA	NA	NA	NA	NA	NA	NA	NA	NA	0	NA	36.36	NA	0	NA	NA	NA	NA	0	NA	0	NA	0	NA	NA	0	NA	0	NA	NA	NA	NA	0	NA	NA	0
	scRNAseq_2	TGCTCCACAGCTCTGG-1	8	100	NA	NA	NA	NA	100	NA	NA	NA	NA	NA	0	NA	100	NA	0	NA	NA	NA	NA	NA	100	NA	NA	NA	NA	0	40.4	NA	89.66	NA	NA	NA	100	100	NA	NA	NA
	scRNAseq_2	TGCTCCATCTTTCAGT-1	6	38.46	NA	NA	NA	NA	100	NA	NA	NA	NA	NA	0	NA	100	NA	0	NA	NA	NA	NA	0	NA	NA	NA	33.33	NA	0	36.81	0	0	NA	NA	NA	NA	25.81	NA	NA	0
	scRNAseq_2	TGCTGAATCGTACACA-1	0	0	0	NA	NA	NA	NA	NA	NA	NA	NA	NA	0	NA	0	0	0	NA	NA	NA	NA	0	0	NA	NA	0	NA	0	0	NA	0	NA	NA	NA	0	0	NA	NA	0
	scRNAseq_2	TGCTTCGTCATTGCCC-1	9	100	NA	NA	NA	NA	NA	NA	100	NA	NA	NA	0	NA	93.33	100	0	NA	NA	NA	NA	NA	100	NA	NA	94.44	NA	NA	27.12	NA	98.55	NA	NA	NA	NA	78.57	NA	NA	NA
	scRNAseq_2	TGCTTGCAGTAGCCAG-1	4	NA	NA	NA	NA	NA	NA	NA	NA	NA	NA	NA	NA	NA	100	NA	0	NA	NA	NA	NA	100	NA	NA	NA	100	NA	NA	0	NA	0	NA	NA	NA	NA	77.78	NA	NA	NA
	scRNAseq_2	TGGAACTTCCCAATAG-1	1	NA	NA	NA	NA	NA	0	NA	NA	NA	NA	NA	NA	NA	0	NA	NA	NA	NA	NA	NA	NA	NA	NA	NA	0	NA	NA	0.15	NA	0	NA	NA	NA	NA	0	NA	NA	NA
	scRNAseq_2	TGGAGAGTCCTACACC-1	11	NA	NA	NA	NA	NA	100	NA	NA	NA	NA	NA	0	100	100	100	0	NA	NA	NA	NA	50	100	NA	NA	100	NA	NA	38.5	0	9.43	NA	NA	NA	100	50	NA	NA	NA
	scRNAseq_2	TGGAGAGTCGATACAC-1	6	7.69	NA	NA	NA	NA	90	NA	NA	NA	NA	NA	0	NA	100	NA	0	NA	NA	NA	NA	NA	NA	100	NA	16.67	NA	NA	0	NA	0	NA	NA	NA	100	0	NA	NA	NA
	scRNAseq_2	TGGAGGAGTTTAGACC-1	0	0	NA	NA	NA	NA	0	NA	NA	NA	NA	NA	NA	NA	0	NA	0	NA	NA	0	NA	0	NA	0	NA	0	NA	NA	0	NA	0	NA	NA	NA	0	0	NA	NA	0
	scRNAseq_2	TGGATCACAGTACTAC-1	9	97.06	NA	NA	NA	NA	100	NA	0	NA	0	NA	0	NA	100	NA	0	NA	NA	NA	NA	100	NA	NA	NA	100	NA	0	0.08	0	77.78	NA	NA	NA	100	40.74	NA	NA	NA
	scRNAseq_2	TGGATCATCCAAGGGA-1	4	8.7	NA	NA	NA	0	NA	NA	NA	NA	NA	NA	0	NA	78.12	0	0	NA	NA	NA	NA	0	NA	NA	NA	0	NA	0	0	0	37.56	NA	NA	NA	100	0	NA	NA	0
	scRNAseq_2	TGGATGTAGCAGGTCA-1	3	100	NA	NA	NA	NA	NA	NA	NA	NA	NA	NA	NA	NA	NA	NA	0	NA	NA	NA	NA	0	NA	NA	NA	100	NA	NA	0	NA	33.33	NA	NA	NA	NA	NA	NA	NA	NA
	scRNAseq_2	TGGATGTAGCATTTCG-1	6	7.69	NA	NA	NA	NA	100	NA	NA	NA	NA	NA	0	NA	100	0	88.89	NA	0	NA	NA	0	37.5	NA	NA	0	NA	NA	0.2	NA	0	NA	NA	NA	NA	0	NA	NA	0
	scRNAseq_2	TGGATGTGTCGCGTCA-1	0	0	0	NA	NA	NA	NA	NA	NA	NA	NA	NA	0	NA	0	NA	0	NA	NA	NA	NA	0	NA	NA	NA	NA	NA	NA	0	NA	0	NA	NA	NA	0	0	NA	NA	NA
	scRNAseq_2	TGGCGTGAGTACCATC-1	5	0	NA	NA	NA	NA	100	NA	NA	0	NA	0	0	NA	98.9	NA	0	NA	NA	NA	NA	0	NA	NA	NA	0	NA	0	26.01	0	35.59	NA	NA	NA	44.44	0	NA	NA	0
	scRNAseq_2	TGGCGTGTCGCATTGA-1	0	0	NA	NA	NA	NA	NA	NA	NA	NA	NA	NA	0	NA	NA	NA	0	NA	NA	NA	NA	0	NA	0	NA	0	NA	NA	0	NA	0	NA	NA	NA	0	0	NA	NA	NA
	scRNAseq_2	TGGGAGATCTCACCCA-1	9	15.38	0	NA	NA	NA	63.64	NA	NA	NA	NA	NA	0	0	29.09	0	0	NA	NA	NA	NA	11.11	0	NA	NA	77.63	NA	NA	0.11	0	20	NA	NA	NA	85.71	16.05	NA	NA	0
	scRNAseq_2	TGGGATTGTTCTCCTG-1	9	62.96	0	NA	NA	0	100	0	NA	NA	NA	NA	0	NA	100	37.5	0	NA	NA	NA	NA	0	0	100	NA	96.15	NA	0	0	0	71.05	NA	NA	NA	100	81.25	NA	NA	0
	scRNAseq_2	TGGGATTTCCACCTGT-1	1	NA	NA	NA	NA	0	NA	NA	NA	NA	NA	NA	0	NA	0	0	0	NA	NA	NA	NA	NA	NA	NA	NA	0	NA	NA	0.28	0	0	NA	NA	NA	0	0	NA	NA	0
	scRNAseq_2	TGGGATTTCCATTTAC-1	0	0	NA	NA	NA	NA	NA	NA	NA	NA	NA	NA	0	NA	0	NA	0	NA	NA	NA	NA	NA	NA	NA	NA	0	NA	NA	0	NA	0	NA	NA	NA	0	0	NA	NA	NA
	scRNAseq_2	TGGGCTGGTGTACGCC-1	7	0	NA	NA	NA	NA	30.77	NA	NA	NA	NA	NA	0	NA	40.91	100	0	NA	NA	NA	NA	0	NA	NA	NA	37.04	NA	0	6.92	NA	24.66	NA	NA	NA	0	9.26	NA	NA	0
	scRNAseq_2	TGGTTAGCAGAGTAAT-1	11	66.67	0	NA	NA	0	96.43	NA	NA	NA	NA	NA	0	100	100	94.12	0	NA	NA	NA	NA	0	0	100	NA	69.23	NA	NA	12.07	0	36.54	NA	NA	NA	100	88.68	NA	NA	0
	scRNAseq_2	TGGTTAGCAGCTCATA-1	7	0	0	NA	NA	0	97.22	NA	100	NA	NA	NA	0	NA	98.68	NA	0	NA	NA	NA	NA	0	0	NA	NA	85	NA	NA	0	0	1.43	NA	NA	NA	100	100	NA	NA	0
	scRNAseq_2	TGTAACGTCTATTTCG-1	6	50	NA	NA	NA	NA	100	NA	NA	NA	NA	NA	0	NA	96	NA	0	NA	NA	NA	NA	0	NA	NA	NA	25	NA	NA	0	NA	0	NA	NA	NA	100	22.22	NA	NA	NA
	scRNAseq_2	TGTAAGCGTGTGTACT-1	1	0	NA	NA	NA	NA	NA	NA	NA	NA	NA	NA	0	NA	0	0	0	NA	NA	NA	NA	0	NA	NA	NA	0	NA	0	0.1	0	0	NA	NA	NA	0	0	NA	NA	0
	scRNAseq_2	TGTAAGCTCTGCGGCA-1	11	44.44	0	NA	NA	0	100	NA	100	0	NA	NA	0	NA	12.5	100	2.38	NA	NA	NA	NA	0	NA	0	NA	54.17	NA	NA	7.49	NA	51.49	NA	NA	NA	82.76	80.36	NA	NA	NA
	scRNAseq_2	TGTACAGAGAGGCTGT-1	1	0	NA	NA	NA	NA	0	NA	NA	NA	NA	NA	0	0	0	0	0	NA	NA	NA	NA	0	NA	0	NA	0	NA	0	0.08	0	0	NA	NA	NA	0	0	NA	NA	0
	scRNAseq_2	TGTACAGTCTGCCTGT-1	7	41.67	NA	NA	NA	NA	100	NA	NA	NA	NA	NA	0	NA	100	0	0	NA	NA	NA	NA	0	NA	NA	NA	100	NA	NA	0	NA	20.22	NA	NA	NA	20	26.32	NA	NA	NA
	scRNAseq_2	TGTAGACGTAACGTTC-1	9	100	NA	NA	NA	NA	100	0	NA	0	NA	NA	0	NA	100	NA	0	NA	NA	NA	NA	66.67	NA	100	NA	90.32	NA	NA	0	0	34.43	NA	NA	NA	100	49.28	NA	0	NA
	scRNAseq_2	TGTCAGAGTCAGCGTC-1	3	NA	NA	NA	NA	NA	NA	NA	100	NA	0	NA	0	NA	100	0	0	NA	NA	NA	NA	0	NA	NA	NA	72.46	NA	0	0	NA	0	NA	NA	NA	NA	0	NA	NA	NA
	scRNAseq_2	TGTCCCAAGTAGAATC-1	11	75	NA	NA	NA	NA	100	NA	NA	NA	NA	0	0	NA	90	100	27.78	NA	NA	NA	NA	52.63	0	NA	NA	87.5	NA	NA	21.41	0	75.32	NA	NA	NA	100	59.26	0	NA	0
	scRNAseq_2	TGTCCCAGTAGCGTTT-1	1	0	NA	NA	NA	NA	NA	NA	NA	NA	NA	NA	0	NA	0	0	0	NA	NA	NA	NA	0	NA	NA	NA	0	NA	NA	0.26	NA	0	NA	NA	NA	0	0	NA	NA	NA
	scRNAseq_2	TGTGATGGTGTGCCTG-1	0	0	0	NA	NA	NA	NA	NA	NA	NA	NA	NA	0	NA	0	0	0	NA	NA	NA	NA	0	NA	NA	NA	0	NA	0	0	NA	0	NA	NA	NA	0	0	NA	NA	0
	scRNAseq_2	TGTGCGGAGTACTGGG-1	9	NA	NA	NA	NA	NA	100	NA	100	NA	NA	NA	0	NA	100	100	100	NA	NA	NA	NA	100	NA	NA	NA	41.67	NA	NA	98.6	NA	100	NA	NA	NA	NA	NA	NA	NA	NA
	scRNAseq_2	TGTGCGGCAAATTGCC-1	0	0	NA	NA	NA	NA	0	NA	NA	NA	NA	NA	0	NA	0	NA	0	NA	NA	NA	NA	0	NA	0	NA	0	NA	NA	0	NA	0	NA	NA	NA	0	0	NA	NA	0
	scRNAseq_2	TGTGGCGTCCACGTGG-1	7	81.25	NA	NA	NA	NA	100	NA	NA	NA	NA	NA	0	NA	95.65	NA	0	NA	NA	NA	NA	0	0	NA	NA	100	NA	NA	0	NA	66.13	NA	NA	NA	100	100	NA	NA	0
	scRNAseq_2	TGTTACTGTGATGGCA-1	8	5.88	NA	NA	NA	NA	100	NA	NA	NA	NA	NA	0	NA	36.36	87.5	0	NA	NA	NA	NA	0	NA	NA	NA	78.95	NA	NA	0.38	NA	66.39	NA	NA	NA	NA	100	NA	NA	NA
	scRNAseq_2	TGTTCCGCAACTGTGT-1	10	NA	NA	NA	NA	NA	100	NA	NA	NA	NA	NA	0	NA	100	NA	100	NA	NA	NA	NA	100	83.33	NA	NA	28.57	NA	NA	33.82	0	97.06	NA	NA	NA	100	30	NA	NA	NA
	scRNAseq_2	TGTTCCGTCCAACTGA-1	11	60	NA	NA	NA	NA	100	NA	NA	NA	NA	NA	0	NA	100	100	0	NA	NA	NA	NA	100	NA	100	NA	100	NA	0	18.47	0	72.73	NA	NA	NA	100	25	NA	NA	NA
	scRNAseq_2	TGTTCTACAGCATCTA-1	9	100	NA	NA	NA	NA	83.33	NA	NA	NA	NA	NA	0	NA	100	NA	0	NA	NA	NA	NA	54.55	100	NA	NA	0	NA	NA	5.31	0	35.29	NA	NA	NA	100	5.88	NA	0	NA
	scRNAseq_2	TGTTCTAGTATTTCGG-1	4	87.5	NA	NA	NA	NA	100	NA	NA	0	NA	NA	0	NA	NA	NA	NA	NA	NA	NA	NA	NA	NA	NA	NA	NA	NA	NA	19.38	NA	100	NA	NA	NA	NA	NA	NA	NA	NA
	scRNAseq_2	TGTTGGATCAAAGACA-1	12	100	NA	NA	NA	NA	100	NA	NA	NA	NA	0	42.31	NA	100	50	11.11	NA	NA	NA	NA	0	100	100	NA	100	NA	NA	25.08	0	70.98	NA	NA	NA	NA	100	NA	NA	NA
	scRNAseq_2	TGTTGGATCACAGTGT-1	4	0	NA	NA	NA	NA	100	NA	NA	0	NA	NA	0	NA	72.97	0	0	NA	NA	NA	NA	0	NA	33.33	NA	0	0	NA	0	NA	0	NA	NA	NA	71.43	0	NA	NA	0
	scRNAseq_2	TGTTTGTTCCGTAGTA-1	8	75	NA	NA	NA	NA	100	NA	NA	NA	0	NA	0	NA	100	25	0	NA	NA	NA	NA	0	NA	NA	NA	100	NA	0	36.82	0	0	NA	NA	NA	100	63.64	NA	NA	NA
	scRNAseq_2	TGTTTGTTCTCATGGA-1	6	33.33	0	NA	NA	NA	83.33	NA	NA	NA	NA	0	0	100	72.41	NA	0	NA	NA	NA	NA	0	NA	NA	NA	0	NA	NA	14.37	0	0	NA	NA	NA	9.09	0	NA	NA	0
	scRNAseq_2	TTAGGGTGTCCAGCAC-1	8	NA	NA	0	NA	NA	100	NA	NA	NA	NA	NA	0	NA	100	NA	100	NA	NA	NA	NA	0	NA	NA	NA	100	NA	0	40.97	NA	98.75	NA	NA	NA	100	64.71	NA	NA	NA
	scRNAseq_2	TTAGTCTAGAGGTGCT-1	9	15.38	NA	NA	NA	NA	100	NA	NA	NA	0	NA	0	NA	80.95	0	33.33	NA	NA	NA	NA	0	NA	33.33	NA	31.25	NA	0	0	0	13.67	NA	NA	NA	12.5	65	NA	NA	NA
	scRNAseq_2	TTAGTCTAGCTCGCAC-1	8	100	NA	NA	NA	0	100	NA	NA	0	NA	NA	0	NA	100	NA	0	NA	NA	100	NA	NA	NA	100	NA	100	NA	NA	0	NA	43.64	NA	NA	NA	NA	26.67	NA	NA	NA
	scRNAseq_2	TTAGTCTAGGGTTTCT-1	12	42.86	NA	NA	NA	NA	100	NA	100	NA	NA	NA	0	NA	100	79.17	31.58	NA	NA	NA	NA	16.67	NA	NA	NA	66.67	NA	0	62.33	0	84.72	NA	NA	NA	100	7.69	NA	NA	0
	scRNAseq_2	TTAGTCTCATGAAGCG-1	6	15.38	0	NA	NA	NA	NA	NA	NA	NA	NA	NA	0	NA	NA	100	100	NA	NA	NA	NA	NA	NA	NA	NA	100	NA	NA	43.71	0	0	NA	NA	NA	NA	100	NA	NA	0
	scRNAseq_2	TTATTGCCATCCTATT-1	5	NA	NA	NA	NA	NA	NA	NA	100	NA	NA	NA	0	NA	100	0	0	NA	NA	NA	NA	NA	NA	NA	NA	90	NA	0	18.64	0	63.1	NA	NA	NA	NA	NA	NA	NA	NA
	scRNAseq_2	TTCAATCCATCATTGG-1	7	NA	NA	NA	NA	NA	100	NA	100	NA	NA	NA	100	NA	NA	NA	0	NA	NA	NA	NA	NA	NA	NA	NA	100	0	NA	85.02	NA	91.3	NA	NA	NA	NA	100	NA	NA	NA
	scRNAseq_2	TTCACCGTCTGGGCAC-1	5	NA	NA	NA	NA	NA	100	NA	NA	NA	NA	0	0	NA	83.33	NA	NA	NA	NA	NA	NA	NA	NA	NA	NA	NA	NA	NA	48.8	0	100	NA	NA	NA	NA	100	NA	NA	NA
	scRNAseq_2	TTCACGCCAAGGTCAG-1	11	9.09	NA	NA	NA	NA	73.33	NA	NA	NA	NA	NA	10.26	NA	22.97	100	0	NA	NA	NA	NA	16.67	NA	0	NA	32.35	NA	0	12.02	0	26.5	NA	NA	NA	100	4.71	NA	NA	0
	scRNAseq_2	TTCATTGCAAATAGCA-1	4	0	NA	NA	NA	NA	NA	NA	100	NA	NA	0	0	NA	0	50	0	NA	NA	NA	NA	0	0	NA	NA	43.75	NA	NA	0	NA	36.64	NA	NA	NA	NA	NA	NA	NA	NA
	scRNAseq_2	TTCATTGGTAGACACG-1	9	100	NA	NA	NA	100	100	NA	NA	NA	NA	NA	0	NA	100	0	35.09	NA	NA	NA	NA	0	0	100	NA	80	NA	NA	24.33	NA	0	NA	NA	NA	80	0	NA	NA	0
	scRNAseq_2	TTCATTGGTGTGGTCC-1	1	0	NA	NA	NA	NA	100	NA	NA	NA	NA	NA	0	NA	NA	NA	NA	NA	NA	NA	NA	0	0	NA	NA	NA	NA	NA	0	NA	0	NA	NA	NA	NA	0	NA	NA	NA
	scRNAseq_2	TTCATTGTCAGGACGA-1	2	0	NA	NA	NA	0	9.09	NA	NA	0	0	NA	0	NA	36.36	0	0	NA	NA	NA	NA	0	NA	0	0	0	NA	0	0	NA	0	NA	NA	NA	0	0	NA	NA	0
	scRNAseq_2	TTCCAATCAGCTATTG-1	10	75	NA	NA	NA	NA	100	NA	NA	NA	NA	NA	0	100	91.67	50	0	NA	NA	NA	NA	50	NA	NA	NA	100	NA	0	0	0	64.56	NA	NA	NA	87.5	100	NA	NA	0
	scRNAseq_2	TTCCAATTCCGTGGCA-1	4	0	NA	NA	NA	NA	100	NA	NA	NA	NA	NA	0	0	100	100	0	NA	NA	0	NA	0	0	100	NA	0	NA	NA	0	0	0	NA	NA	NA	NA	0	NA	NA	0
	scRNAseq_2	TTCCAATTCTTCACGC-1	0	0	0	NA	NA	NA	0	NA	NA	0	0	NA	0	NA	0	NA	0	NA	NA	NA	NA	0	NA	NA	NA	0	NA	NA	0	NA	0	NA	NA	NA	0	0	NA	NA	NA
	scRNAseq_2	TTCCGTGGTTTGACAC-1	15	100	0	NA	NA	NA	98.65	NA	100	NA	50	NA	0	100	100	100	0	NA	NA	NA	NA	62.5	100	100	NA	100	NA	0	0.09	NA	6.96	NA	NA	NA	50	44.44	NA	NA	NA
	scRNAseq_2	TTCCTAACACGGCCAT-1	10	95.24	NA	NA	NA	0	NA	NA	NA	NA	NA	NA	0	100	100	NA	38.1	NA	NA	NA	NA	42.86	0	100	NA	100	NA	0	0.11	0	41.86	NA	NA	NA	83.72	0	NA	NA	NA
	scRNAseq_2	TTCCTTCTCTCTCGCA-1	14	90.91	NA	NA	NA	NA	100	NA	NA	NA	NA	NA	0	100	100	100	46.15	NA	NA	100	0	0	100	50	NA	90	NA	NA	14.39	0	40.43	NA	NA	NA	75	11.36	NA	NA	0
	scRNAseq_2	TTCTAACAGAGTGTGC-1	5	55.56	NA	NA	NA	NA	100	NA	NA	NA	NA	NA	0	NA	57.58	NA	0	NA	NA	NA	NA	0	0	NA	NA	83.33	NA	NA	0	NA	0	NA	NA	NA	100	0	NA	NA	NA
	scRNAseq_2	TTCTAACCAACGACTT-1	9	100	NA	NA	NA	NA	100	NA	NA	NA	NA	NA	0	NA	NA	100	NA	NA	NA	NA	100	100	NA	NA	NA	100	NA	NA	2.53	NA	100	NA	NA	NA	NA	100	NA	NA	NA
	scRNAseq_2	TTCTGTAAGTTGAAAC-1	3	72.73	NA	NA	NA	NA	0	NA	NA	NA	NA	NA	0	NA	50	0	0	NA	NA	NA	NA	0	0	NA	NA	20	0	0	0	0	0	NA	NA	NA	NA	0	NA	NA	0
	scRNAseq_2	TTCTGTAGTCTTAGTG-1	6	45.45	NA	NA	NA	NA	100	NA	NA	NA	NA	NA	0	NA	79.41	NA	0	NA	NA	100	NA	6.67	NA	NA	NA	5.88	NA	NA	0	NA	0	NA	NA	NA	NA	0	NA	NA	0
	scRNAseq_2	TTCTTGACATGATGCT-1	3	NA	NA	NA	NA	NA	NA	NA	NA	NA	NA	NA	0	NA	100	NA	NA	NA	NA	NA	NA	0	NA	NA	NA	0	NA	NA	0	NA	0	NA	NA	NA	100	40	NA	NA	NA
	scRNAseq_2	TTGAACGCAAAGTATG-1	3	0	NA	NA	NA	NA	NA	NA	NA	NA	NA	NA	NA	NA	100	NA	NA	NA	NA	NA	NA	NA	NA	NA	NA	0	NA	NA	23.33	NA	21.05	NA	NA	NA	NA	NA	NA	NA	NA
	scRNAseq_2	TTGAACGGTCGACTGC-1	11	42.86	NA	NA	NA	NA	97.37	NA	NA	0	NA	NA	0	NA	96.97	33.33	0	NA	NA	NA	NA	26.67	50	NA	NA	83.54	NA	0	0.17	0	50.59	NA	NA	NA	100	64.1	NA	NA	0
	scRNAseq_2	TTGAGTGCAGAAGTTA-1	6	NA	NA	NA	NA	NA	100	NA	NA	NA	NA	NA	26.83	NA	NA	NA	NA	NA	NA	NA	NA	NA	NA	NA	NA	100	NA	NA	20.34	0	100	NA	NA	NA	100	NA	NA	NA	NA
	scRNAseq_2	TTGATGGGTCCCGGTA-1	12	100	NA	NA	NA	0	100	NA	100	NA	NA	NA	0	NA	100	100	72.22	NA	NA	100	NA	0	NA	NA	NA	33.33	NA	NA	60	0	85.29	NA	NA	NA	75	48.48	NA	NA	0
	scRNAseq_2	TTGCATTGTCAATGGG-1	5	0	NA	NA	NA	NA	100	NA	NA	NA	NA	NA	0	NA	68.57	NA	0	NA	NA	100	NA	100	NA	NA	NA	0	NA	0	0	0	0	NA	NA	NA	26.09	0	NA	NA	0
	scRNAseq_2	TTGCATTTCACATCAG-1	0	0	0	0	NA	NA	0	NA	0	NA	0	NA	0	0	0	0	0	NA	NA	0	NA	0	NA	NA	NA	0	NA	0	0	NA	0	NA	NA	NA	0	0	NA	NA	0
	scRNAseq_2	TTGCCTGGTCCTTGTC-1	2	0	0	NA	NA	NA	100	NA	NA	NA	NA	NA	0	100	0	0	0	NA	NA	NA	NA	0	NA	NA	NA	0	NA	NA	0	NA	0	NA	NA	NA	NA	0	NA	NA	NA
	scRNAseq_2	TTGCGTCCAAATCAGA-1	7	100	NA	NA	NA	0	100	NA	NA	0	NA	NA	0	NA	63.08	NA	0	NA	NA	0	NA	46.15	100	NA	NA	0	NA	NA	0	0	0	NA	NA	NA	27.78	17.86	NA	NA	0
	scRNAseq_2	TTGCGTCTCCGACATA-1	1	0	NA	NA	NA	NA	NA	NA	0	NA	NA	NA	0	0	100	NA	0	NA	NA	NA	NA	NA	NA	0	NA	0	NA	NA	0	0	0	NA	NA	NA	0	0	NA	NA	0
	scRNAseq_2	TTGCTGCTCACTGAAC-1	14	97.78	NA	NA	NA	100	31.94	NA	NA	NA	NA	NA	0	75	100	33.33	0	NA	NA	100	NA	50	80	NA	100	86.67	NA	0	0	0	100	NA	NA	NA	80.49	100	NA	NA	0
	scRNAseq_2	TTGGGCGCAGACACCC-1	8	80	NA	NA	NA	NA	100	NA	NA	NA	NA	NA	0	NA	100	NA	0	NA	NA	NA	NA	NA	100	NA	NA	31.91	NA	0	0.07	NA	16.38	NA	NA	NA	0	36.51	NA	NA	0
	scRNAseq_2	TTGGTTTTCGAAACAA-1	10	80	0	NA	NA	NA	100	NA	NA	NA	NA	NA	0	100	92.59	NA	27.27	NA	NA	NA	NA	NA	0	NA	NA	53.33	NA	NA	27.1	0	67.98	NA	NA	NA	NA	36.36	NA	NA	25
	scRNAseq_2	TTGTGTTCAAGAATGT-1	8	63.64	NA	NA	NA	NA	100	NA	NA	NA	NA	NA	0	NA	100	0	53.33	NA	NA	NA	NA	0	0	NA	NA	53.57	NA	0	15.92	0	26.67	NA	NA	NA	100	0	NA	NA	0
	scRNAseq_2	TTGTTCAGTGACAGCA-1	2	0	NA	NA	NA	0	86.96	NA	NA	NA	NA	NA	0	NA	36.36	NA	0	NA	NA	NA	NA	0	0	NA	NA	0	NA	NA	0	0	0	NA	NA	NA	NA	0	NA	NA	0
	scRNAseq_2	TTGTTCAGTTGAGTCT-1	4	NA	NA	NA	NA	NA	NA	NA	NA	NA	NA	NA	0	NA	44.44	NA	0	NA	NA	NA	NA	0	NA	NA	NA	66.67	NA	NA	13.04	0	30	NA	NA	NA	NA	0	NA	NA	0
	scRNAseq_2	TTTACGTTCTCATGCC-1	0	NA	NA	NA	NA	NA	NA	NA	NA	NA	NA	NA	NA	NA	NA	NA	NA	NA	NA	NA	NA	NA	NA	NA	NA	NA	NA	NA	0	NA	0	NA	NA	NA	NA	NA	NA	NA	0
	scRNAseq_2	TTTACTGAGCAAATGT-1	1	50	NA	NA	NA	NA	NA	NA	NA	NA	NA	NA	0	NA	0	0	0	NA	NA	NA	NA	0	0	NA	NA	0	NA	NA	0	NA	0	NA	NA	NA	0	0	NA	NA	NA
	scRNAseq_2	TTTACTGCAGGTTCGC-1	4	NA	NA	NA	NA	NA	100	NA	NA	NA	NA	NA	0	NA	NA	60	0	NA	NA	NA	NA	NA	100	NA	NA	NA	NA	NA	0	NA	100	NA	NA	NA	NA	NA	NA	NA	NA
	scRNAseq_2	TTTACTGTCGAGAATA-1	5	0	NA	NA	NA	NA	NA	NA	NA	NA	NA	NA	0	NA	75	NA	0	NA	NA	0	NA	0	NA	NA	NA	38.89	NA	NA	0.51	NA	36	NA	NA	NA	NA	11.36	NA	NA	0
	scRNAseq_2	TTTATGCAGTAACCGG-1	7	100	NA	NA	NA	NA	100	NA	NA	NA	NA	NA	0	NA	100	NA	0	NA	NA	NA	NA	87.5	NA	NA	NA	100	NA	NA	0	0	95	NA	NA	NA	100	0	NA	NA	0
	scRNAseq_2	TTTATGCGTGTATCCA-1	1	NA	NA	NA	NA	NA	NA	NA	NA	NA	NA	NA	0	NA	NA	0	0	NA	NA	NA	NA	0	NA	NA	NA	0	NA	NA	0.35	NA	0	NA	NA	NA	NA	NA	NA	NA	0
	scRNAseq_2	TTTCACAAGATAGCTA-1	5	16.67	NA	NA	NA	NA	100	NA	NA	NA	NA	NA	0	NA	100	42.86	0	NA	NA	NA	NA	0	NA	NA	NA	0	NA	NA	0	0	0	NA	NA	NA	NA	20	NA	NA	NA
	scRNAseq_2	TTTCACAGTCAACATC-1	1	0	0	NA	NA	NA	0	NA	NA	0	NA	NA	0	NA	33.33	NA	0	NA	NA	NA	NA	0	NA	NA	0	0	NA	NA	0	0	0	NA	NA	NA	0	0	NA	NA	0
	scRNAseq_2	TTTCATGAGCTCGCAC-1	5	0	NA	NA	NA	NA	100	NA	NA	0	0	NA	0	NA	100	NA	0	NA	NA	NA	NA	NA	NA	NA	NA	14.29	NA	NA	0	0	26.25	NA	NA	NA	100	0	NA	NA	NA
	scRNAseq_2	TTTCCTCGTGCAATGG-1	5	100	NA	NA	NA	0	NA	NA	NA	NA	NA	NA	0	NA	100	NA	25	NA	NA	NA	NA	NA	NA	NA	NA	NA	NA	NA	0	NA	66.67	NA	NA	NA	NA	100	NA	NA	NA
	scRNAseq_2	TTTCGATCAACACAGG-1	10	27.27	NA	NA	NA	NA	100	NA	NA	NA	NA	NA	0	NA	100	NA	0	NA	NA	NA	NA	18.18	100	NA	NA	100	NA	0	17.21	0	77.78	NA	NA	NA	100	63.64	NA	NA	NA
	scRNAseq_2	TTTGGAGAGCTCGCAC-1	15	100	NA	NA	NA	100	100	NA	NA	NA	NA	NA	14.29	NA	100	100	45.45	NA	NA	100	NA	100	0	100	NA	100	NA	NA	25.19	0	100	NA	NA	NA	100	100	NA	NA	NA
	scRNAseq_2	TTTGGTTAGAGAACCC-1	8	100	NA	NA	NA	NA	100	NA	NA	NA	NA	NA	0	NA	100	NA	0	NA	NA	NA	NA	NA	NA	NA	NA	100	NA	NA	47.71	NA	89.19	NA	NA	NA	100	100	NA	NA	0
	scRNAseq_2	TTTGGTTAGTAGATCA-1	5	100	NA	NA	NA	NA	100	NA	NA	NA	NA	NA	0	NA	100	0	0	NA	NA	NA	NA	0	NA	0	NA	80	NA	0	0	0	20.48	NA	NA	NA	NA	0	NA	NA	0
	scRNAseq_2	TTTGTTGTCTGAGGCC-1	2	0	NA	NA	NA	0	0	NA	NA	NA	0	NA	0	0	0	0	0	NA	NA	NA	NA	0	0	0	NA	0	0	0	0.14	0	0.99	NA	NA	NA	0	0	NA	NA	0
	scRNAseq_3	AAAGAACGTGCACATT-1	9	100	NA	NA	NA	NA	100	NA	NA	NA	NA	NA	0	NA	82.5	100	0	NA	NA	NA	NA	100	NA	100	NA	95.35	NA	0	13.44	NA	0	NA	NA	NA	0	53.42	NA	NA	0
	scRNAseq_3	AAAGGATCACCGTGGT-1	7	63.08	NA	NA	NA	NA	100	0	NA	NA	NA	0	0	NA	78.4	0	0	NA	NA	NA	NA	0	0	75	NA	100	NA	NA	0.54	0	0	NA	NA	NA	0	42.14	NA	NA	0
	scRNAseq_3	AAAGGGCCATGAGAAT-1	2	0	NA	NA	NA	NA	NA	NA	NA	NA	NA	NA	0	100	0	NA	0	NA	NA	NA	NA	0	0	NA	NA	100	NA	NA	0	NA	0	NA	NA	NA	NA	NA	NA	NA	NA
	scRNAseq_3	AAAGGTACAGACGATG-1	4	0	0	NA	NA	NA	100	NA	NA	NA	0	NA	0	0	40.11	0	0	NA	NA	NA	NA	0	0	0	NA	0	0	NA	0.08	0	0	NA	NA	NA	0	40.24	NA	NA	0
	scRNAseq_3	AAATGGATCGCTCCTA-1	10	0	NA	NA	NA	0	100	NA	NA	NA	NA	0	0	100	99.29	2.78	0	NA	NA	0	NA	0	50	80	0	100	NA	0	0.16	0	0.21	NA	NA	NA	0	32.18	NA	NA	0
	scRNAseq_3	AACCACACATCTATCT-1	9	4.29	NA	0	NA	0	100	NA	NA	NA	NA	NA	0	NA	37.38	0	0	NA	NA	0	NA	9.09	0	66.67	NA	52	NA	0	0.15	0	0.19	NA	NA	NA	0	52.94	0	NA	0
	scRNAseq_3	AACCATGAGGGACAGG-1	9	100	NA	NA	NA	NA	100	NA	NA	NA	NA	NA	0	100	70	45.61	0	NA	NA	100	NA	0	NA	NA	NA	100	NA	NA	0.14	NA	0	NA	NA	NA	0	97.5	NA	NA	NA
	scRNAseq_3	AACCATGTCATTGGTG-1	4	0	NA	NA	NA	0	44.9	NA	NA	NA	NA	0	0	NA	0.57	NA	0.88	NA	NA	0	NA	0	NA	0	NA	0	NA	NA	0.11	0	0	NA	NA	NA	0	0	0	NA	NA
	scRNAseq_3	AAGAACATCGCTCATC-1	4	0	0	NA	NA	NA	NA	NA	NA	NA	0	NA	0	NA	0.16	0	0.3	NA	NA	0	0	0	0	0	NA	0	NA	0	0.28	0	0	NA	NA	NA	0	0.21	0	NA	0
	scRNAseq_3	AAGATAGCACTGTCGG-1	2	0	0	NA	NA	NA	0	NA	NA	NA	0	NA	0	0	0	0	0	NA	NA	0	NA	0	NA	0	NA	0	NA	0	0.17	0	0	NA	NA	NA	0	0.37	NA	NA	0
	scRNAseq_3	AAGATAGGTTCCTTGC-1	6	33.66	0	NA	NA	NA	69.23	NA	NA	NA	NA	NA	0	NA	85.26	0	0	NA	NA	NA	NA	0	0	0	NA	41.57	NA	0	0.15	0	0	NA	NA	NA	0	3.03	0	NA	0
	scRNAseq_3	AAGCCATGTGTTACTG-1	2	0	NA	NA	NA	NA	0	NA	0	0	NA	NA	0	0	0	0	0	NA	NA	NA	NA	0	NA	0	NA	0	NA	0	0.11	0	0	NA	NA	NA	0	1.92	NA	NA	0
	scRNAseq_3	AAGCGAGAGTTAGTGA-1	4	0	NA	NA	NA	0	0	NA	NA	NA	NA	NA	0	NA	0.62	0	1.82	NA	NA	NA	NA	0	NA	0	NA	0	NA	NA	0.16	0	0	NA	NA	NA	0	0.56	NA	NA	NA
	scRNAseq_3	AAGCGTTCAGAGACTG-1	4	0	NA	NA	NA	NA	100	NA	NA	NA	NA	NA	0	100	31.67	0	0	NA	NA	NA	NA	NA	0	0	NA	0	NA	NA	0.12	0	0	NA	NA	NA	0	0	NA	NA	0
	scRNAseq_3	AATCACGAGATGAACT-1	8	100	NA	NA	NA	NA	100	NA	0	NA	0	NA	0	NA	98.36	NA	4.26	NA	NA	NA	NA	54.55	100	NA	NA	100	NA	NA	0	0	0	NA	NA	NA	0	28.57	NA	NA	NA
	scRNAseq_3	AATCACGCATCTTCGC-1	2	0	NA	NA	0	NA	NA	NA	NA	NA	NA	NA	0	NA	41.56	0	0	NA	NA	NA	NA	0	NA	0	NA	44.44	NA	NA	0	NA	0	NA	NA	NA	0	0	NA	NA	0
	scRNAseq_3	AATGACCGTAGAAACT-1	2	0	NA	NA	NA	NA	0	NA	0	NA	0	0	0	NA	41.92	0	0	NA	NA	0	NA	0	NA	0	NA	0	NA	0	0.06	0	0	NA	NA	NA	0	0	NA	NA	0
	scRNAseq_3	AATGCCATCACTCTTA-1	2	0	NA	NA	NA	NA	0	NA	NA	NA	0	0	0	NA	0.3	0	0	NA	NA	NA	NA	0	NA	NA	NA	25	NA	0	0	0	0	NA	NA	NA	0	0	NA	NA	0
	scRNAseq_3	AATGGCTCAACATCGT-1	2	0	NA	NA	0	NA	8.33	NA	NA	NA	NA	0	0	0	0	2.94	0	NA	NA	NA	NA	0	0	0	0	0	NA	0	0	0	0	NA	NA	NA	0	0	NA	NA	0
	scRNAseq_3	ACAAGCTTCGCTGTCT-1	1	0	0	NA	NA	NA	NA	NA	NA	NA	NA	0	0	NA	0	0	0	NA	NA	0	NA	0	0	0	NA	0	NA	0	0.13	0	0	NA	NA	NA	0	0	NA	NA	0
	scRNAseq_3	ACACAGTTCAATCCGA-1	4	0	NA	NA	NA	NA	NA	NA	0	NA	NA	NA	0	NA	0.47	0	0.38	NA	NA	0	NA	14.29	0	0	0	0	NA	0	0	0	0	0	NA	NA	0	0.42	NA	NA	0
	scRNAseq_3	ACACCAAGTGTCCGTG-1	7	20.92	0	NA	NA	NA	100	NA	NA	NA	NA	NA	0	NA	96.93	NA	0	NA	NA	100	NA	0	NA	28.57	NA	92.59	NA	0	0	NA	0	NA	NA	NA	0	60	NA	NA	0
	scRNAseq_3	ACACGCGCAGGTGTTT-1	6	4.05	0	NA	NA	0	100	NA	0	NA	NA	NA	0	NA	92.59	NA	0	NA	NA	0	NA	0	100	100	NA	25	NA	0	0	0	0	NA	NA	NA	0	0	NA	NA	NA
	scRNAseq_3	ACACGCGGTAGGCAAC-1	6	0	NA	NA	NA	NA	98.53	NA	NA	NA	NA	0	0	NA	80	NA	0	NA	NA	NA	NA	NA	46.67	NA	NA	65	NA	NA	0.12	0	0	NA	NA	NA	NA	50	NA	NA	NA
	scRNAseq_3	ACACGCGGTCACTCTC-1	1	0	NA	NA	NA	NA	0	NA	0	0	0	NA	0	NA	1.12	0	0	NA	NA	NA	NA	0	0	NA	NA	0	NA	0	0	0	0	NA	NA	NA	0	0	NA	NA	0
	scRNAseq_3	ACACTGACAACACAGG-1	1	0	0	NA	NA	NA	NA	NA	0	NA	0	NA	0	0	0	0	0	NA	NA	NA	NA	0	NA	NA	NA	0	NA	NA	0.1	0	0	NA	NA	NA	0	0	NA	NA	0
	scRNAseq_3	ACAGAAATCATTGCGA-1	9	16.85	0	NA	100	NA	98.75	NA	NA	NA	0	0	0	75	98.93	0	0	NA	NA	NA	NA	0	NA	100	NA	37.5	NA	0	0.17	0	0	NA	NA	NA	0	39.86	NA	NA	0
	scRNAseq_3	ACAGGGATCATGGAGG-1	3	0	NA	NA	NA	NA	0	NA	NA	NA	0	0	0	0	29.18	0	0	NA	NA	NA	NA	0	9.09	NA	NA	0	NA	0	0.23	NA	0	NA	NA	NA	0	0	NA	NA	0
	scRNAseq_3	ACATCGAGTGACAGCA-1	4	100	NA	NA	NA	0	NA	NA	NA	NA	NA	0	0	NA	94.44	0	NA	NA	NA	NA	NA	NA	NA	NA	NA	100	NA	NA	22.16	NA	0	NA	NA	NA	0	0	NA	NA	NA
	scRNAseq_3	ACCAACAAGTCTAGAA-1	2	0	NA	NA	NA	NA	0	NA	0	NA	NA	NA	0	NA	4.17	NA	0	NA	NA	NA	NA	0	NA	0	NA	0	NA	NA	0.57	0	0	NA	NA	NA	0	0	NA	NA	0
	scRNAseq_3	ACCTACCTCCAGCCTT-1	4	0	0	NA	NA	NA	NA	NA	0	NA	NA	NA	0	NA	96.62	0	0	NA	NA	NA	NA	0	0	0	NA	45.95	NA	0	0.09	0	0	NA	NA	NA	0	19.77	NA	NA	0
	scRNAseq_3	ACCTGAATCAACCCGG-1	3	0	NA	NA	NA	NA	NA	NA	NA	NA	NA	NA	0	NA	0.39	0	0	NA	NA	NA	NA	0	NA	0	NA	0	NA	NA	0.07	0	0	NA	NA	NA	0	0.52	NA	NA	0
	scRNAseq_3	ACGATGTGTCTTGAGT-1	3	0	NA	NA	NA	NA	33.33	NA	0	NA	NA	NA	0	0	0	0	0.38	NA	NA	NA	NA	0	NA	0	NA	0	NA	0	0.13	NA	0	NA	NA	NA	0	0	NA	NA	0
	scRNAseq_3	ACGCACGGTTATAGAG-1	3	0	NA	NA	NA	NA	NA	NA	NA	NA	NA	NA	0	0	1.54	NA	0	NA	NA	0	NA	NA	0	NA	NA	0	NA	NA	0.57	0	0	NA	NA	NA	0	5.08	NA	NA	NA
	scRNAseq_3	ACGGAAGAGTGGTCAG-1	2	0	NA	NA	NA	NA	NA	NA	NA	NA	NA	NA	0	NA	100	0	0	NA	NA	NA	NA	0	NA	0	NA	0	NA	NA	0.15	0	0	NA	NA	NA	0	0	NA	NA	0
	scRNAseq_3	ACGGGTCCAGACGCTC-1	5	0	0	NA	NA	NA	100	NA	0	NA	NA	NA	0	NA	25	0	0	NA	NA	0	NA	0	0	100	NA	23.68	NA	NA	0	0	0.27	NA	NA	NA	0	0	NA	0	0
	scRNAseq_3	ACGTACAGTAGACTGG-1	1	0	NA	NA	NA	NA	NA	NA	0	NA	NA	NA	0	0	0	0	0	NA	NA	NA	NA	0	NA	NA	NA	0	NA	NA	0.1	NA	0	NA	NA	NA	0	0	NA	NA	0
	scRNAseq_3	ACGTAGTAGGCTATCT-1	9	77.14	0	NA	NA	NA	100	NA	NA	NA	0	0	0	NA	90.91	87.5	0	NA	NA	100	NA	66.67	0	NA	NA	38.64	NA	0	0.05	0	0.17	NA	NA	NA	0	0	NA	NA	0
	scRNAseq_3	ACGTAGTAGTAACCTC-1	4	10	NA	NA	NA	NA	NA	NA	NA	NA	0	0	0	0	1.38	NA	0	NA	NA	NA	NA	0	0	0	NA	5.88	NA	0	0.28	0	0	NA	NA	NA	0	0	NA	NA	NA
	scRNAseq_3	ACTACGAGTAGCTCGC-1	2	0	NA	NA	NA	NA	NA	NA	0	NA	NA	NA	0	NA	0	0	0	NA	NA	0	NA	0	0	NA	NA	4	NA	0	0.08	0	0	NA	NA	NA	0	0	NA	NA	0
	scRNAseq_3	ACTATGGCATCGCTGG-1	2	0	NA	NA	NA	NA	0	NA	NA	NA	NA	0	0	NA	88.64	NA	NA	NA	NA	NA	NA	NA	NA	NA	NA	NA	NA	0	0	0	0	NA	NA	NA	NA	100	NA	NA	0
	scRNAseq_3	ACTATTCGTCTGCATA-1	9	27.59	0	NA	NA	0	88.89	NA	NA	NA	0	NA	0	100	34.41	12.5	0	NA	NA	0	NA	83.33	0	91.67	NA	100	NA	NA	0.11	0	0	NA	NA	NA	0	0	NA	NA	0
	scRNAseq_3	ACTCCCACAAGAGGCT-1	4	1.33	0	NA	NA	NA	0	NA	NA	NA	NA	0	0	NA	74.44	0	0	NA	NA	0	NA	0	0	0	NA	28.57	NA	0	0.09	0	0	NA	NA	NA	0	0	NA	NA	0
	scRNAseq_3	ACTGCAACACTTCATT-1	2	0	NA	NA	NA	NA	NA	NA	NA	NA	NA	NA	0	NA	0	0	0	NA	NA	0	NA	0	0	0	NA	8.33	NA	0	0.05	0	0	NA	NA	NA	0	0	NA	NA	NA
	scRNAseq_3	ACTTTGTTCACTGATG-1	6	0	0	NA	NA	NA	88.89	NA	NA	NA	NA	NA	0	NA	54.93	0	0	NA	NA	0	NA	0	NA	100	NA	100	NA	0	0.11	0	0	NA	NA	NA	0	88.24	NA	NA	0
	scRNAseq_3	AGAACAAAGCTGACTT-1	5	0	NA	NA	NA	NA	0	NA	NA	NA	NA	NA	0	0	0.27	0	1.94	NA	NA	0	NA	0	0	0	NA	3.23	NA	0	0.1	0	0	NA	NA	NA	0	1.12	NA	NA	0
	scRNAseq_3	AGACTCAAGCGATCGA-1	3	0	NA	NA	NA	NA	100	NA	NA	NA	NA	NA	0	0	0	NA	0	NA	NA	NA	NA	0	NA	NA	NA	100	NA	NA	0.71	0	0	NA	NA	NA	NA	0	NA	NA	NA
	scRNAseq_3	AGAGCAGGTTGGTACT-1	2	0	NA	NA	NA	NA	NA	NA	0	NA	0	NA	0	NA	0	0	0	NA	NA	NA	NA	0	NA	NA	NA	14.29	NA	NA	0.08	NA	0	NA	NA	NA	0	0	NA	NA	0
	scRNAseq_3	AGAGCCCCATGGACAG-1	9	90.38	NA	NA	NA	NA	93.33	NA	NA	0	NA	NA	0	NA	98.21	0	34.65	NA	NA	100	NA	0	0	100	NA	90	NA	0	0.18	0	0	NA	NA	NA	NA	8.06	NA	NA	0
	scRNAseq_3	AGAGCCCGTCAAGCCC-1	6	3.9	NA	NA	NA	0	0	NA	NA	0	NA	NA	0	NA	2.08	100	0	NA	NA	0	NA	0	0	0	NA	27.27	NA	NA	0.1	NA	0	NA	NA	NA	0	0.67	NA	NA	NA
	scRNAseq_3	AGCCAATGTCCCTAAA-1	8	36.36	NA	NA	NA	NA	100	NA	NA	NA	NA	NA	0	NA	64.91	0	4.26	NA	NA	NA	NA	0	0	83.33	NA	85	NA	0	0.13	0	0	NA	NA	NA	0	6.67	NA	NA	0
	scRNAseq_3	AGCCAGCTCGAGTCCG-1	3	NA	0	NA	NA	NA	NA	NA	NA	NA	NA	NA	NA	NA	100	NA	0	NA	NA	NA	NA	0	NA	NA	NA	100	NA	NA	0.2	NA	0	NA	NA	NA	0	0	NA	NA	0
	scRNAseq_3	AGCTACACACCTCTAC-1	6	56.82	0	NA	NA	NA	100	NA	0	NA	NA	NA	0	NA	45.95	0	0	NA	NA	NA	0	0	0	0	NA	100	NA	0	0.04	0	0	NA	NA	NA	0	32.03	NA	NA	0
	scRNAseq_3	AGGCTGCCAACAGCCC-1	13	94.44	0	NA	100	0	96	NA	NA	NA	NA	0	0	100	63.75	6.9	0.43	NA	NA	NA	NA	21.95	100	100	NA	100	NA	0	65.82	0	0	NA	NA	NA	0	98.35	NA	0	0
	scRNAseq_3	AGGCTGCGTTTCTTAC-1	11	46.67	0	NA	NA	NA	100	NA	NA	NA	NA	NA	0	NA	64.35	0	1.01	NA	NA	100	NA	0	100	75	NA	38.89	0	NA	0.1	0	0	NA	100	NA	0	31.71	NA	NA	0
	scRNAseq_3	AGGGTCCAGCGTGAGT-1	6	42.31	NA	NA	NA	NA	100	NA	NA	NA	0	NA	0	NA	98.61	NA	0	NA	NA	0	NA	0	0	NA	NA	58.33	0	NA	0.44	0	0	NA	NA	NA	0	9.05	NA	NA	NA
	scRNAseq_3	AGGGTTTGTGAGCGAT-1	4	0	NA	NA	NA	NA	88.89	NA	NA	NA	NA	0	0	NA	0	0	0	NA	NA	NA	NA	0	NA	40	NA	25.93	NA	0	0	0	0	NA	NA	NA	0	32.26	NA	NA	0
	scRNAseq_3	AGGTCTATCATTCACT-1	3	0	NA	NA	NA	NA	NA	NA	0	NA	NA	0	NA	NA	5.26	0	0	NA	NA	NA	NA	0	NA	NA	NA	54.84	NA	NA	0.26	NA	0	NA	NA	NA	0	0	NA	NA	0
	scRNAseq_3	AGGTGTTGTGGTCTAT-1	2	0	0	NA	NA	NA	NA	NA	0	NA	0	0	0	0	0	0	0	NA	NA	0	NA	0	0	0	NA	0.93	NA	NA	0.06	0	0	0	NA	NA	0	0	NA	NA	0
	scRNAseq_3	AGGTTGTAGGCCTGAA-1	7	24.58	0	NA	NA	0	NA	NA	NA	NA	0	NA	0	92.31	38.98	0	0	NA	NA	NA	NA	0	0	0	0	41.56	NA	NA	0.05	0	0.95	NA	NA	NA	0	0.21	0	0	0
	scRNAseq_3	AGTACTGTCCCTCGTA-1	4	1.39	NA	NA	NA	NA	25	NA	NA	NA	NA	NA	0	NA	0.88	0	0	NA	NA	NA	NA	NA	NA	0	NA	0	NA	0	0.09	0	0	NA	NA	NA	0	0	NA	NA	0
	scRNAseq_3	AGTAGTCAGCCTTCTC-1	4	0	NA	NA	NA	NA	0	NA	NA	NA	NA	NA	0	0	1.3	8.33	0	NA	NA	NA	NA	0	NA	0	NA	0	NA	NA	0.11	0	0	NA	NA	NA	0	0.88	NA	NA	0
	scRNAseq_3	ATATCCTTCGTCGCTT-1	1	0	NA	NA	NA	NA	NA	NA	NA	NA	NA	NA	0	NA	0	NA	0	NA	NA	NA	NA	20	0	NA	NA	NA	NA	NA	0	NA	0	NA	NA	NA	0	0	NA	NA	0
	scRNAseq_3	ATCATTCTCCAATCCC-1	3	0	0	NA	NA	NA	NA	NA	NA	NA	NA	NA	0	NA	7.69	NA	0	NA	NA	NA	NA	0	0	NA	NA	0	0	NA	0.11	NA	0	NA	NA	NA	NA	3.03	NA	NA	0
	scRNAseq_3	ATCCATTTCGCTCATC-1	6	0	NA	NA	NA	NA	20	0	0	NA	NA	NA	0	NA	0.43	0	0	NA	NA	100	NA	0	0	12.5	NA	0	NA	0	0.06	0	0	NA	NA	NA	0	0.97	0	NA	0
	scRNAseq_3	ATCCCTGCACGACGAA-1	10	0	NA	NA	NA	NA	92.31	NA	0	NA	NA	NA	0	NA	95.8	0	14.29	NA	NA	25	100	48.28	NA	100	NA	92.31	NA	NA	0.09	0	0	NA	NA	NA	0	1.85	NA	NA	0
	scRNAseq_3	ATCCTATCATCCAACA-1	5	0	NA	NA	NA	NA	100	NA	NA	0	NA	NA	0	NA	10	0	0	NA	NA	NA	NA	0	0	NA	NA	80	NA	0	0.62	NA	0	NA	NA	NA	0	84.21	NA	NA	0
	scRNAseq_3	ATCCTATGTTGGTGTT-1	6	41.67	NA	NA	NA	NA	100	0	0	NA	NA	0	0	100	0	0	1.15	NA	NA	NA	NA	0	0	NA	NA	54.17	NA	0	0.15	0	0	NA	NA	NA	0	0	NA	NA	0
	scRNAseq_3	ATCGGCGAGGAAAGGT-1	5	0.95	0	0	NA	NA	0	NA	0	NA	NA	NA	0	0	0.44	22.22	0	NA	NA	0	NA	0	0	0	0	0	NA	0	0.24	0	0	NA	NA	NA	0	0.82	NA	NA	0
	scRNAseq_3	ATCGGCGAGGAGGTTC-1	1	1.22	NA	NA	NA	NA	0	NA	0	NA	NA	NA	0	NA	0	0	0	NA	NA	NA	NA	0	NA	NA	NA	0	NA	NA	0	0	0	NA	NA	NA	NA	0	NA	NA	0
	scRNAseq_3	ATCGTCCTCAATCTTC-1	4	0.63	0	NA	NA	0	NA	NA	NA	NA	0	NA	1.25	0	1.74	0	0	NA	NA	NA	NA	0	NA	0	NA	0	NA	0	0.12	0	0	NA	NA	NA	0	0	0	NA	0
	scRNAseq_3	ATCTTCATCTACCAGA-1	0	0	NA	NA	NA	NA	NA	NA	NA	NA	NA	NA	0	NA	NA	NA	0	NA	NA	0	NA	0	0	0	NA	0	NA	0	0	NA	0	NA	NA	NA	0	NA	NA	NA	NA
	scRNAseq_3	ATGAAAGGTTTCAGAC-1	6	72.22	NA	NA	NA	0	100	NA	NA	0	0	NA	0	NA	87.5	0	27.08	NA	NA	NA	NA	NA	NA	0	NA	94.12	NA	0	0	NA	0	NA	NA	NA	NA	100	NA	NA	0
	scRNAseq_3	ATGAGGGCATACATCG-1	2	0	NA	NA	NA	NA	0	NA	NA	NA	NA	0	0	0	0.5	0	0	NA	NA	NA	NA	0	33.33	0	NA	0	NA	0	0	0	0	NA	NA	NA	0	0	NA	NA	0
	scRNAseq_3	ATGCGATCACATATCG-1	7	1.04	0	NA	0	NA	35.71	NA	NA	NA	NA	0	0	100	63.41	12	0	NA	NA	NA	NA	0	NA	0	NA	0	NA	10	21.02	0	0	NA	NA	NA	0	0	NA	NA	0
	scRNAseq_3	ATGGGAGCAATATCCG-1	7	0	NA	NA	NA	NA	100	NA	0	NA	NA	NA	0	NA	9.52	11.11	0	NA	NA	NA	NA	0	4.85	NA	NA	76.19	NA	0	18.78	0	0	NA	NA	NA	NA	97.5	NA	NA	NA
	scRNAseq_3	ATTCACTTCAGGAGAC-1	5	1.75	NA	NA	NA	0	5.26	NA	NA	NA	0	NA	0	0	23.08	NA	0	NA	NA	0	NA	0	0	0	NA	0	NA	NA	0.08	0	0	NA	NA	NA	0	0.17	0	NA	0
	scRNAseq_3	ATTCAGGAGAGTTGAT-1	7	67.5	NA	NA	NA	NA	97.22	NA	0	NA	NA	NA	0	NA	98.98	0	24.56	NA	NA	NA	NA	0	NA	100	NA	100	NA	0	0	NA	0	NA	NA	NA	0	100	NA	NA	NA
	scRNAseq_3	ATTCAGGAGGATAATC-1	6	0	NA	NA	NA	0	61.54	NA	0	NA	NA	0	0	100	50	NA	0	NA	NA	NA	NA	NA	NA	NA	NA	100	NA	NA	0.13	NA	0	NA	NA	NA	0	96.86	NA	NA	0
	scRNAseq_3	ATTCAGGCAAGATCCT-1	5	0	0	NA	NA	NA	0	NA	NA	NA	NA	NA	0	NA	67.23	0	0	NA	NA	50	NA	31.25	0	NA	NA	48	NA	NA	0.19	0	0	NA	NA	NA	0	0	NA	NA	0
	scRNAseq_3	ATTCCATTCAGCCCAG-1	1	0	NA	NA	NA	NA	0	NA	0	NA	NA	NA	0	NA	0	NA	0	NA	NA	0	NA	0	0	0	0	0	NA	NA	0.1	0	0	NA	NA	NA	0	0	NA	NA	0
	scRNAseq_3	ATTCCCGTCAGCGTCG-1	2	0	NA	NA	NA	NA	25	NA	NA	NA	0	NA	0	NA	0	0	0	NA	NA	NA	NA	0	0	NA	NA	38.46	NA	NA	0	NA	0	NA	NA	NA	0	0	NA	NA	0
	scRNAseq_3	ATTGGGTCATGACGGA-1	2	0	NA	NA	NA	NA	NA	NA	NA	NA	NA	NA	0	NA	1.89	0	0	NA	NA	0	NA	0	0	0	NA	0	NA	NA	0.05	0	0	NA	NA	NA	0	0	NA	NA	0
	scRNAseq_3	ATTTACCCATCGTTCC-1	4	0.82	NA	NA	NA	NA	0	NA	NA	NA	NA	0	0	NA	0.51	0	0	NA	NA	0	NA	0	NA	0	NA	0	NA	0	0.24	0	0	NA	NA	NA	0	0.72	NA	NA	0
	scRNAseq_3	ATTTCACAGGTAACTA-1	3	0	0	NA	NA	NA	60	NA	0	NA	0	NA	0	0	6.37	0	0	NA	NA	0	NA	0	NA	0	NA	0	NA	0	0.12	0	0	NA	NA	NA	0	0	0	0	0
	scRNAseq_3	CAAAGAATCGGTCGGT-1	1	0	0	NA	NA	NA	NA	NA	NA	NA	NA	NA	0	NA	0	0	0	NA	NA	NA	NA	0	NA	0	NA	0	NA	0	0.15	0	0	NA	NA	NA	0	0	NA	NA	0
	scRNAseq_3	CAACAGTAGAGCCTGA-1	2	0	NA	0	NA	NA	NA	NA	0	NA	NA	NA	0	NA	0	NA	0	NA	NA	0	NA	0	NA	0	NA	0	NA	NA	0.19	0	0	NA	NA	NA	0	1.09	NA	NA	0
	scRNAseq_3	CAACCAAAGTCTTCGA-1	1	0	NA	NA	NA	NA	0	NA	NA	NA	NA	NA	0	0	0	0	0	NA	NA	0	NA	0	0	NA	NA	0	NA	NA	0.06	0	0	NA	NA	NA	0	0	NA	NA	0
	scRNAseq_3	CAAGAGGGTGCTGATT-1	1	0	0	NA	NA	NA	NA	NA	0	NA	NA	NA	0	0	62.75	0	0	NA	NA	NA	NA	0	0	0	NA	0	NA	NA	0	0	0	NA	NA	NA	0	0	NA	NA	0
	scRNAseq_3	CAATACGGTGCTGATT-1	3	11.11	NA	NA	NA	NA	100	NA	NA	NA	NA	0	NA	NA	NA	NA	NA	NA	NA	NA	NA	NA	NA	NA	NA	NA	NA	NA	0.07	NA	0	NA	NA	NA	NA	0	NA	NA	0
	scRNAseq_3	CACGAATCACGTCTCT-1	3	0	0	NA	NA	0	0	NA	NA	NA	0	NA	0	0	0.42	0	0	NA	NA	0	NA	0	0	0	NA	2.5	NA	NA	0.12	0	0	NA	NA	NA	0	0	0	NA	0
	scRNAseq_3	CACTGAACAGATACTC-1	10	12.33	0	NA	NA	0	68.75	NA	NA	NA	NA	0	0	0	91.73	12.69	0	NA	NA	NA	NA	14.29	NA	14.29	NA	60.98	NA	0	0.26	0	0	100	NA	NA	0	0.43	NA	NA	0
	scRNAseq_3	CACTGAATCCCTGGTT-1	1	0	NA	NA	NA	NA	NA	NA	NA	0	0	NA	0	NA	0	0	0	NA	NA	NA	NA	0	0	NA	NA	0	NA	NA	0	0	0	NA	NA	NA	0	2.86	NA	NA	0
	scRNAseq_3	CACTGGGGTCAAATCC-1	3	0	0	NA	NA	NA	0	NA	0	NA	NA	NA	0	NA	2.01	0	0	NA	NA	NA	NA	0	0	0	NA	0	NA	0	0.17	0	0	NA	NA	NA	0	1.18	NA	NA	0
	scRNAseq_3	CAGCGTGCACATGAAA-1	6	40.59	0	NA	NA	0	87.5	NA	NA	NA	NA	NA	0	83.33	60.38	0	0	NA	NA	100	NA	0	0	NA	NA	6.25	NA	NA	0	0	0	NA	NA	NA	0	0	NA	NA	0
	scRNAseq_3	CAGCGTGTCTTCCCAG-1	2	0	0	NA	NA	NA	0	NA	NA	NA	0	NA	0	0	1	0	0	NA	NA	0	NA	0	NA	0	NA	0	NA	0	0.05	0	0	NA	NA	NA	0	0	NA	NA	0
	scRNAseq_3	CAGGGCTCACGCTGAC-1	9	47.25	0	NA	NA	NA	100	NA	0	NA	NA	NA	0	NA	98.95	0	0	NA	NA	100	NA	57.89	NA	100	NA	100	NA	0	0.2	0	0	NA	NA	NA	0	55.21	NA	NA	NA
	scRNAseq_3	CAGGTATTCTTCGGTC-1	2	0	NA	NA	NA	NA	NA	NA	NA	NA	NA	NA	NA	NA	0	0	0	NA	NA	NA	NA	25	NA	0	NA	3.85	NA	NA	0	0	0	NA	NA	NA	NA	0	NA	NA	0
	scRNAseq_3	CATACTTCAGCTACAT-1	10	0	100	NA	0	0	100	NA	NA	NA	NA	0	0	NA	66.49	0	46.2	NA	NA	71.43	NA	0	42.86	100	NA	100	NA	0	0.15	0	0	NA	NA	NA	0	97.96	NA	0	0
	scRNAseq_3	CATAGACAGGTCCAGA-1	3	0	NA	NA	NA	NA	0	NA	NA	NA	NA	NA	0	NA	1.04	0	0	NA	NA	0	NA	0	0	NA	NA	1.77	NA	0	1.5	0	0	NA	NA	NA	0	0	NA	NA	0
	scRNAseq_3	CATAGACCAGGGACTA-1	3	0	0	0	NA	NA	0	NA	NA	NA	0	NA	0	0	0	0	0.56	NA	NA	0	NA	0	0	0	NA	0	NA	0	0.19	0	0.19	NA	NA	NA	0	0	0	NA	0
	scRNAseq_3	CATAGACGTTACGCCG-1	12	59.57	0	NA	NA	0	97.47	NA	NA	NA	NA	NA	0.55	100	83.05	14.29	31.17	NA	NA	94.44	NA	0	0	71.43	NA	92.31	NA	0	0.04	0	0	NA	NA	NA	0	89.09	NA	NA	0
	scRNAseq_3	CATCAAGGTAGGTCAG-1	10	100	NA	NA	NA	NA	100	NA	NA	NA	NA	0	0	NA	89.37	27.5	40.87	NA	NA	NA	NA	64.71	NA	100	NA	100	NA	NA	0	0	0.51	NA	NA	NA	0	45.61	NA	NA	0
	scRNAseq_3	CATCCCACACACCTTC-1	2	0	0	NA	NA	NA	0	NA	0	NA	NA	NA	0	NA	0	0	0.64	NA	NA	NA	NA	0	0	0	NA	0	NA	NA	0.28	0	0	NA	NA	NA	0	0	0	NA	0
	scRNAseq_3	CATCGGGTCAACCCGG-1	1	0.69	0	NA	NA	NA	0	NA	NA	NA	0	NA	0	NA	0	0	0	NA	NA	0	NA	0	NA	0	NA	0	NA	0	0	0	0	NA	NA	NA	0	0	NA	NA	0
	scRNAseq_3	CATTCATAGAAATGGG-1	7	17.39	0	NA	NA	NA	99.06	NA	NA	0	0	NA	0	NA	72.06	0	0	NA	NA	0	NA	30	NA	30.77	NA	100	NA	0	30.62	0	0	NA	NA	NA	0	0	NA	NA	0
	scRNAseq_3	CATTCTAGTGTCATCA-1	2	0	0	NA	NA	NA	NA	NA	NA	NA	NA	NA	0	NA	0	0	0.98	NA	NA	NA	NA	0	NA	0	NA	0	NA	NA	0.17	0	0	NA	NA	NA	0	0	NA	NA	0
	scRNAseq_3	CATTGAGCACCCTATC-1	4	66.17	NA	NA	NA	NA	0	NA	NA	NA	NA	NA	0	NA	75.5	0	0	NA	NA	0	NA	0	0	0	NA	29.63	NA	0	0.05	NA	0	NA	NA	NA	0	0	NA	NA	NA
	scRNAseq_3	CATTTCACATGGCCCA-1	0	0	NA	NA	NA	NA	0	NA	0	NA	NA	NA	0	NA	0	0	0	NA	NA	NA	NA	0	0	0	NA	0	NA	0	0	0	0	NA	NA	NA	0	0	0	NA	0
	scRNAseq_3	CCAATTTCAGAACTCT-1	2	0	NA	NA	NA	NA	NA	NA	0	NA	NA	NA	0	NA	0	0	0.7	NA	NA	0	NA	0	0	NA	NA	0	NA	NA	0.06	0	0	NA	NA	NA	0	0	NA	NA	0
	scRNAseq_3	CCACAAAGTCACCCTT-1	6	0	0	NA	NA	NA	0	NA	0	NA	NA	0	0	100	66.28	0	0	NA	NA	25	NA	0	NA	0	NA	2.44	NA	NA	0.1	0	0	NA	NA	NA	0	24.23	NA	NA	0
	scRNAseq_3	CCACCATTCGGTTAGT-1	1	0	NA	NA	NA	0	0	NA	NA	NA	NA	NA	0	0	0	0	0	NA	NA	NA	NA	0	NA	0	NA	0	NA	0	0	0	0	NA	NA	NA	0	1.27	NA	NA	0
	scRNAseq_3	CCATCACTCTGAATGC-1	2	0.83	0	NA	NA	NA	0	NA	0	NA	NA	NA	0	NA	1.48	0	0	NA	0	0	NA	0	NA	0	NA	0	NA	0	0	0	0	NA	NA	NA	0	0	NA	NA	0
	scRNAseq_3	CCCAACTGTGGTATGG-1	12	95.92	NA	NA	NA	0	96.43	NA	NA	NA	NA	NA	0	100	92.86	100	22.64	NA	NA	NA	NA	100	98.73	100	NA	100	NA	0	45.01	0	0	NA	NA	NA	0	96.26	NA	0	NA
	scRNAseq_3	CCCTAACTCCTCACTG-1	1	0	NA	NA	NA	NA	NA	NA	NA	NA	NA	NA	0	NA	NA	NA	NA	NA	NA	NA	NA	0	NA	0	NA	21.74	NA	0	0	NA	0	NA	NA	NA	0	0	NA	NA	0
	scRNAseq_3	CCCTCAATCCTGTAGA-1	2	0	NA	NA	NA	NA	0	0	0	NA	NA	0	0	NA	7.58	0	1.4	NA	NA	NA	NA	NA	0	NA	NA	0	NA	NA	0	0	0	NA	NA	NA	0	0	NA	NA	0
	scRNAseq_3	CCCTCTCAGACGGATC-1	2	0	NA	NA	0	0	0	NA	0	NA	0	NA	0	NA	3.33	0	0	NA	NA	0	NA	0	0	0	NA	0	NA	0	0.09	0	0	NA	NA	NA	0	0	NA	NA	NA
	scRNAseq_3	CCCTCTCAGATAGCTA-1	0	0	0	NA	NA	NA	0	NA	NA	NA	NA	NA	0	NA	0	0	0	NA	NA	NA	NA	0	0	0	NA	0	NA	NA	0	0	0	NA	NA	NA	0	0	NA	NA	NA
	scRNAseq_3	CCGAACGAGTGCAACG-1	4	0	0	NA	NA	NA	NA	NA	0	0	0	NA	0	NA	0.26	0	0.39	NA	NA	0	NA	0	0	0	NA	0	NA	0	0.05	0	0	NA	NA	NA	0	0.97	NA	NA	0
	scRNAseq_3	CCGATCTCAGGTTCGC-1	3	0	NA	NA	NA	0	NA	NA	NA	NA	0	0	0	NA	2.17	0	0	NA	NA	NA	NA	0	0	0	NA	51.75	NA	0	0.17	0	0	NA	NA	NA	0	0	NA	NA	0
	scRNAseq_3	CCGGACACAGTATGAA-1	9	4.21	0	NA	NA	NA	83.87	NA	NA	NA	0	NA	0	NA	97.75	0	0	NA	NA	66.67	NA	0	75	100	NA	80.95	NA	NA	0.16	0	0	NA	NA	NA	0	98.88	NA	NA	0
	scRNAseq_3	CCGGACAGTGGTAACG-1	7	2.13	0	NA	NA	0	0	NA	0	NA	NA	NA	0	0	25.82	14.29	0	NA	NA	0	NA	0	0	3.85	NA	9.52	NA	0	0.03	0	0	0	NA	NA	0	0.7	NA	NA	0
	scRNAseq_3	CCGGTAGCACCAGCTG-1	1	6.67	NA	NA	NA	NA	0	NA	NA	NA	NA	NA	0	NA	0	0	0	NA	NA	NA	NA	0	NA	NA	NA	0	NA	NA	0	NA	0	NA	NA	NA	0	0	NA	NA	NA
	scRNAseq_3	CCGGTGACATTGAGCT-1	4	0	NA	NA	NA	NA	85.71	NA	NA	NA	NA	NA	0	NA	38.46	0	0	NA	NA	NA	NA	0	0	0	NA	100	NA	NA	43.2	0	0	NA	NA	NA	0	0	NA	NA	NA
	scRNAseq_3	CCGTTCATCGCTCATC-1	5	8.33	NA	NA	NA	NA	NA	NA	NA	NA	0	0	0	0	34.29	0	0	NA	NA	NA	NA	0	0	0	NA	21.43	NA	NA	0.05	0	0	NA	NA	NA	0	2.73	0	NA	NA
	scRNAseq_3	CCTAACCTCTGTAACG-1	3	1.37	0	NA	NA	0	0	NA	NA	NA	0	0	0	NA	0.16	0	0	NA	NA	0	NA	0	0	0	NA	0	0	0	0.08	0	0	NA	NA	NA	0	0	NA	NA	0
	scRNAseq_3	CCTATCGTCCATAGAC-1	4	0	NA	NA	NA	0	100	NA	NA	NA	NA	NA	0	NA	23.81	NA	0	NA	NA	NA	NA	0	NA	NA	NA	0	NA	NA	0.29	0	0	NA	NA	NA	NA	15.15	NA	NA	0
	scRNAseq_3	CCTTGTGGTTCGTTCC-1	0	0	0	NA	NA	NA	NA	NA	NA	NA	0	NA	0	0	0	0	0	NA	NA	NA	NA	0	NA	0	NA	0	NA	0	0	0	0	NA	NA	NA	0	0	0	NA	0
	scRNAseq_3	CGAGGAAAGAGGGTCT-1	2	1.14	0	NA	NA	NA	0	NA	NA	NA	NA	NA	0	NA	0	0	0	NA	NA	0	NA	0	NA	0	0	0	NA	0	0.13	0	0	NA	NA	NA	0	0	NA	NA	0
	scRNAseq_3	CGCAGGTGTGTAGGAC-1	9	33.33	NA	NA	0	NA	100	NA	NA	NA	NA	NA	0	NA	55.1	100	2.82	NA	NA	NA	NA	0	NA	100	NA	100	0	0	0.05	NA	0	NA	NA	NA	0	88.11	NA	NA	NA
	scRNAseq_3	CGCAGGTTCCTGTAGA-1	1	0	0	NA	NA	NA	NA	NA	0	NA	0	NA	0	0	5.08	0	0	NA	NA	NA	NA	0	0	NA	NA	0	NA	NA	0	0	0	NA	NA	NA	0	0	NA	NA	NA
	scRNAseq_3	CGCATGGCACTCCGAG-1	11	98.11	0	NA	NA	100	100	NA	NA	NA	0	NA	0	100	97.69	0	0	NA	NA	75	NA	45.95	NA	66.67	NA	69.64	NA	NA	0.07	0	0	NA	NA	NA	0	54.6	NA	NA	0
	scRNAseq_3	CGCCATTCAGAAACCG-1	7	0	NA	NA	NA	NA	0	NA	0	NA	0	NA	0.86	50	48.45	0	0	NA	NA	0	NA	0	0	37.5	NA	64.81	NA	0	0.04	0	0	NA	NA	NA	0	16	NA	NA	0
	scRNAseq_3	CGGAATTGTTTGCCGG-1	8	20.63	0	NA	NA	NA	100	NA	NA	NA	NA	NA	0	NA	66.13	0	0	NA	NA	NA	NA	0	88.89	100	NA	100	NA	NA	0.03	0	0	NA	NA	NA	NA	0.83	NA	NA	0
	scRNAseq_3	CGGACACCAGGTTCCG-1	1	5.56	NA	NA	NA	NA	NA	NA	NA	NA	NA	NA	NA	NA	NA	NA	0	NA	NA	NA	NA	NA	NA	NA	NA	0	NA	NA	0	0	0	NA	NA	NA	NA	0	NA	NA	NA
	scRNAseq_3	CGGGTCAAGTACTCGT-1	2	0	NA	NA	NA	NA	NA	NA	0	NA	0	NA	0	NA	0	NA	2	NA	NA	0	NA	0	NA	0	NA	0	NA	NA	0	0	0	NA	NA	NA	0	1.41	0	NA	0
	scRNAseq_3	CGGGTCAGTCCAGCAC-1	7	1.18	NA	NA	NA	NA	100	NA	0	NA	0	NA	0.87	NA	47.69	0	0	NA	NA	NA	NA	66.67	NA	0	NA	0	NA	0	0.08	0	0	NA	NA	NA	0	0.68	0	NA	0
	scRNAseq_3	CGTGTCTAGTGGACGT-1	5	23.91	NA	NA	NA	NA	100	NA	NA	NA	0	NA	0	NA	98.33	0	0	NA	NA	NA	NA	0	0	NA	NA	60	NA	NA	0	0	1.6	NA	NA	NA	0	0	NA	NA	NA
	scRNAseq_3	CTACCCAAGCTTGTTG-1	8	49.41	NA	NA	NA	0	82.05	NA	NA	NA	NA	NA	0	37.5	93.33	0	0	NA	NA	50	NA	0	NA	0	NA	54.39	NA	0	0.03	0	0	NA	NA	NA	0	35	NA	NA	0
	scRNAseq_3	CTAGACAAGAGTGTGC-1	8	51.28	0	NA	NA	NA	100	NA	0	NA	NA	NA	0	NA	95.77	NA	0	NA	NA	0	NA	65.22	93.75	NA	NA	100	NA	NA	19.39	0	0	NA	NA	NA	0	50.36	NA	NA	NA
	scRNAseq_3	CTATCCGCAGCAATTC-1	3	0	NA	NA	NA	NA	100	NA	NA	NA	NA	NA	0	NA	0	0	0	NA	NA	NA	NA	0	NA	NA	NA	100	NA	0	0.19	0	0	NA	NA	NA	0	0	NA	NA	NA
	scRNAseq_3	CTATCTAAGGTGCCTC-1	3	NA	NA	NA	NA	NA	0	NA	NA	NA	NA	NA	0	NA	0	NA	0	NA	NA	NA	NA	0	0	NA	NA	0	NA	NA	0.09	0	0	NA	NA	NA	2.27	4.76	NA	NA	NA
	scRNAseq_3	CTCAATTCAACGCCCA-1	3	0	NA	NA	NA	0	0	NA	NA	NA	NA	NA	0.93	0	0	0	0	NA	NA	NA	NA	0	0	0	NA	0	NA	0	0.12	0	0	NA	NA	NA	0	0.74	0	NA	0
	scRNAseq_3	CTCAGGGGTGGACAGT-1	4	1.89	0	NA	NA	NA	0	NA	NA	NA	NA	NA	0	0	12.82	0	0	NA	NA	NA	NA	0	NA	0	NA	0	NA	0	0.23	0	0	NA	NA	NA	0	1.27	NA	NA	0
	scRNAseq_3	CTCCCTCTCGTGCACG-1	0	0	NA	NA	NA	NA	NA	NA	NA	NA	NA	NA	0	0	0	NA	0	NA	NA	NA	NA	0	NA	0	NA	0	NA	NA	0	0	0	NA	NA	NA	NA	0	NA	NA	0
	scRNAseq_3	CTCCTTTAGTATAACG-1	6	0	0	NA	NA	0	68.42	NA	0	NA	0	0	0	0	30.29	0	0	NA	NA	0	NA	0	0	50	NA	43.24	NA	NA	0.08	0	0	NA	NA	NA	NA	0.43	0	NA	0
	scRNAseq_3	CTCGAGGTCTAGATCG-1	5	0	0	NA	NA	NA	54.55	NA	0	NA	NA	NA	0	0	98.77	0	0	NA	NA	NA	NA	0	NA	75	NA	43.75	NA	NA	0.05	0	0	NA	NA	NA	0	0	0	NA	0
	scRNAseq_3	CTGAATGGTTTCGACA-1	3	0	NA	NA	NA	NA	0	NA	NA	NA	NA	NA	0	NA	0	NA	0	NA	NA	NA	NA	0	NA	0	NA	2.78	NA	0	0.06	0	0	NA	NA	NA	0	0.49	NA	NA	0
	scRNAseq_3	CTGCAGGAGCCTTCTC-1	8	96.3	NA	NA	NA	NA	100	NA	0	NA	NA	0	0	NA	99.47	0	100	NA	NA	100	NA	0	NA	NA	NA	100	NA	NA	0.08	0	0	NA	NA	NA	0	95.27	NA	NA	0
	scRNAseq_3	CTGCATCTCGTCAACA-1	5	0	NA	NA	NA	NA	NA	NA	NA	NA	NA	NA	0	0	47.69	55.56	NA	NA	NA	NA	NA	0	NA	NA	NA	97.22	0	0	0.2	NA	0	NA	NA	NA	NA	55.56	NA	NA	NA
	scRNAseq_3	CTGCCTAGTCGAACAG-1	11	97.37	7.14	NA	NA	NA	100	NA	0	NA	NA	NA	0	100	93.75	50	56.25	NA	NA	NA	NA	33.33	NA	NA	NA	100	NA	0	0.14	0	0	NA	NA	NA	0	97.44	NA	NA	0
	scRNAseq_3	CTGCTCAGTACCTAAC-1	10	48.77	0	0	NA	NA	96.97	0	0	0	NA	NA	0	NA	98.91	5.88	0	NA	NA	0	NA	38.46	61.54	100	0	55.32	NA	0	29.22	0	0	NA	NA	NA	0	0.38	NA	NA	0
	scRNAseq_3	CTGCTCATCATTTCGT-1	5	0	NA	NA	NA	NA	96	NA	NA	0	NA	NA	0	0	42.94	0	0	NA	NA	NA	NA	0	0	0	NA	25.81	NA	NA	30.71	0	0	NA	NA	NA	0	30.43	NA	NA	0
	scRNAseq_3	CTGCTCATCGACACTA-1	8	59.57	NA	NA	NA	NA	100	NA	NA	NA	0	NA	0	100	96.02	30.43	0	NA	NA	100	NA	0	NA	100	NA	100	NA	NA	0	0	0	NA	NA	NA	0	0	NA	NA	0
	scRNAseq_3	CTGTCGTGTGAGAACC-1	1	0	NA	NA	NA	NA	NA	NA	NA	NA	NA	NA	0	NA	0	NA	0	NA	NA	NA	NA	0	0	NA	NA	0	NA	NA	0.41	0	0	NA	NA	NA	0	0	NA	NA	0
	scRNAseq_3	CTGTGAAGTTTCGTTT-1	0	0	NA	NA	NA	NA	NA	NA	NA	NA	0	NA	0	NA	0	0	0	NA	NA	NA	NA	0	NA	NA	NA	0	NA	NA	0	0	0	NA	NA	NA	NA	0	NA	NA	0
	scRNAseq_3	CTGTGGGCACGCTATA-1	10	40.5	0	NA	NA	NA	100	NA	0	NA	NA	NA	0	100	99.02	22.58	0	NA	NA	NA	NA	82.93	NA	100	NA	100	NA	0	63.15	0	0	NA	NA	NA	0	71.34	0	NA	NA
	scRNAseq_3	CTTACCGAGCACACAG-1	0	0	NA	NA	NA	NA	NA	NA	0	NA	NA	NA	0	NA	0	NA	NA	NA	NA	NA	NA	0	NA	NA	NA	NA	NA	NA	0	NA	0	NA	NA	NA	NA	0	NA	NA	0
	scRNAseq_3	CTTAGGAGTGATAGTA-1	1	0	NA	NA	NA	NA	NA	NA	0	NA	0	NA	0	NA	0.67	0	0	NA	NA	NA	NA	0	NA	0	NA	0	NA	0	0	0	0	NA	NA	NA	0	0	NA	NA	0
	scRNAseq_3	GAAACCTTCCCTTCCC-1	8	31.94	0	NA	NA	0	100	NA	NA	NA	NA	NA	0	NA	44.97	8.47	0	NA	NA	0	NA	0	0	33.33	NA	44.44	NA	0	0.06	0	0	NA	NA	NA	0	0.75	0	NA	0
	scRNAseq_3	GAAGCCCGTACGTAGG-1	0	NA	NA	NA	NA	NA	NA	NA	NA	NA	NA	NA	0	NA	NA	0	0	NA	NA	NA	NA	0	0	NA	NA	NA	NA	NA	0	NA	0	NA	NA	NA	0	NA	NA	NA	NA
	scRNAseq_3	GAAGTAAGTACAGAAT-1	6	0.88	0	NA	NA	NA	95	NA	0	NA	NA	NA	0	0	56.21	NA	0	NA	NA	NA	NA	NA	0	50	NA	13.04	NA	NA	0.1	NA	0	NA	NA	NA	0	0	NA	NA	0
	scRNAseq_3	GAATCGTAGCAGCGAT-1	9	33.33	0	NA	NA	NA	100	NA	0	NA	NA	NA	0	NA	11.11	0	0	NA	NA	100	NA	0	0	100	NA	100	NA	NA	0.11	NA	0.53	NA	NA	NA	0	31.32	NA	NA	0
	scRNAseq_3	GACACGCTCAAGTAAG-1	6	NA	NA	NA	NA	NA	100	NA	NA	NA	NA	NA	0	NA	0	87.5	0	NA	NA	NA	NA	18.18	NA	NA	NA	100	NA	NA	6.6	NA	0	NA	NA	NA	0	83.33	NA	NA	NA
	scRNAseq_3	GACGTTAGTCGAGATG-1	3	1.16	0	NA	NA	NA	0	NA	NA	NA	NA	NA	0	NA	0.72	0	0	NA	NA	NA	NA	0	0	0	0	0	NA	0	0.12	0	0	NA	NA	NA	0	0	0	NA	0
	scRNAseq_3	GACTCAAGTAGAGCTG-1	4	0	NA	NA	NA	NA	NA	NA	NA	NA	NA	NA	0	NA	0	NA	0	NA	NA	NA	NA	NA	NA	75	NA	29.41	NA	0	0.15	0	0.39	NA	NA	NA	0	0	NA	NA	0
	scRNAseq_3	GAGATGGTCGGTTAGT-1	0	0	NA	NA	NA	NA	NA	NA	NA	NA	NA	NA	0	NA	0	0	0	NA	NA	NA	NA	0	NA	NA	NA	0	NA	0	0	0	0	NA	NA	NA	NA	0	0	NA	0
	scRNAseq_3	GAGGGATGTCTCGGGT-1	10	96.77	NA	NA	NA	NA	100	NA	0	NA	0	0	0	NA	98.26	76	0	NA	NA	100	NA	31.03	NA	100	NA	100	NA	0	0.14	0	0	NA	NA	NA	0	88.14	NA	NA	0
	scRNAseq_3	GAGTCTACAACAGTGG-1	2	0	NA	NA	NA	NA	NA	NA	0	NA	0	NA	0	0	0	0	0	NA	NA	0	NA	0	NA	0	NA	0	0	0	0.09	0	0	NA	NA	NA	0	0.95	NA	NA	0
	scRNAseq_3	GAGTCTATCTTCCAGC-1	2	NA	0	NA	NA	NA	NA	NA	NA	NA	NA	NA	NA	NA	0	NA	NA	NA	NA	NA	NA	NA	NA	NA	NA	0	NA	0	0.36	NA	1.59	NA	NA	NA	0	0	NA	NA	NA
	scRNAseq_3	GAGTGTTCAGCAGAAC-1	5	0	NA	NA	NA	NA	18.18	NA	NA	NA	NA	NA	0	NA	77.78	NA	0	NA	NA	NA	NA	NA	NA	NA	NA	60.76	NA	0	38.09	NA	0	NA	NA	NA	0	7.14	NA	NA	0
	scRNAseq_3	GAGTTTGAGGGTGGGA-1	4	0	0	NA	NA	NA	16.67	NA	NA	NA	0	NA	0	0	0.77	NA	0	NA	NA	0	NA	0	0	0	NA	0	NA	NA	0.03	0	0.75	NA	NA	NA	0	0	NA	NA	0
	scRNAseq_3	GAGTTTGTCCCGTAAA-1	7	25.4	0	NA	NA	NA	100	NA	0	NA	0	0	0	16.67	20.17	52.94	0	NA	NA	NA	NA	0	0	0	NA	68.97	NA	0	0.08	0	0	NA	NA	NA	0	0	NA	NA	0
	scRNAseq_3	GATCCCTCACAAACGG-1	1	0	NA	NA	NA	0	NA	NA	NA	NA	NA	NA	0	0	0	0	0	NA	NA	NA	NA	0	0	NA	NA	0	NA	NA	0.17	0	0	NA	NA	NA	0	0	NA	NA	NA
	scRNAseq_3	GATCCCTTCGGCGATC-1	1	0	NA	NA	NA	NA	0	NA	0	NA	NA	NA	0	0	3.37	0	0	NA	NA	NA	NA	NA	0	NA	NA	0	NA	NA	0	0	0	NA	NA	NA	0	0	NA	NA	0
	scRNAseq_3	GATGACTTCTCCATAT-1	8	17.86	0	NA	NA	NA	100	NA	NA	NA	NA	NA	0	100	95.24	100	0	NA	NA	NA	NA	0	NA	NA	NA	95.83	NA	NA	55.69	0	0	NA	NA	NA	0	34.52	NA	NA	NA
	scRNAseq_3	GATGAGGTCTAGCCTC-1	5	66.67	NA	NA	NA	NA	100	NA	0	NA	NA	NA	0	NA	50	0	0	NA	NA	NA	NA	NA	NA	NA	NA	53.85	NA	NA	0.22	0	0	NA	NA	NA	0	0	NA	NA	0
	scRNAseq_3	GATGCTAGTCACCGAC-1	5	39.06	NA	NA	NA	NA	NA	NA	0	NA	NA	NA	0	NA	NA	90	0	NA	NA	NA	NA	NA	92.86	NA	NA	100	0	NA	0	0	0	NA	NA	NA	0	100	NA	NA	0
	scRNAseq_3	GCAACCGTCATCGGGC-1	1	0	NA	NA	NA	NA	NA	NA	NA	NA	0	NA	0	NA	16.67	NA	0	NA	NA	NA	NA	0	NA	NA	NA	0	NA	NA	0	NA	0	NA	NA	NA	0	0	NA	NA	0
	scRNAseq_3	GCACGTGTCGCGTTTC-1	0	NA	NA	NA	NA	NA	NA	NA	0	NA	NA	NA	0	NA	NA	NA	0	NA	NA	NA	NA	NA	0	NA	NA	0	NA	NA	0	NA	0	NA	NA	NA	0	0	NA	NA	NA
	scRNAseq_3	GCACGTGTCGCTATTT-1	1	0	NA	NA	NA	NA	NA	NA	0	NA	NA	NA	0	NA	NA	NA	0	NA	NA	NA	NA	0	0	NA	NA	0	NA	0	0	0	0	NA	NA	NA	0	16.67	NA	NA	NA
	scRNAseq_3	GCAGCCAAGTATAGGT-1	5	0	0	NA	NA	NA	0	0	NA	NA	0	0	0	NA	24.93	2.44	0	NA	NA	0	NA	0	0	0	NA	17.05	NA	0	0.08	0	0	NA	NA	NA	0	0.49	0	NA	0
	scRNAseq_3	GCAGCTGCAGCGGTTC-1	3	NA	NA	NA	NA	NA	NA	NA	NA	NA	NA	0	0	0	1.52	NA	0	NA	NA	NA	NA	0	NA	0	NA	7.14	NA	0	0.08	0	0	NA	NA	NA	0	0	NA	NA	0
	scRNAseq_3	GCCAGGTGTCTTGTCC-1	8	69.41	NA	NA	NA	NA	100	NA	NA	NA	NA	NA	0	NA	97.76	37.93	0	NA	NA	NA	NA	0	0	71.43	NA	52	NA	NA	0.38	0	0	NA	NA	NA	0	86.79	NA	NA	0
	scRNAseq_3	GCCAGGTGTGCTATTG-1	2	0	0	NA	NA	NA	0	NA	NA	0	0	NA	0	0	0.32	0	0	NA	NA	0	NA	0	NA	0	NA	0	NA	NA	0.3	0	0	NA	NA	NA	0	0	NA	NA	0
	scRNAseq_3	GCCAGTGCAGAACATA-1	8	0	NA	NA	0	NA	97.12	NA	NA	NA	0	NA	0	NA	23.34	60.71	0	NA	NA	0	NA	0	0	40	NA	66.67	NA	0	0.06	0	0.41	NA	NA	NA	0	0.32	NA	NA	0
	scRNAseq_3	GCCATTCGTCAAGTTC-1	8	49.47	NA	NA	NA	NA	100	NA	NA	NA	0	NA	0	100	98.8	0	0	NA	NA	NA	NA	38	0	NA	NA	97.85	NA	0	23.86	0	0	NA	NA	NA	0	79.06	NA	0	0
	scRNAseq_3	GCCCAGATCTTAGCCC-1	3	0	0	NA	NA	0	NA	0	NA	NA	NA	NA	0	0	5.06	0	0.35	NA	NA	0	NA	0	0	0	NA	1.45	NA	0	0	0	0	NA	NA	NA	0	0	0	0	0
	scRNAseq_3	GCCTGTTCATCTGGGC-1	1	0	NA	NA	NA	NA	NA	NA	NA	NA	NA	NA	0	NA	0	NA	0	NA	NA	NA	NA	NA	0	NA	NA	0	NA	NA	0.11	0	0	NA	NA	NA	NA	0	NA	NA	NA
	scRNAseq_3	GCGTTTCCATAGAGGC-1	11	83.33	NA	NA	NA	NA	100	NA	NA	NA	0	0	0.74	NA	100	22.22	48.98	NA	NA	NA	NA	0	100	100	NA	100	NA	0	30.28	0	0	NA	NA	NA	NA	97.87	0	NA	NA
	scRNAseq_3	GCTACCTTCAAACGTC-1	1	1.52	0	0	NA	0	NA	NA	NA	NA	NA	NA	0	0	0	NA	0	NA	NA	NA	NA	0	0	NA	NA	0	NA	0	0	0	0	NA	NA	NA	0	NA	NA	NA	NA
	scRNAseq_3	GCTCAAATCCCTCTCC-1	1	NA	NA	NA	NA	NA	0	NA	NA	NA	NA	NA	0	NA	0	NA	0	NA	NA	NA	NA	NA	0	NA	NA	0	NA	NA	0.14	0	0	NA	NA	NA	0	0	0	NA	0
	scRNAseq_3	GCTGAATAGGCATCTT-1	1	4	NA	NA	NA	NA	0	NA	NA	NA	NA	NA	0	0	0	0	0	NA	NA	NA	NA	0	0	0	NA	0	NA	0	0	NA	0	NA	NA	NA	0	0	0	NA	0
	scRNAseq_3	GCTGCAGCACACCAGC-1	0	0	NA	NA	NA	NA	NA	0	NA	NA	NA	NA	0	NA	0	NA	NA	NA	NA	NA	NA	0	NA	NA	NA	0	NA	0	0	NA	0	NA	NA	NA	NA	NA	NA	NA	NA
	scRNAseq_3	GCTTCACAGGGACCAT-1	2	0	NA	NA	NA	NA	NA	NA	NA	NA	NA	NA	0	NA	0	0	0	NA	NA	NA	NA	0	0	NA	NA	0	NA	0	0.57	NA	0	NA	NA	NA	4.76	0	NA	0	0
	scRNAseq_3	GGAGAACTCCCACAGG-1	8	50.62	0	NA	NA	NA	100	NA	0	NA	NA	NA	0	100	91.18	0	0.37	NA	NA	NA	NA	0	0	0	NA	48.15	NA	NA	0	0	0	100	NA	NA	0	100	NA	NA	0
	scRNAseq_3	GGAGGTATCAGTGATC-1	3	1.69	NA	NA	NA	NA	0	NA	NA	NA	NA	0	0	0	38.55	0	0	NA	NA	0	NA	0	0	0	NA	0	NA	0	0.05	0	0	NA	NA	NA	0	0	NA	NA	0
	scRNAseq_3	GGATGTTCACGCGTGT-1	3	1.11	NA	NA	NA	NA	NA	NA	NA	NA	0	NA	0	NA	1.85	0	0	NA	NA	NA	NA	0	0	0	NA	0	NA	0	0.04	0	0	NA	NA	NA	0	0	0	NA	0
	scRNAseq_3	GGCACGTAGGGATGTC-1	5	NA	NA	NA	NA	0	95.65	NA	NA	NA	NA	NA	0	NA	NA	100	0	NA	NA	NA	NA	90.91	100	NA	NA	100	NA	0	0	0	0	NA	NA	NA	0	NA	NA	0	NA
	scRNAseq_3	GGCAGTCCACAATCTG-1	2	0	NA	NA	NA	NA	NA	NA	NA	NA	NA	NA	0	0	0	2.63	0	NA	NA	NA	NA	0	NA	0	NA	0	NA	NA	0.21	0	0	NA	NA	NA	0	0	NA	NA	NA
	scRNAseq_3	GGCGTCACAAGACAAT-1	10	93.94	NA	NA	NA	NA	100	NA	NA	NA	NA	NA	0	NA	100	50	6.56	NA	NA	NA	NA	100	100	100	NA	75	NA	NA	0	0	0	NA	NA	NA	0	75	NA	NA	NA
	scRNAseq_3	GGCTGTGAGCTGACTT-1	3	0	0	0	NA	NA	NA	0	0	NA	NA	0	0	0	1.16	0	0	NA	0	0	NA	0	0	0	NA	0	NA	0	0.15	0	0	NA	NA	NA	0	0.26	NA	NA	0
	scRNAseq_3	GGGAGATGTAGTATAG-1	9	28.85	0	NA	100	NA	98.9	NA	NA	0	NA	0	0	NA	99.58	NA	0	NA	NA	100	NA	0	0	100	NA	100	NA	0	0.2	NA	0	NA	NA	NA	0	46.54	NA	NA	0
	scRNAseq_3	GGGATCCAGCTCTGTA-1	6	100	NA	NA	NA	0	100	NA	NA	NA	NA	NA	0	NA	90.7	NA	50	NA	NA	NA	NA	NA	NA	NA	NA	100	NA	NA	0	NA	0.76	NA	NA	NA	0	0	NA	NA	0
	scRNAseq_3	GGGCTCAGTTGAATCC-1	1	0	NA	NA	NA	0	NA	NA	NA	NA	NA	NA	0	NA	NA	NA	NA	NA	NA	NA	NA	0	0	NA	NA	22.73	NA	NA	0	NA	0	NA	NA	NA	0	0	NA	NA	NA
	scRNAseq_3	GGGTAGACATCGGAAG-1	2	0	NA	NA	NA	NA	0	NA	0	NA	0	NA	0	NA	2.13	NA	0	NA	NA	NA	NA	0	0	0	NA	0	NA	NA	0.1	0	0	NA	NA	NA	0	0	NA	NA	0
	scRNAseq_3	GGGTCACGTCGTTATG-1	1	0	NA	NA	NA	NA	NA	0	NA	NA	NA	NA	0	NA	6.67	NA	0	NA	NA	NA	NA	NA	NA	NA	NA	0	NA	NA	0	NA	0	NA	NA	NA	0	0	NA	NA	0
	scRNAseq_3	GGGTCACTCCAGCCTT-1	8	28.17	NA	NA	NA	NA	96.55	NA	0	NA	NA	0	0	NA	57.96	0	0.92	NA	NA	NA	0	0	0	100	NA	66.67	NA	NA	0.21	0	0	NA	NA	NA	0	42.86	NA	NA	0
	scRNAseq_3	GGGTCACTCCGCGATG-1	4	0	0	NA	NA	NA	0	NA	0	NA	NA	NA	0	0	0.74	0	0	NA	NA	NA	NA	0	0	0	NA	0	NA	0	0.03	0	0.21	NA	NA	NA	0	0.5	0	NA	0
	scRNAseq_3	GGGTTATGTGACAGGT-1	3	0	NA	NA	NA	NA	11.11	NA	0	NA	NA	NA	0	83.33	2.33	NA	0	NA	NA	NA	NA	0	NA	NA	NA	0	NA	NA	0	NA	0	NA	NA	NA	0	0	0	NA	NA
	scRNAseq_3	GGGTTTAAGAAGCCAC-1	0	0	NA	NA	NA	NA	NA	NA	NA	NA	NA	NA	0	NA	NA	0	0	NA	NA	NA	NA	NA	0	NA	NA	0	NA	NA	0	0	0	NA	NA	NA	NA	0	NA	NA	NA
	scRNAseq_3	GGTAACTGTAAGAACT-1	3	0	NA	NA	NA	NA	0	NA	NA	NA	NA	NA	0	NA	99.39	0	0	NA	NA	NA	NA	0	0	0	NA	30.77	NA	NA	0	0	0	NA	NA	NA	0	0.7	0	NA	0
	scRNAseq_3	GGTCACGTCGCTCTAC-1	7	50	0	NA	NA	NA	100	NA	NA	NA	NA	NA	0	100	100	NA	78.95	NA	NA	NA	NA	0	NA	NA	NA	100	NA	0	22.49	NA	0	NA	NA	NA	0	NA	NA	NA	NA
	scRNAseq_3	GGTGGCTAGGGAGTGG-1	2	0	NA	NA	NA	NA	NA	NA	0	NA	NA	0	0	NA	0	0	0	NA	NA	0	NA	0	NA	50	NA	10.34	NA	0	0	NA	0	NA	NA	NA	0	0	0	NA	0
	scRNAseq_3	GGTTCTCGTACGCTAT-1	1	NA	NA	NA	NA	NA	NA	NA	NA	0	NA	NA	NA	NA	50	NA	NA	NA	NA	NA	NA	NA	NA	NA	NA	NA	NA	NA	0	NA	0	NA	NA	NA	NA	0	NA	NA	NA
	scRNAseq_3	GTAACACGTGTCGCTG-1	1	0	0	NA	NA	NA	NA	NA	0	NA	NA	NA	0	NA	0	0	0	NA	NA	NA	NA	0	0	0	NA	0	NA	0	0.17	0	0	NA	NA	NA	0	0	0	NA	0
	scRNAseq_3	GTAACACTCTCATGCC-1	11	92.31	NA	NA	NA	NA	100	NA	0	NA	NA	100	0	NA	99.2	95.45	0	NA	NA	NA	NA	0	100	100	NA	100	NA	0	0.05	0	0	NA	NA	NA	0	89.29	NA	NA	34.09
	scRNAseq_3	GTACAACAGCGTTCAT-1	5	0.68	0	NA	NA	NA	NA	NA	0	NA	NA	0	0	14.29	23.64	0	0	NA	NA	0	NA	0	0	50	NA	0	NA	NA	0	0	0	NA	NA	NA	0	0.86	0	NA	0
	scRNAseq_3	GTAGAAAGTTCACGAT-1	2	0	NA	NA	NA	NA	0	NA	0	NA	NA	NA	0	NA	0.29	0	0	NA	NA	0	NA	0	0	0	NA	0	NA	NA	0.09	0	0	NA	NA	NA	0	0	NA	NA	0
	scRNAseq_3	GTAGAGGCAGGCTATT-1	1	0	NA	NA	NA	NA	0	NA	0	NA	0	NA	0	NA	0	0	0	NA	NA	NA	NA	0	0	0	NA	0	NA	0	0.1	0	0	NA	NA	NA	0	0	0	NA	0
	scRNAseq_3	GTAGATCGTTTCTTAC-1	6	31.58	NA	NA	NA	NA	100	NA	NA	NA	NA	NA	0	0	48.72	NA	96.43	NA	NA	NA	NA	0	NA	NA	NA	100	NA	NA	37.83	NA	0	NA	NA	NA	0	0	NA	NA	0
	scRNAseq_3	GTAGTACCATATCTGG-1	5	98.15	NA	NA	NA	NA	97.62	NA	0	NA	NA	NA	0	NA	87.93	NA	0	NA	NA	NA	NA	0	NA	100	NA	NA	NA	0	0	0	0	NA	NA	NA	0	95.35	NA	NA	NA
	scRNAseq_3	GTCAAGTTCATCCCGT-1	11	89.41	NA	NA	NA	NA	100	NA	0	0	0	NA	0	NA	99.37	0	63.68	NA	NA	100	NA	83.33	61.74	100	NA	99.39	NA	0	28.25	0	0	NA	NA	NA	0	91.8	NA	NA	0
	scRNAseq_3	GTCCACTAGTTTGAGA-1	11	8.29	NA	NA	NA	NA	100	NA	NA	NA	0	NA	0	100	99.59	35.29	0	NA	NA	100	NA	26.09	NA	28.57	NA	100	NA	NA	0.05	0	0	NA	NA	NA	0	98.94	NA	NA	0
	scRNAseq_3	GTCGAATAGGTTATAG-1	0	0	NA	NA	NA	NA	NA	NA	NA	NA	NA	NA	0	NA	NA	0	0	NA	0	NA	NA	0	0	NA	NA	0	NA	NA	0	0	0	NA	NA	NA	0	0	NA	NA	NA
	scRNAseq_3	GTCGAATGTCCTCCTA-1	6	0	NA	NA	NA	NA	100	NA	0	NA	0	NA	0	NA	64.29	57.24	0	NA	NA	60	NA	0	0	0	NA	54.55	NA	0	0.79	0	0	NA	NA	NA	0	0	NA	NA	0
	scRNAseq_3	GTGCAGCGTGTATTCG-1	7	42.86	0	NA	NA	NA	100	NA	NA	NA	NA	NA	0	NA	100	0	0	NA	NA	NA	NA	0	NA	100	NA	66.67	NA	0	26.39	0	0	NA	NA	NA	0	59.79	NA	NA	0
	scRNAseq_3	GTGGAAGAGATTCGAA-1	3	0.65	NA	NA	NA	NA	0	NA	NA	NA	NA	0	0	0	0	0	0	NA	NA	0	NA	0	0	0	NA	0	NA	0	0.03	0	0	NA	NA	NA	0	0.67	NA	NA	0
	scRNAseq_3	GTGGCGTCAGCACACC-1	2	0	NA	NA	NA	NA	NA	NA	0	NA	NA	0	0	NA	0.93	0	0	NA	NA	0	NA	0	0	0	NA	0	NA	NA	0.05	NA	0	NA	NA	NA	NA	0	NA	NA	NA
	scRNAseq_3	GTGGGAAAGTCGTCTA-1	9	3.85	NA	NA	NA	NA	100	NA	NA	NA	NA	NA	0	28.57	92.06	0	49.61	NA	NA	50	NA	0	NA	25	NA	94.29	NA	NA	0	NA	0	NA	NA	NA	0	29.51	NA	NA	0
	scRNAseq_3	GTGTGATAGAGATTCA-1	11	54.24	0	NA	NA	NA	100	NA	0	NA	NA	NA	0	100	76.25	4.17	0	NA	NA	100	NA	76.47	97.92	NA	NA	100	NA	0	0	0	0.51	NA	NA	NA	0	77.78	NA	NA	NA
	scRNAseq_3	GTGTGGCCAGAGGTAC-1	1	0	NA	NA	NA	NA	NA	NA	NA	NA	NA	NA	0	NA	0	0	0	NA	NA	NA	NA	NA	0	0	NA	0	NA	NA	0.05	0	0	NA	NA	NA	0	0	NA	NA	0
	scRNAseq_3	GTTACGAAGTATAGGT-1	0	0	NA	NA	NA	NA	NA	NA	NA	NA	NA	NA	0	NA	0	0	NA	NA	0	NA	NA	0	NA	0	NA	0	NA	0	0	NA	0	NA	NA	NA	NA	0	NA	NA	0
	scRNAseq_3	GTTATGGTCACCATCC-1	6	0.75	0	NA	NA	NA	98.31	NA	0	0	0	0	0	NA	98.88	0	0	NA	NA	NA	NA	0	NA	0	NA	45.45	NA	0	0.03	0	0	NA	NA	NA	0	1.59	0	NA	0
	scRNAseq_3	GTTATGGTCCGCACTT-1	3	1.83	NA	NA	NA	NA	0	NA	NA	NA	0	NA	0	0	0	0	1.06	NA	NA	NA	NA	0	0	0	NA	0	NA	0	0.18	0	0	NA	NA	NA	0	0	NA	NA	0
	scRNAseq_3	GTTCCGTAGAAGGGAT-1	4	0	NA	NA	NA	NA	100	NA	NA	NA	NA	0	0	0	0.75	0	0	NA	NA	NA	NA	0	NA	0	NA	0	NA	NA	0.11	0	0	NA	NA	NA	0	72.38	NA	NA	0
	scRNAseq_3	GTTGTAGGTACTGCCG-1	3	0	NA	NA	NA	NA	NA	NA	NA	NA	NA	NA	0	0	1.26	0	1.22	NA	NA	0	NA	0	NA	0	NA	0	NA	0	0.09	0	0	NA	NA	NA	0	0	NA	NA	0
	scRNAseq_3	TAACGACAGTCCTACA-1	11	96.15	14.29	NA	NA	0	100	NA	NA	NA	NA	NA	0	NA	93.33	0	0	NA	NA	NA	NA	77.78	96.55	100	NA	100	NA	0	37.59	0	0	NA	NA	NA	0	71.19	100	NA	0
	scRNAseq_3	TAATTCCTCCACTGAA-1	7	93.15	0	NA	NA	0	100	NA	NA	NA	NA	NA	0	NA	98.45	NA	0	NA	NA	NA	NA	0	NA	75	NA	52.63	NA	0	0.12	0	0	NA	NA	NA	0	32.06	NA	NA	0
	scRNAseq_3	TACAGGTCACCCTATC-1	11	11.16	0	NA	NA	100	100	0	NA	NA	NA	NA	0	50	65.47	26.32	0	NA	NA	NA	NA	40.62	11.11	60	NA	80	NA	0	0.12	0	0	NA	NA	NA	0	0	NA	NA	0
	scRNAseq_3	TACATTCTCTCAACGA-1	4	0	NA	NA	NA	0	4.76	NA	NA	NA	NA	NA	0	0	0.77	0	0	NA	NA	NA	NA	0	0	0	NA	0	NA	0	0.17	0	0	NA	NA	NA	0	0.89	NA	NA	0
	scRNAseq_3	TACCGGGAGTGGCAGT-1	5	0	NA	NA	NA	NA	100	NA	NA	NA	0	0	0	0	50	0	0	NA	NA	NA	NA	0	0	NA	NA	23.88	NA	0	0.35	NA	0	NA	NA	NA	0	5.88	NA	NA	0
	scRNAseq_3	TAGATCGAGATACCAA-1	6	0	NA	NA	NA	NA	100	NA	NA	NA	NA	NA	0	NA	3.9	0	0	NA	NA	0	NA	0	NA	75	NA	100	NA	NA	0.08	0	0	NA	NA	NA	0	0.52	NA	NA	0
	scRNAseq_3	TATGTTCCACAGTGAG-1	2	0	0	NA	NA	NA	0	NA	NA	NA	0	NA	0	NA	0	0	0	NA	NA	NA	NA	0	0	0	NA	0	NA	NA	0.03	0	0	NA	NA	NA	0	0.51	NA	NA	0
	scRNAseq_3	TATGTTCCAGGTTACT-1	4	0	NA	NA	NA	NA	100	NA	0	NA	0	NA	0	NA	0.88	0	0	NA	NA	0	NA	0	0	0	NA	0	NA	NA	0.16	0	0	NA	NA	NA	0	1.25	NA	NA	0
	scRNAseq_3	TATTGCTCACTTCATT-1	1	0	NA	NA	NA	NA	NA	NA	NA	NA	NA	NA	0	0	0	NA	0	NA	NA	NA	NA	0	0	0	NA	0	NA	NA	0.4	0	0	NA	NA	NA	0	0	NA	NA	0
	scRNAseq_3	TATTGGGAGGTATTGA-1	6	0	NA	NA	0	NA	100	NA	NA	0	NA	NA	0	NA	88.24	NA	0	0	NA	0	NA	0	NA	100	NA	25	NA	0	0.33	0	0	NA	NA	NA	0	37.8	NA	NA	0
	scRNAseq_3	TCAAGCAGTTTACACG-1	5	0	NA	NA	NA	NA	100	NA	NA	NA	0	NA	0	NA	96.77	NA	0	NA	NA	NA	NA	0	0	100	NA	83.33	NA	NA	0	0	0	NA	NA	NA	0	60	NA	NA	0
	scRNAseq_3	TCACAAGTCTCCAATT-1	2	0	NA	NA	NA	NA	0	NA	NA	NA	NA	0	0	0	5.88	0	0	NA	NA	NA	NA	0	0	NA	0	0	NA	0	0.05	0	0	NA	NA	NA	0	0	NA	NA	0
	scRNAseq_3	TCAGTCCTCGGCTTCT-1	11	65.06	NA	NA	NA	NA	100	NA	NA	NA	NA	NA	0	100	98	87.5	28	NA	NA	NA	NA	0	92.59	100	NA	98.57	NA	0	0.16	0	0	NA	NA	NA	0	83.33	NA	NA	0
	scRNAseq_3	TCAGTTTCATTCTCCG-1	4	0.58	0	0	NA	0	0	NA	NA	NA	0	0	0	NA	50.89	0	0	NA	NA	0	NA	0	NA	0	NA	0	NA	0	0.1	0	0	NA	NA	NA	0	0.18	NA	0	0
	scRNAseq_3	TCATCCGGTGATGGCA-1	2	0	0	NA	NA	0	NA	NA	0	0	0	NA	0	0	1.17	0	0	NA	NA	0	NA	0	0	0	NA	0	NA	NA	0.06	0	0	NA	NA	NA	0	0	NA	NA	0
	scRNAseq_3	TCATCCGGTTTCCATT-1	0	0	NA	NA	NA	NA	NA	NA	NA	NA	NA	NA	0	0	0	0	0	NA	NA	NA	NA	0	NA	0	NA	0	NA	NA	0	0	0	NA	NA	NA	0	0	NA	NA	0
	scRNAseq_3	TCATGCCCAGCGGTCT-1	2	0	0	0	NA	NA	NA	NA	NA	NA	NA	NA	0	NA	0	11.11	0	NA	NA	NA	NA	0	0	NA	NA	0	NA	NA	0.05	0	0	NA	NA	NA	0	NA	NA	0	NA
	scRNAseq_3	TCATTCAAGACGTCCC-1	2	0	NA	NA	NA	NA	0	NA	NA	NA	NA	NA	0	NA	27.59	NA	0	NA	NA	NA	NA	0	0	0	NA	0	NA	NA	0.06	0	0	NA	NA	NA	0	0	NA	NA	0
	scRNAseq_3	TCCACGTGTTTGGAAA-1	7	NA	NA	NA	NA	NA	100	NA	NA	NA	NA	NA	NA	NA	95.89	NA	0	NA	NA	100	NA	0	NA	100	NA	75	NA	NA	28.76	0	0	NA	NA	NA	0	52.73	NA	NA	NA
	scRNAseq_3	TCCATCGGTTAGAGTA-1	3	0	0	NA	NA	NA	0	NA	0	NA	NA	0	0	NA	0.24	0	0	NA	NA	NA	NA	0	0	0	NA	0	NA	NA	0.07	0	0	NA	NA	NA	0	0.49	NA	NA	0
	scRNAseq_3	TCCGAAATCTCGCTTG-1	3	1.35	NA	NA	NA	NA	NA	NA	0	NA	0	NA	0	0	0.4	NA	0	NA	NA	0	NA	0	NA	0	NA	0	NA	NA	0.05	0	0	NA	NA	NA	NA	0	NA	NA	0
	scRNAseq_3	TCCGGGACATAACGGG-1	3	0.67	NA	NA	NA	NA	0	NA	NA	NA	NA	NA	0	0	0.51	0	0	0	NA	0	NA	0	0	0	NA	0	NA	0	0	0	0.22	NA	NA	NA	0	0	0	NA	0
	scRNAseq_3	TCCTCCCTCGCATTGA-1	6	0	NA	NA	0	NA	73.33	NA	0	NA	NA	NA	0	NA	96.72	0	0	NA	NA	0	NA	0	0	20	NA	100	NA	NA	0.06	0	0	NA	NA	NA	0	22.25	NA	0	0
	scRNAseq_3	TCCTCGACATCCCGTT-1	2	0	NA	NA	NA	NA	NA	0	0	NA	NA	0	0	NA	8	0	0	NA	NA	NA	NA	NA	0	NA	NA	0	NA	NA	0	0	0	NA	NA	NA	0	3.03	NA	NA	NA
	scRNAseq_3	TCGAAGTTCGCCTCTA-1	9	21.51	0	NA	NA	NA	82.46	0	0	NA	NA	NA	0	NA	37.04	69.23	0	NA	NA	NA	NA	0	100	50	NA	95	NA	0	0.08	0	0	NA	NA	NA	0	98.25	NA	0	0
	scRNAseq_3	TCGCACTAGCGATGGT-1	6	0	NA	NA	NA	0	70.37	NA	NA	NA	NA	NA	0	NA	98.69	NA	0	NA	NA	100	NA	0	0	28.57	NA	31.58	NA	0	0.05	0	0	NA	NA	NA	0	0	NA	NA	0
	scRNAseq_3	TCGCAGGCATCATGAC-1	9	0	0	NA	NA	NA	100	NA	0	NA	0	NA	0.65	100	100	97.14	0	NA	NA	0	NA	100	0	NA	NA	96.88	NA	0	0.08	0	0	NA	NA	NA	0	64.89	0	NA	0
	scRNAseq_3	TCGCTCATCTGTCCCA-1	3	0	0	NA	NA	NA	NA	NA	NA	NA	NA	NA	1.09	NA	0.71	0	0	NA	NA	NA	NA	0	NA	0	NA	0	NA	0	0.05	0	0	NA	NA	NA	0	0	0	NA	0
	scRNAseq_3	TCGCTTGAGAGTTGAT-1	9	98	NA	NA	NA	NA	100	NA	NA	NA	0	NA	0	NA	96.43	25	0	NA	NA	NA	NA	100	NA	100	NA	100	NA	0	30.67	0	0	NA	NA	NA	0	61.06	NA	NA	0
	scRNAseq_3	TCGGGACTCTAAGCCA-1	4	0	0	0	NA	0	0	NA	NA	NA	0	NA	0	NA	17.39	0	0	NA	NA	NA	NA	0	0	0	NA	38	NA	0	0.17	0	0	NA	NA	NA	0	21.35	NA	NA	0
	scRNAseq_3	TCGGGCACATGTGACT-1	11	99.44	0	NA	NA	81.82	99.14	NA	NA	NA	NA	0	0	NA	99.1	0	0	NA	NA	100	NA	25	100	100	NA	97.73	NA	NA	0.11	0	0	NA	NA	NA	0	95.97	NA	NA	0
	scRNAseq_3	TCGTAGACAACAGCTT-1	8	57.75	0	NA	NA	NA	92.59	NA	NA	NA	0	NA	0	NA	97.48	0	0	NA	NA	100	NA	0	NA	100	NA	80.65	NA	0	0.07	0	0	NA	NA	NA	0	75.78	NA	NA	0
[truncated: 53 more rows]

## Sheet: Figure3e
	Method_1	Method_2	Method_3
ANAPC5	21.6	42.72	13.74
AQR	1.52	6.07	1.37
ATL2	0	0	0
ATP2A2	11.76	26.67	11.67
AURKA	1.32	7.91	3.05
BIRC5	88.87	93.55	78.96
CDC23	0	0	0
DTL	48.36	78.31	0.11
ECT2	0	0	0
ISG20L2	5.39	19.03	0
KIAA0391	0.84	5.99	0.58
MAGOH	0.33	1.34	0.04
MASTL	40	74.57	32.75
MRPL12	53.28	70.02	31.37
NOP2_1	16.9	39.58	8.78
NUDC	1.63	5.72	4.14
ORC3_1	0	27.27	0
ORC3_2	50	68.18	7.69
ORC3_3	21.01	45.15	27.14
POLR1A	25	32.43	6.25
POLR2B	8.07	23.02	6.48
PPIE	14.42	26.39	10.57
PSMD13	35.37	55.83	26.3
PTPA	10.29	32.38	1.35
RABGGTB	21.45	47.82	30.44
RBX1	4.48	5.8	0
RIOK1	0.1	0.12	0.08
RPL32	1.94	7.11	2.76
SFPQ_1	0.07	0	0
SNRPE	9.09	27.56	0.09
TBC1D3	75	84.62	36.67
TBC1D3C	53.33	88.24	43.48
TFRC	NA	40	NA
TRNAU1AP	49.49	67.53	0.17
UQCRC1	12.1	27.24	13.02
WDR3	14.93	35.82	6.16
WDR33	4.35	8.33	0
WDR77	0.11	0.68	0.29

## Sheet: Figure 4b
	NC	CLONE 19	CLONE 21	CLONE 19-1	CLONE 19-16	CLONE 19-21
ANAPC5	0	97.14	52.73	100	100	100
AQR	0	0	0	0	36.36	0
ATL2	0	0	0	0	0	0
ATP2A2	0	56.25	47.5	38.46	51.72	100
AURKA	0	0	0	0	0	0
BIRC5	0	79.07	100	100	100	100
CDC23	0	0	0	0	0	0
DTL	0	100	0	100	100	100
ECT2	0	0	0	0	0	0
ISG20L2	0	35.48	0	17.07	18.97	52.87
KIAA0391	0	0	0	0	0	0
MAGOH	0	0	0	0	0	0
MASTL	0	100	100	100	100	100
MRPL12	0	97.37	93.1	95.12	86.49	93.62
NOP2_1	0	35	60.71	40	69.7	66.67
NUDC	0	0	0	0	32.26	0
ORC3_1	0	25.93	0	25	35.71	66.67
ORC3_2	0	60.61	100	62.5	100	100
ORC3_3	0	96.15	100	100	100	100
POLR1A	0	0	36.96	34.15	0	34.29
POLR2B	0	33.33	0	41.67	65	100
PPIE	0	84.44	66.67	78.79	100	90.24
PSMD13	0	61.76	100	100	96.67	100
PTPA	0	33.33	69.57	25.81	51.43	31.71
RABGGTB	0	68.18	100	69.88	100	78.48
RBX1	0	46.94	1.69	15.79	51.39	57.5
RIOK1	0	0	0	0	0	0
RPL32	0	0	27.5	0	36	0
SFPQ_1	0	0	0	0	0	0
SNRPE	0	51.16	0	26.47	56	100
TBC1D3	0	100	100	100	100	100
TBC1D3B	0	80.77	100	59.38	75	77.14
TBC1D3C	0	100	100	100	100	100
TFRC	0	57.89	100	47.83	100	100
TRNAU1AP	0	81.82	0	64.77	71.91	72.62
UQCRC1	0	64.29	2.13	100	55.26	100
WDR3	0	62.9	23.4	61.29	82	100
WDR33	0	0	0	0	2.27	0
WDR77	0	1.56	0	0	0	15.07

## Sheet: Figure 4e
	A>C	A>G	A>T	C>A	C>G	C>T	G>A	G>C	G>T	T>A	T>C	T>G
CLONE19	0.0162883	0.0659331	0.028158	0.0547132	0.0231329	0.289595	0.332958	0.0230896	0.0560561	0.0294143	0.0636372	0.0170248
CLONE21	0.00706407	0.0267212	0.0116692	0.0220592	0.00915345	0.39863	0.446558	0.00911081	0.0230968	0.0121951	0.0265791	0.00716357
CLONE19-1	0.0123249	0.0460224	0.019972	0.0410084	0.0184594	0.34944	0.376078	0.0167507	0.0411765	0.0205042	0.0457703	0.012493
CLONE19-16	0.00960207	0.0379152	0.0167156	0.0328442	0.0200023	0.386031	0.381547	0.0187815	0.0326329	0.0173025	0.037164	0.0094612
CLONE19-21	0.0136378	0.0506819	0.0225182	0.0430701	0.0195369	0.332065	0.368221	0.0196638	0.0446876	0.0221059	0.0503013	0.0135109

## Sheet: Figure5a
	NC	NC	CLONE 5	CLONE 16	CLONE 19	CLONE11	COLNE 21
ANAPC5	0	0	0	0	92.46	54.61	52.51
AQR	0	0	0	0	0	0	0
ATL2	0	0	0	0	0	0	0
ATP2A2	0	0	0	0	56.41	78.72	32.79
AURKA	0	0	0	0	0	0	0
BIRC5	0.27	0.95	0.16	0	73.11	99.67	99.32
CD99	0	0	0	0	0	0	0.31
CDC23	0	0	0	0	0	0	0
DTL	0	0	1.06	0	100	0.41	0
ECT2	0	0	0	0	0	0	0
ISG20L2	0	0	0	0	28.39	0.18	0
KIAA0391	0	0	0	0	0	0	0
LOC105373102	0	0	NA	NA	100	NA	50
MAGOH	0	0	0	0	0	0	0
MASTL	1.67	1.32	0	0	100	100	96.74
MRPL12	0.06	0	0.08	0.08	99.93	66.5	98.12
NOP2_1	0	0	0	0	30.9	0	61.25
NUDC	0.12	0	0	0	0	50.99	0.76
ORC3_1	NA	0	NA	0	NA	NA	0
ORC3_2	0	0	0	0	100	100	100
ORC3_3	0	1.94	0.88	0	100	100	100
POLR1A	0	0	0	0	0	0	32.2
POLR2B	0.87	0	0	0	37.7	31.83	2.03
PPIE	0	0	0	0	90.12	0	53.49
PSMD13	0.19	0.6	0.17	0	64.45	100	99.35
PTPA	0.31	0	0	0	20.52	31.52	64.16
RABGGTB	0.13	0.13	0.16	0.16	72.53	75.6	99.43
RBX1	0	0	0	0	60	NA	NA
RIOK1	0	0	0	0	0	0	0
RPL32	0	0	0	0	0	0.05	26.46
SFPQ_1	0	0.06	0	0	0	0.05	0
SNRPE	0	0.12	0	0.13	49.74	0.05	0.06
TBC1D3	0	0	0	0	100	100	100
TBC1D3B	0	0	0	0	100	100	100
TBC1D3C	0	0	0	0	100	100	100
TFRC	0	NA	NA	NA	0	NA	100
TRNAU1AP	0	0	0	0	78.14	0	0
UQCRC1	0	0.14	0	0	64.96	67.09	3.59
VAMP7	0	0	0	0	34.01	55	27.62
WDR3	0	0	0	0	57.14	16.52	14.56
WDR33	0	0	0	0	0	0	0
WDR77	0	0	0	0	0	0	0
ZBED1	0	0	0	0	34.09	74.19	56.34

## Sheet: Figure S2a
	ORC3-1				ORC3-2				PTPA				PSMD13				NOP2-1
CBE-clone1	19	17	17	19	20	25	22	21	21	19	20	20	35	35	37	37	20	20	14	11
CBE-clone3	3	5	5	5	4	6	6	7	7	6	7	7	10	13	13	13	5	3	2	3
CBE-clone4	2	5	5	4	2	7	5	6	3	7	6	6	14	13	11	14	5	2	3	3
CBE-clone5	2	2	1	1	1	1	1	1	2	1	2	2	2	3	3	3	6	2	2	3
CBE-clone6	9	11	9	9	9	13	11	9	16	12	11	10	15	21	22	19	4	6	8	6
CBE-clone16	1	3	6	1	1	2	2	3	3	4	3	4	6	7	9	5	6	3	3	2
CBE-clone17	3	2	1	2	1	1	1	1	1	2	2	3	3	2	3	2	3	4	1	3
CBE-clone19	5	6	5	6	8	8	8	10	10	8	7	7	19	17	17	19	6	2	3	2
CBE-clone21	3	3	2	2	7	9	7	8	8	6	7	6	14	16	18	14	5	3	4	4
CBE-clone23	2	1	2	3	1	2	1	1	2	3	4	3	3	3	5	3	5	3	3	3
CBE-clone25	6	4	6	4	10	12	13	11	11	8	9	9	24	25	24	24	5	5	3	5

## Sheet: Figure S3b
	Control			gBlock-PC			gBlock-YC1
12h	10.15	8.97	11.17	11.86	10.51	9.07	11.01	7.21	10.57
24h	19.42	19.64	16.38	20.32	16.32	19.45	18.03	16.9	19.92
48h	33.35	29.78	26.76	32.09	22.26	33.62	32.09	22.26	33.62
72h	39.6	46.31	43.36	48.74	44.91	46.3	52.5	46.38	43.4

[truncated: 3 more sheets: Figure S3c, Figure S4b, Figure S4c]
